# Supplementary material for: Tissue-Specific Mitochondrial Functionality and Mitochondrial-Related Gene Profiles in Response to Maternal Nutrition and One-Carbon Metabolite Supplementation During Early Pregnancy in Heifers
Source: Animals (Basel). 2025 Sep 14;15(18):2689. doi: 10.3390/ani15182689 (PMC12466886; doi:10.3390/ani15182689)
Supplement: Supplementary file 1 [file animals-15-02689-s001.zip]

Archive with 3 entries (3 files):
- supplementary file S1.xlsx
- supplementary file S2.xlsx
- Supplementary Tables and figures.pdf
