# Supplementary material for: Tissue-Specific Mitochondrial Functionality and Mitochondrial-Related Gene Profiles in Response to Maternal Nutrition and One-Carbon Metabolite Supplementation During Early Pregnancy in Heifers
Source: Animals (Basel). 2025 Sep 14;15(18):2689. doi: 10.3390/ani15182689 (PMC12466886; doi:10.3390/ani15182689)
Supplement: Supplementary file 1 [file animals-15-02689-s001.zip › supplementary file S1.xlsx]

## Sheet: MitoGeneList
Table S2: The 1283 mitochondria-related genes	Unnamed: 1	Unnamed: 2	Unnamed: 3	mt_ens_base	mt_symbol
Gene Name	Ensembl ID	Location	Description		GENE NAME
ATP5PF	ENSBTAG00000000605	1:10656633-10698960	ATP synthase peripheral stalk subunit F6		ATP5PF
MRPL39	ENSBTAG00000019542	1:10823241-10849340	mitochondrial ribosomal protein L39		MRPL39
GFM1	ENSBTAG00000027795	1:108852510-108903175	G elongation factor mitochondrial 1		GFM1
EIF2A	ENSBTAG00000009106	1:117556622-117597952	eukaryotic translation initiation factor 2A		EIF2A
SLC25A36	ENSBTAG00000015310	1:128008637-128042419	solute carrier family 25 member 36		SLC25A36
MRPS22	ENSBTAG00000047608	1:129706886-129754572	mitochondrial ribosomal protein S22		MRPS22
ESYT3	ENSBTAG00000008111	1:130610160-130664345	extended synaptotagmin 3		ESYT3
PCCB	ENSBTAG00000015221	1:132757273-133024359	propionyl-CoA carboxylase subunit beta		PCCB
ACAD11	ENSBTAG00000031010	1:136905775-137025947	acyl-CoA dehydrogenase family member 11		ACAD11
MRPL3	ENSBTAG00000030942	1:138384448-138441532	mitochondrial ribosomal protein L3		MRPL3
MRPS6	ENSBTAG00000012594	1:1390802-1455219	mitochondrial ribosomal protein S6		MRPS6
NDUFV3	ENSBTAG00000021491	1:143119849-143131757	NADH:ubiquinone oxidoreductase subunit V3		NDUFV3
GATD3A	ENSBTAG00000007106	1:144148918-144158060	glutamine amidotransferase like class 1 domain containing 3A		GATD3A
YBEY	ENSBTAG00000003161	1:145972839-145977560	ybeY metalloendoribonuclease		YBEY
CBR3	ENSBTAG00000018688	1:148440557-148450711	carbonyl reductase 3		CBR3
OXNAD1	ENSBTAG00000004891	1:153274403-153318611	oxidoreductase NAD binding domain containing 1		OXNAD1
ATP5PO	ENSBTAG00000018278	1:1643627-1651039	ATP synthase peripheral stalk subunit OSCP		ATP5PO
DNAJC28	ENSBTAG00000009187	1:2028899-2030042	DnaJ heat shock protein family (Hsp40) member C28		DNAJC28
SOD1	ENSBTAG00000018854	1:3824600-3833406	superoxide dismutase 1		SOD1
NSUN3	ENSBTAG00000015728	1:38360628-38420853	NOP2/Sun RNA methyltransferase 3		NSUN3
CPOX	ENSBTAG00000004124	1:42888155-42901415	coproporphyrinogen oxidase		CPOX
NIT2	ENSBTAG00000004833	1:44617552-44637448	nitrilase family member 2		NIT2
TOMM70	ENSBTAG00000014302	1:44650782-44687949	translocase of outer mitochondrial membrane 70		TOMM70
TRMT10C	ENSBTAG00000024027	1:45988288-45992514	tRNA methyltransferase 10C, mitochondrial RNase P subunit		TRMT10C
ABHD10	ENSBTAG00000004601	1:56737575-56750712	abhydrolase domain containing 10		ABHD10
ATG3	ENSBTAG00000009084	1:57309119-57343709	autophagy related 3		ATG3
TIMMDC1	ENSBTAG00000012581	1:64275416-64295231	translocase of inner mitochondrial membrane domain containing 1		TIMMDC1
COX17	ENSBTAG00000002182	1:64425087-64432940	cytochrome c oxidase copper chaperone COX17		COX17
NDUFB4	ENSBTAG00000015892	1:65318370-65324506	NADH:ubiquinone oxidoreductase subunit B4		NDUFB4
CCDC58	ENSBTAG00000054520	1:66796529-66819338	coiled-coil domain containing 58		CCDC58
FAM162A	ENSBTAG00000011140	1:66820311-66861495	family with sequence similarity 162 member A		FAM162A
RPL35A	ENSBTAG00000014208	1:70176688-70180132	ribosomal protein L35a		RPL35A
BDH1	ENSBTAG00000000448	1:71964667-72000537	3-hydroxybutyrate dehydrogenase 1		BDH1
OPA1	ENSBTAG00000019514	1:73771856-73856448	OPA1 mitochondrial dynamin like GTPase		OPA1
P3H2	ENSBTAG00000021025	1:77130099-77309576	prolyl 3-hydroxylase 2		P3H2
EHHADH	ENSBTAG00000019625	1:81877673-81931209	enoyl-CoA hydratase and 3-hydroxyacyl CoA dehydrogenase		EHHADH
PARL	ENSBTAG00000014460	1:83246422-83301299	presenilin associated rhomboid like		PARL
MCCC1	ENSBTAG00000006548	1:83960685-84019357	methylcrotonoyl-CoA carboxylase 1		MCCC1
DNAJC19	ENSBTAG00000023513	1:86035466-86040735	DnaJ heat shock protein family (Hsp40) member C19		DNAJC19
MRPL47	ENSBTAG00000002462	1:87503556-87536139	mitochondrial ribosomal protein L47		MRPL47
NDUFB5	ENSBTAG00000002463	1:87503556-87536139	NADH:ubiquinone oxidoreductase subunit B5		NDUFB5
MFN1	ENSBTAG00000010485	1:87721168-87765315	mitofusin 1		MFN1
GTPBP6	ENSBTAG00000054315	1:88354296-88362389	GTP binding protein 6 (putative)		GTPBP6
NCEH1	ENSBTAG00000020073	1:94818554-94882838	neutral cholesterol ester hydrolase 1		NCEH1
DMGDH	ENSBTAG00000002110	10:10026068-10142758	dimethylglycine dehydrogenase		DMGDH
MTX3	ENSBTAG00000013132	10:10952453-10961762	metaxin 3		MTX3
MTFMT	ENSBTAG00000021630	10:11936564-11961634	mitochondrial methionyl-tRNA formyltransferase		MTFMT
CLPX	ENSBTAG00000008386	10:12092542-12157468	caseinolytic mitochondrial matrix peptidase chaperone subunit		CLPX
SDR39U1	ENSBTAG00000004788	10:20731297-20734731	short chain dehydrogenase/reductase family 39U member 1		SDR39U1
DHRS1	ENSBTAG00000010234	10:20871433-20880388	dehydrogenase/reductase 1		DHRS1
PCK2	ENSBTAG00000011934	10:21036260-21044548	phosphoenolpyruvate carboxykinase 2, mitochondrial		PCK2
DHRS4	ENSBTAG00000017665	10:21088231-21100627	dehydrogenase/reductase (SDR family) member 4		DHRS4
CMTM5	ENSBTAG00000032709	10:21515533-21546661	CKLF like MARVEL transmembrane domain containing 5		CMTM5
BCL2L2	ENSBTAG00000019692	10:21602047-21606907	BCL2 like 2		BCL2L2
MRPL52	ENSBTAG00000014822	10:21979442-21984547	mitochondrial ribosomal protein L52		MRPL52
OXA1L	ENSBTAG00000014820	10:21990495-22042635	OXA1L mitochondrial inner membrane protein		OXA1L
METTL17	ENSBTAG00000006613	10:26119685-26125451	methyltransferase like 17		METTL17
AVEN	ENSBTAG00000044029	10:28535055-28727307	apoptosis and caspase activation inhibitor		AVEN
IVD	ENSBTAG00000004409	10:36022719-36034673	isovaleryl-CoA dehydrogenase		IVD
RAD51	ENSBTAG00000002918	10:36255231-36291194	RAD51 recombinase		RAD51
RMDN3	ENSBTAG00000002921	10:36291369-36306626	regulator of microtubule dynamics 3		RMDN3
C10H15orf62	ENSBTAG00000047281	10:36316702-36354616	chromosome 10 C15orf62 homolog		C10H15ORF62
NDUFAF1	ENSBTAG00000010778	10:36820289-36837237	NADH:ubiquinone oxidoreductase complex assembly factor 1		NDUFAF1
L2HGDH	ENSBTAG00000015200	10:43166418-43219854	L-2-hydroxyglutarate dehydrogenase		L2HGDH
DMAC2L	ENSBTAG00000015202	10:43219971-43284821	distal membrane arm assembly complex 2 like		DMAC2L
PIF1	ENSBTAG00000007638	10:45270352-45277456	PIF1 5'-to-3' DNA helicase		PIF1
LACTB	ENSBTAG00000017373	10:46905305-46923194	lactamase beta		LACTB
SFXN1	ENSBTAG00000014536	10:5613865-5674977	sideroflexin 1		SFXN1
DUT	ENSBTAG00000011998	10:62059578-62071091	deoxyuridine triphosphatase		DUT
SQOR	ENSBTAG00000010365	10:64811086-64864928	sulfide quinone oxidoreductase		SQOR
GATM	ENSBTAG00000005586	10:65098686-65114697	glycine amidinotransferase		GATM
SORD	ENSBTAG00000025496	10:65335565-65382146	sorbitol dehydrogenase		SORD
BMP4	ENSBTAG00000003835	10:66518526-66525667	bone morphogenetic protein 4		BMP4
TOMM20L	ENSBTAG00000052431	10:70671020-70683337	translocase of outer mitochondrial membrane 20 like		TOMM20L
TIMM9	ENSBTAG00000010503	10:70683475-70832429	translocase of inner mitochondrial membrane 9		TIMM9
TRMT5	ENSBTAG00000011796	10:73110975-73121588	tRNA methyltransferase 5		TRMT5
MTHFD1	ENSBTAG00000009641	10:76546543-76607077	methylenetetrahydrofolate dehydrogenase, cyclohydrolase and formyltetrahydrofolate synthetase 1		MTHFD1
ARG2	ENSBTAG00000001945	10:79498979-79534600	arginase 2		ARG2
RDH11	ENSBTAG00000001950	10:79556431-79566949	retinol dehydrogenase 11		RDH11
COX16	ENSBTAG00000030595	10:81981150-82060888	cytochrome c oxidase assembly factor COX16		COX16
SYNJ2BP	ENSBTAG00000007586	10:81981150-82060888	synaptojanin 2 binding protein		SYNJ2BP
PSEN1	ENSBTAG00000011757	10:84619689-84686874	presenilin 1		PSEN1
ACOT2	ENSBTAG00000046814	10:84922428-84978751	acyl-CoA thioesterase 2		ACOT2
COQ6	ENSBTAG00000020331	10:85333908-85348765	coenzyme Q6, monooxygenase		COQ6
ALDH6A1	ENSBTAG00000018469	10:85428883-85447592	aldehyde dehydrogenase 6 family member A1		ALDH6A1
ISCA2	ENSBTAG00000021956	10:85783971-85785721	iron-sulfur cluster assembly 2		ISCA2
DLST	ENSBTAG00000006463	10:86137702-86156692	dihydrolipoamide S-succinyltransferase		DLST
GSTZ1	ENSBTAG00000002706	10:88528914-88537179	glutathione S-transferase zeta 1		GSTZ1
SPTLC2	ENSBTAG00000020480	10:88689278-88784551	serine palmitoyltransferase long chain base subunit 2		SPTLC2
SLIRP	ENSBTAG00000008135	10:88823934-88853571	SRA stem-loop interacting RNA binding protein		SLIRP
ALKBH1	ENSBTAG00000008133	10:88823934-88853571	alkB homolog 1, histone H2A dioxygenase		ALKBH1
ADCK1	ENSBTAG00000012106	10:88931674-89062788	aarF domain containing kinase 1		ADCK1
HTRA2	ENSBTAG00000020124	11:10107423-10120751	HtrA serine peptidase 2		HTRA2
MRPL53	ENSBTAG00000016599	11:10159212-10162298	mitochondrial ribosomal protein L53		MRPL53
DNLZ	ENSBTAG00000012880	11:103822109-103831359	DNL-type zinc finger		DNLZ
PMPCA	ENSBTAG00000001353	11:103865152-103875086	peptidase, mitochondrial processing alpha subunit		PMPCA
INPP5E	ENSBTAG00000001354	11:103876329-103886130	inositol polyphosphate-5-phosphatase E		INPP5E
MTHFD2	ENSBTAG00000004881	11:10424408-10446337	methylenetetrahydrofolate dehydrogenase (NADP+ dependent) 2, methenyltetrahydrofolate cyclohydrolase		MTHFD2
SURF1	ENSBTAG00000030384	11:104259370-104263171	surfeit locus protein 1		SURF1
SARDH	ENSBTAG00000004510	11:104521667-104582043	sarcosine dehydrogenase		SARDH
BOLA3	ENSBTAG00000050675	11:10504932-10514090	bolA family member 3		BOLA3
MRPS2	ENSBTAG00000005688	11:105822040-105825257	mitochondrial ribosomal protein S2		MRPS2
MRPL41	ENSBTAG00000039138	11:106520890-106521533	mitochondrial ribosomal protein L41		MRPL41
DGUOK	ENSBTAG00000012037	11:10696133-10730414	deoxyguanosine kinase		DGUOK
CCT7	ENSBTAG00000012756	11:11197279-11214567	chaperonin containing TCP1 subunit 7		CCT7
RAB11FIP5	ENSBTAG00000006162	11:11326324-11369731	RAB11 family interacting protein 5		RAB11FIP5
SFXN5	ENSBTAG00000050078	11:11371160-11498288	sideroflexin 5		SFXN5
SPR	ENSBTAG00000021961	11:11548543-11556964	sepiapterin reductase		SPR
FAM136A	ENSBTAG00000008674	11:14150134-14154627	family with sequence similarity 136 member A		FAM136A
SLC30A6	ENSBTAG00000010898	11:14763570-14809754	solute carrier family 30 member 6		SLC30A6
MRPS5	ENSBTAG00000008241	11:1922409-1945833	mitochondrial ribosomal protein S5		MRPS5
NDUFAF7	ENSBTAG00000001113	11:19635216-19675873	NADH:ubiquinone oxidoreductase complex assembly factor 7		NDUFAF7
FAHD2A	ENSBTAG00000011553	11:2153785-2164529	fumarylacetoacetate hydrolase domain containing 2A		FAHD2A
GPAT2	ENSBTAG00000011558	11:2164620-2174030	glycerol-3-phosphate acyltransferase 2, mitochondrial		GPAT2
STARD7	ENSBTAG00000018372	11:2318511-2337596	StAR related lipid transfer domain containing 7		STARD7
COX7A2L	ENSBTAG00000000705	11:24756934-24769582	cytochrome c oxidase subunit 7A2 like		COX7A2L
LRPPRC	ENSBTAG00000016368	11:26107977-26207684	leucine rich pentatricopeptide repeat containing		LRPPRC
PREPL	ENSBTAG00000017429	11:26701405-26771592	prolyl endopeptidase like		PREPL
COX5B	ENSBTAG00000053107	11:2946405-2949703	cytochrome c oxidase subunit Vb		COX5B
ACYP2	ENSBTAG00000006852	11:36831219-37010446	acylphosphatase 2		ACYP2
COA5	ENSBTAG00000014873	11:3790083-3834738	cytochrome c oxidase assembly factor 5		COA5
MTIF2	ENSBTAG00000015481	11:37973501-37996104	mitochondrial translational initiation factor 2		MTIF2
PNPT1	ENSBTAG00000008909	11:38307013-38347120	polyribonucleotide nucleotidyltransferase 1		PNPT1
LIPT1	ENSBTAG00000003965	11:4311241-4314128	lipoyltransferase 1		LIPT1
MRPL30	ENSBTAG00000038949	11:4336947-4351724	mitochondrial ribosomal protein L30		MRPL30
MRPL19	ENSBTAG00000002557	11:44019397-44030213	mitochondrial ribosomal protein L19		MRPL19
POLR1B	ENSBTAG00000014166	11:46252624-46274597	RNA polymerase I subunit B		POLR1B
CHCHD5	ENSBTAG00000052525	11:46282972-46288981	coiled-coil-helix-coiled-coil-helix domain containing 5		CHCHD5
RPIA	ENSBTAG00000002866	11:47351625-47386204	ribose 5-phosphate isomerase A		RPIA
FABP1	ENSBTAG00000018054	11:47917374-47923252	fatty acid binding protein 1		FABP1
IMMT	ENSBTAG00000003307	11:48518870-48716318	inner membrane mitochondrial protein		IMMT
MRPL35	ENSBTAG00000004823	11:48518870-48716318	mitochondrial ribosomal protein L35		MRPL35
PTCD3	ENSBTAG00000006482	11:48727825-48759022	pentatricopeptide repeat domain 3		PTCD3
HIGD1A	ENSBTAG00000031731	11:49922457-49922739	HIG1 hypoxia inducible domain family member 1A		HIGD1A
SUCLG1	ENSBTAG00000006075	11:50516576-50551425	succinate-CoA ligase alpha subunit		SUCLG1
MDH1	ENSBTAG00000019295	11:61723955-62047723	malate dehydrogenase 1		MDH1
NFU1	ENSBTAG00000000141	11:67778939-67807964	NFU1 iron-sulfur cluster scaffold		NFU1
TRMT61B	ENSBTAG00000053233	11:70915663-70928358	tRNA methyltransferase 61B		TRMT61B
MRPL33	ENSBTAG00000055077	11:71932409-71940793	mitochondrial ribosomal protein L33		MRPL33
MPV17	ENSBTAG00000018269	11:72324889-72334888	mitochondrial inner membrane protein MPV17		MPV17
HADHB	ENSBTAG00000010083	11:73226233-73256305	hydroxyacyl-CoA dehydrogenase trifunctional multienzyme complex subunit beta		HADHB
HADHA	ENSBTAG00000015038	11:73256622-73298910	hydroxyacyl-CoA dehydrogenase trifunctional multienzyme complex subunit alpha		HADHA
RDH14	ENSBTAG00000023928	11:80160548-80165517	retinol dehydrogenase 14 (all-trans/9-cis/11-cis)		RDH14
SIRT3	ENSBTAG00000002044	11:82736890-83207199	sirtuin 3		SIRT3
COX8B	ENSBTAG00000002046	11:82736890-83207199	cytochrome c oxidase subunit VIII-H (heart/muscle)		COX8B
RSAD2	ENSBTAG00000016061	11:90038993-90056291	radical S-adenosyl methionine domain containing 2		RSAD2
CMPK2	ENSBTAG00000019979	11:90067532-90083512	cytidine/uridine monophosphate kinase 2		CMPK2
MRPS9	ENSBTAG00000006150	11:9113957-9158980	mitochondrial ribosomal protein S9		MRPS9
NDUFA8	ENSBTAG00000004295	11:93028886-93046862	NADH:ubiquinone oxidoreductase subunit A8		NDUFA8
MRRF	ENSBTAG00000018426	11:93141362-93196372	mitochondrial ribosome recycling factor		MRRF
HK2	ENSBTAG00000013108	11:9743171-9810098	hexokinase 2		HK2
PTRH1	ENSBTAG00000012736	11:98387398-98395443	peptidyl-tRNA hydrolase 1 homolog		PTRH1
FPGS	ENSBTAG00000008994	11:98472428-98497457	folylpolyglutamate synthase		FPGS
PIP5KL1	ENSBTAG00000003387	11:98588917-98598087	phosphatidylinositol-4-phosphate 5-kinase like 1		PIP5KL1
NAIF1	ENSBTAG00000012156	11:98706626-98711496	nuclear apoptosis inducing factor 1		NAIF1
SLC25A25	ENSBTAG00000011912	11:98712578-98748930	solute carrier family 25 member 25		SLC25A25
PTGES2	ENSBTAG00000016218	11:98758508-98765006	prostaglandin E synthase 2		PTGES2
TRUB2	ENSBTAG00000004663	11:98906988-98918673	TruB pseudouridine synthase family member 2		TRUB2
COQ4	ENSBTAG00000004664	11:98919109-98933125	coenzyme Q4		COQ4
ENDOG	ENSBTAG00000012484	11:99293312-99305631	endonuclease G		ENDOG
MIGA2	ENSBTAG00000010653	11:99510596-99535599	mitoguardin 2		MIGA2
CRAT	ENSBTAG00000001932	11:99559585-99572474	carnitine O-acetyltransferase		CRAT
MTRF1	ENSBTAG00000012260	12:11266777-11463803	mitochondrial translation release factor 1		MTRF1
VWA8	ENSBTAG00000001133	12:11675263-12071822	von Willebrand factor A domain containing 8		VWA8
DNAJC15	ENSBTAG00000034785	12:13141566-13223945	DnaJ heat shock protein family (Hsp40) member C15		DNAJC15
SLC25A30	ENSBTAG00000016529	12:15541389-15565519	solute carrier family 25 member 30		SLC25A30
SUCLA2	ENSBTAG00000006759	12:17809327-17853938	succinate-CoA ligase ADP-forming beta subunit		SUCLA2
SLC25A15	ENSBTAG00000011647	12:21783840-21814435	solute carrier family 25 member 15		SLC25A15
MRPS31	ENSBTAG00000015522	12:21839886-21865301	mitochondrial ribosomal protein S31		MRPS31
SPART	ENSBTAG00000008040	12:25176133-25208192	spartin		SPART
MTIF3	ENSBTAG00000020530	12:32482757-32495663	mitochondrial translational initiation factor 3		MTIF3
MIPEP	ENSBTAG00000008888	12:34305326-34390737	mitochondrial intermediate peptidase		MIPEP
MICU2	ENSBTAG00000015943	12:35458594-35512370	mitochondrial calcium uptake 2		MICU2
MRPL57	ENSBTAG00000003315	12:35582807-35583891	mitochondrial ribosomal protein L57		MRPL57
CLYBL	ENSBTAG00000004165	12:76430685-76660289	citrate lyase beta like		CLYBL
PCCA	ENSBTAG00000010672	12:76812918-77174969	propionyl-CoA carboxylase subunit alpha		PCCA
NAXD	ENSBTAG00000011466	12:85224845-85238032	NAD(P)HX dehydratase		NAXD
CARS2	ENSBTAG00000011471	12:85238265-85258334	cysteinyl-tRNA synthetase 2, mitochondrial		CARS2
NUDT5	ENSBTAG00000019509	13:12143249-12209716	nudix hydrolase 5		NUDT5
DHTKD1	ENSBTAG00000000291	13:12236001-12281753	dehydrogenase E1 and transketolase domain containing 1		DHTKD1
ECHDC3	ENSBTAG00000012377	13:12517106-12533297	enoyl-CoA hydratase domain containing 3		ECHDC3
ATP5F1C	ENSBTAG00000013930	13:16093404-16134182	ATP synthase F1 subunit gamma		ATP5F1C
YME1L1	ENSBTAG00000016445	13:17720459-17749247	YME1 like 1 ATPase		YME1L1
PDSS1	ENSBTAG00000006529	13:17916358-17956810	decaprenyl diphosphate synthase subunit 1		PDSS1
MSRB2	ENSBTAG00000044112	13:24115798-24140844	methionine sulfoxide reductase B2		MSRB2
THNSL1	ENSBTAG00000009117	13:25851588-25853835	threonine synthase like 1		THNSL1
PHYH	ENSBTAG00000007700	13:27975606-27996366	phytanoyl-CoA 2-hydroxylase		PHYH
MTPAP	ENSBTAG00000004387	13:35229883-35260074	mitochondrial poly(A) polymerase		MTPAP
MGME1	ENSBTAG00000003425	13:38242213-38250800	mitochondrial genome maintenance exonuclease 1		MGME1
PET117	ENSBTAG00000051618	13:38329975-38360021	PET117 homolog		PET117
ACSS1	ENSBTAG00000004281	13:42622173-42666487	acyl-CoA synthetase short chain family member 1		ACSS1
PITRM1	ENSBTAG00000002685	13:45081150-45161102	pitrilysin metallopeptidase 1		PITRM1
IDI1	ENSBTAG00000004075	13:46325274-46328399	isopentenyl-diphosphate delta isomerase 1		IDI1
PRNP	ENSBTAG00000048903	13:47039698-47058759	prion protein		PRNP
CDS2	ENSBTAG00000006066	13:47441799-47498715	CDP-diacylglycerol synthase 2		CDS2
CRLS1	ENSBTAG00000000065	13:48186874-48209791	cardiolipin synthase 1		CRLS1
PANK2	ENSBTAG00000007920	13:51276262-51306156	pantothenate kinase 2		PANK2
MAVS	ENSBTAG00000013545	13:51338285-51351094	mitochondrial antiviral signaling protein		MAVS
FASTKD5	ENSBTAG00000051021	13:52039800-52087687	FAST kinase domains 5		FASTKD5
MRPS26	ENSBTAG00000000825	13:52129501-52131796	mitochondrial ribosomal protein S26		MRPS26
IDH3B	ENSBTAG00000018813	13:52514468-52524691	isocitrate dehydrogenase (NAD(+)) 3 non-catalytic subunit beta		IDH3B
MTG2	ENSBTAG00000014442	13:55018298-55025069	mitochondrial ribosome associated GTPase 2		MTG2
PRELID3B	ENSBTAG00000004402	13:57347418-57356139	PRELI domain containing 3B		PRELID3B
ATP5F1E	ENSBTAG00000039208	13:57357646-57361337	ATP synthase F1 subunit epsilon		ATP5F1E
BMP7	ENSBTAG00000015362	13:58889621-58975046	bone morphogenetic protein 7		BMP7
FAM210B	ENSBTAG00000013007	13:59572278-59582949	family with sequence similarity 210 member B		FAM210B
COX4I2	ENSBTAG00000016171	13:61199608-61205430	cytochrome c oxidase subunit 4I2		COX4I2
BCL2L1	ENSBTAG00000006526	13:61220110-61271367	BCL2 like 1		BCL2L1
PXMP4	ENSBTAG00000038738	13:63150880-63167809	peroxisomal membrane protein 4		PXMP4
UQCC1	ENSBTAG00000030990	13:64573004-64669659	ubiquinol-cytochrome c reductase complex assembly factor 1		UQCC1
NFS1	ENSBTAG00000006962	13:64887673-64904921	NFS1 cysteine desulfurase		NFS1
ROMO1	ENSBTAG00000027361	13:64904968-64906500	reactive oxygen species modulator 1		ROMO1
TOMM34	ENSBTAG00000003256	13:73347048-73367104	translocase of outer mitochondrial membrane 34		TOMM34
NDUFAF5	ENSBTAG00000004302	13:7387519-7413038	NADH:ubiquinone oxidoreductase complex assembly factor 5		NDUFAF5
MMP9	ENSBTAG00000020676	13:74746975-74754303	matrix metallopeptidase 9		MMP9
EYA2	ENSBTAG00000013336	13:75584897-75761781	EYA transcriptional coactivator and phosphatase 2		EYA2
CYP24A1	ENSBTAG00000002765	13:81592181-81610449	cytochrome P450, family 24, subfamily A, polypeptide 1		CYP24A1
TOP1MT	ENSBTAG00000053896	14:1288009-1303745	topoisomerase (DNA) I, mitochondrial		TOP1MT
NDUFB9	ENSBTAG00000020405	14:15383761-15560939	NADH:ubiquinone oxidoreductase subunit B9		NDUFB9
CYP11B1	ENSBTAG00000054126	14:1550746-1558425	cytochrome P450, subfamily XI B, polypeptide 1		CYP11B1
TMEM65	ENSBTAG00000022114	14:15675524-15719449	transmembrane protein 65		TMEM65
FER1L6	ENSBTAG00000013537	14:15865227-15995482	fer-1 like family member 6		FER1L6
LYPLA1	ENSBTAG00000004243	14:21994931-22011297	lysophospholipase 1		LYPLA1
MRPL15	ENSBTAG00000001174	14:22017166-22023197	mitochondrial ribosomal protein L15		MRPL15
CHCHD7	ENSBTAG00000049910	14:23376060-23383133	coiled-coil-helix-coiled-coil-helix domain containing 7		CHCHD7
PTK2	ENSBTAG00000009578	14:2844133-3037063	protein tyrosine kinase 2		PTK2
MTFR1	ENSBTAG00000008629	14:30039505-30098890	mitochondrial fission regulator 1		MTFR1
ADHFE1	ENSBTAG00000004476	14:30690618-30723593	alcohol dehydrogenase iron containing 1		ADHFE1
LACTB2	ENSBTAG00000001808	14:34328193-34360711	lactamase beta 2		LACTB2
TMEM70	ENSBTAG00000012920	14:37225601-37233937	transmembrane protein 70		TMEM70
GDAP1	ENSBTAG00000012608	14:37626643-37645604	ganglioside induced differentiation associated protein 1		GDAP1
RECQL4	ENSBTAG00000010276	14:428459-434942	RecQ like helicase 4		RECQL4
MRPS28	ENSBTAG00000001302	14:43120077-43222183	mitochondrial ribosomal protein S28		MRPS28
ADCK5	ENSBTAG00000011064	14:542385-570498	aarF domain containing kinase 5		ADCK5
EMC2	ENSBTAG00000010006	14:55973617-56023743	ER membrane protein complex subunit 2		EMC2
OXR1	ENSBTAG00000008285	14:57844324-58141613	oxidation resistance 1		OXR1
SLC25A32	ENSBTAG00000033902	14:61045414-61108240	solute carrier family 25 member 32		SLC25A32
RIDA	ENSBTAG00000012595	14:66121454-66129652	reactive intermediate imine deaminase A homolog		RIDA
MTERF3	ENSBTAG00000001522	14:67963954-67981692	mitochondrial transcription termination factor 3		MTERF3
UQCRB	ENSBTAG00000001521	14:67986644-67991355	ubiquinol-cytochrome c reductase binding protein		UQCRB
NDUFAF6	ENSBTAG00000007570	14:69265370-69301594	NADH:ubiquinone oxidoreductase complex assembly factor 6		NDUFAF6
PDP1	ENSBTAG00000000199	14:70358933-70367406	pyruvate dehyrogenase phosphatase catalytic subunit 1		PDP1
DECR1	ENSBTAG00000019663	14:73688313-73731818	2,4-dienoyl-CoA reductase 1		DECR1
CYC1	ENSBTAG00000012232	14:738123-740518	cytochrome c1		CYC1
RMDN1	ENSBTAG00000015734	14:76178739-76212523	regulator of microtubule dynamics 1		RMDN1
MRPL13	ENSBTAG00000006767	14:81745761-81863369	mitochondrial ribosomal protein L13		MRPL13
ACAT1	ENSBTAG00000012885	15:17734329-17763541	acetyl-CoA acetyltransferase 1		ACAT1
FDX1	ENSBTAG00000011793	15:20445066-20494938	ferredoxin 1		FDX1
DLAT	ENSBTAG00000010709	15:22340055-22374925	dihydrolipoamide S-acetyltransferase		DLAT
TIMM8B	ENSBTAG00000002000	15:22395339-22397325	translocase of inner mitochondrial membrane 8 homolog B		TIMM8B
SDHD	ENSBTAG00000016266	15:22397452-22409057	succinate dehydrogenase complex subunit D		SDHD
PTS	ENSBTAG00000049973	15:22586360-22594772	6-pyruvoyltetrahydropterin synthase		PTS
REXO2	ENSBTAG00000005843	15:24957689-24968465	RNA exonuclease 2		REXO2
ATP5MG	ENSBTAG00000007332	15:28942157-29093127	ATP synthase membrane subunit g		ATP5MG
SLC37A4	ENSBTAG00000008077	15:29590520-29599909	solute carrier family 37 member 4		SLC37A4
HMBS	ENSBTAG00000005364	15:29666770-29674064	hydroxymethylbilane synthase		HMBS
NLRX1	ENSBTAG00000040569	15:29751058-29769509	NLR family member X1		NLRX1
NUCB2	ENSBTAG00000017468	15:35156659-35179353	nucleobindin 2		NUCB2
CYB5R2	ENSBTAG00000016142	15:45046539-45056681	cytochrome b5 reductase 2		CYB5R2
MRPL17	ENSBTAG00000024781	15:46383576-46385081	mitochondrial ribosomal protein L17		MRPL17
TIMM10B	ENSBTAG00000003567	15:46565857-46566703	translocase of inner mitochondrial membrane 10B		TIMM10B
CLPB	ENSBTAG00000001280	15:51880778-52022991	ClpB homolog, mitochondrial AAA ATPase chaperonin		CLPB
MRPL48	ENSBTAG00000008347	15:53278738-53333980	mitochondrial ribosomal protein L48		MRPL48
UCP2	ENSBTAG00000003692	15:53409781-53416245	uncoupling protein 2		UCP2
UCP3	ENSBTAG00000005259	15:53440625-53451256	uncoupling protein 3		UCP3
LIPT2	ENSBTAG00000008227	15:53838025-53839967	lipoyl(octanoyl) transferase 2		LIPT2
RPS3	ENSBTAG00000005620	15:54593620-54598584	ribosomal protein S3		RPS3
METTL15	ENSBTAG00000003361	15:58806393-59021213	methyltransferase like 15		METTL15
IMMP1L	ENSBTAG00000000475	15:62222482-62296459	inner mitochondrial membrane peptidase subunit 1		IMMP1L
CAT	ENSBTAG00000020980	15:64975270-65011223	catalase		CAT
PDHX	ENSBTAG00000018261	15:65427260-65502624	pyruvate dehydrogenase complex component X		PDHX
ALKBH3	ENSBTAG00000009518	15:73974958-74018861	alkB homolog 3, alpha-ketoglutaratedependent dioxygenase		ALKBH3
ACCS	ENSBTAG00000008465	15:74175865-74199580	1-aminocyclopropane-1-carboxylate synthase homolog (inactive)		ACCS
ATG13	ENSBTAG00000017325	15:76578278-76620035	autophagy related 13		ATG13
PTPMT1	ENSBTAG00000018479	15:77368218-77373977	protein tyrosine phosphatase mitochondrial 1		PTPMT1
NDUFS3	ENSBTAG00000018483	15:77379152-77383888	NADH:ubiquinone oxidoreductase core subunit S3		NDUFS3
MTCH2	ENSBTAG00000018742	15:77409613-77429460	mitochondrial carrier 2		MTCH2
TIMM10	ENSBTAG00000024701	15:80788219-80790815	translocase of inner mitochondrial membrane 10		TIMM10
GLYAT	ENSBTAG00000038323	15:82122689-82192681	glycine-N-acyltransferase		GLYAT
MRPL16	ENSBTAG00000021188	15:82963909-83048887	mitochondrial ribosomal protein L16		MRPL16
ACAD8	ENSBTAG00000012937	15:83525511-83539320	acyl-CoA dehydrogenase family member 8		ACAD8
GLRX2	ENSBTAG00000015972	16:12146639-12232355	glutaredoxin 2		GLRX2
ATP2B4	ENSBTAG00000014059	16:1400154-1497069	ATPase plasma membrane Ca2+ transporting 4		ATP2B4
LYPLAL1	ENSBTAG00000015534	16:22658587-22690679	lysophospholipase like 1		LYPLAL1
IARS2	ENSBTAG00000012582	16:23586934-23631281	isoleucyl-tRNA synthetase 2, mitochondrial		IARS2
MARC2	ENSBTAG00000016277	16:24225167-24268400	mitochondrial amidoxime reducing component 2		MARC2
MARC1	ENSBTAG00000047287	16:24269637-24292851	mitochondrial amidoxime reducing component 1		MARC1
PYCR2	ENSBTAG00000005835	16:28945397-28949586	pyrroline-5-carboxylate reductase 2		PYCR2
COQ8A	ENSBTAG00000021880	16:29906147-29954708	coenzyme Q8A		COQ8A
SCCPDH	ENSBTAG00000003804	16:30588003-30618003	saccharopine dehydrogenase (putative)		SCCPDH
TFB2M	ENSBTAG00000000072	16:30706514-30820756	transcription factor B2, mitochondrial		TFB2M
COX20	ENSBTAG00000033136	16:32422374-32429108	cytochrome c oxidase assembly factor COX20		COX20
KMO	ENSBTAG00000014439	16:35178265-35246743	kynurenine 3-monooxygenase		KMO
FH	ENSBTAG00000021688	16:35260923-35288027	fumarate hydratase		FH
SELE	ENSBTAG00000007307	16:37372236-37384911	selectin E		SELE
MYOC	ENSBTAG00000020342	16:39097743-39111961	myocilin		MYOC
MFN2	ENSBTAG00000005314	16:41684078-41711310	mitofusin 2		MFN2
KIF1B	ENSBTAG00000054239	16:43256960-43342545	kinesin family member 1B		KIF1B
SLC25A33	ENSBTAG00000003177	16:43916566-43946700	solute carrier family 25 member 33		SLC25A33
PARK7	ENSBTAG00000020518	16:45400212-45416993	Parkinsonism associated deglycase		PARK7
DNAJC11	ENSBTAG00000011217	16:46707281-46777605	DnaJ heat shock protein family (Hsp40) member C11		DNAJC11
ACOT7	ENSBTAG00000021202	16:46978210-47087033	acyl-CoA thioesterase 7		ACOT7
ATAD3A	ENSBTAG00000002219	16:51085080-51101450	ATPase family, AAA domain containing 3A		ATAD3A
MRPL20	ENSBTAG00000004872	16:51132209-51135384	mitochondrial ribosomal protein L20		MRPL20
AURKAIP1	ENSBTAG00000004874	16:51147300-51151891	aurora kinase A interacting protein 1		AURKAIP1
PUSL1	ENSBTAG00000007619	16:51201648-51214693	pseudouridine synthase like 1		PUSL1
SLC25A34	ENSBTAG00000018723	16:51819918-51824310	solute carrier family 25 member 34		SLC25A34
AGMAT	ENSBTAG00000002478	16:51949574-51958274	agmatinase		AGMAT
PRDX6	ENSBTAG00000004855	16:54932617-54942555	peroxiredoxin 6		PRDX6
DARS2	ENSBTAG00000004358	16:55204246-55232009	aspartyl-tRNA synthetase 2, mitochondrial		DARS2
MRPS14	ENSBTAG00000001109	16:56248845-56268263	mitochondrial ribosomal protein S14		MRPS14
LAMC1	ENSBTAG00000011966	16:64062642-64183738	laminin subunit gamma 1		LAMC1
ANGEL2	ENSBTAG00000003702	16:70580071-70598523	angel homolog 2		ANGEL2
TIMM17A	ENSBTAG00000047059	16:80532690-80543813	translocase of inner mitochondrial membrane 17A		TIMM17A
MMAA	ENSBTAG00000012800	17:12653031-12681867	metabolism of cobalamin associated A		MMAA
UCP1	ENSBTAG00000004647	17:17164836-17171147	uncoupling protein 1		UCP1
NDUFC1	ENSBTAG00000039582	17:18388645-18392748	NADH:ubiquinone oxidoreductase subunit C1		NDUFC1
MGARP	ENSBTAG00000002599	17:18399762-18411428	mitochondria localized glutamic acid rich protein		MGARP
SLC25A31	ENSBTAG00000012826	17:29880312-29908490	solute carrier family 25 member 31		SLC25A31
NUDT6	ENSBTAG00000005695	17:34747123-34860849	nudix hydrolase 6		NUDT6
ETFDH	ENSBTAG00000016679	17:40279435-40340549	electron transfer flavoprotein dehydrogenase		ETFDH
PGAM5	ENSBTAG00000007513	17:44502889-44510673	PGAM family member 5, mitochondrial serine/threonine protein phosphatase		PGAM5
PXMP2	ENSBTAG00000007510	17:44512663-44522964	peroxisomal membrane protein 2		PXMP2
PUS1	ENSBTAG00000012990	17:45161929-45173082	pseudouridine synthase 1		PUS1
C17H12orf65	ENSBTAG00000020503	17:52320432-52322700	chromosome 17 C12orf65 homolog		C17H12ORF65
ABCB9	ENSBTAG00000008464	17:52574034-52603860	ATP binding cassette subfamily B member 9		ABCB9
DIABLO	ENSBTAG00000004199	17:53155699-53173948	diablo IAP-binding mitochondrial protein		DIABLO
PPTC7	ENSBTAG00000018332	17:54408215-54453472	PTC7 protein phosphatase homolog		PPTC7
ATXN2	ENSBTAG00000022069	17:55178852-55280779	ataxin 2		ATXN2
ACAD10	ENSBTAG00000001164	17:55349800-55448734	acyl-CoA dehydrogenase family, member 10		ACAD10
GATB	ENSBTAG00000013914	17:5993018-6093988	glutamyl-tRNA amidotransferase subunit B		GATB
SDSL	ENSBTAG00000008945	17:61005834-61018993	serine dehydratase like		SDSL
SLC8B1	ENSBTAG00000011103	17:61287673-61316764	solute carrier family 8 member B1		SLC8B1
ALDH2	ENSBTAG00000008743	17:62300434-62326158	aldehyde dehydrogenase 2 family member		ALDH2
RAB35	ENSBTAG00000022044	17:62472791-62491460	RAB35, member RAS oncogene family		RAB35
SIRT4	ENSBTAG00000021168	17:62623627-62639894	sirtuin 4		SIRT4
COX6A1	ENSBTAG00000012788	17:62732322-62746023	cytochrome c oxidase subunit VIa polypeptide 1		COX6A1
TRIAP1	ENSBTAG00000012790	17:62747153-62755938	TP53 regulated inhibitor of apoptosis 1		TRIAP1
GATC	ENSBTAG00000012791	17:62747153-62755938	glutamyl-tRNA amidotransferase subunit C		GATC
COQ5	ENSBTAG00000015761	17:62796287-62813384	coenzyme Q5, methyltransferase		COQ5
ACADS	ENSBTAG00000007484	17:62969283-62985770	acyl-CoA dehydrogenase short chain		ACADS
TCHP	ENSBTAG00000006504	17:63350532-63365001	trichoplein keratin filament binding		TCHP
MMAB	ENSBTAG00000005178	17:63628769-63639339	metabolism of cobalamin associated B		MMAB
ACACB	ENSBTAG00000022058	17:63845550-63976145	acetyl-CoA carboxylase beta		ACACB
UNG	ENSBTAG00000022058	17:63845550-63976145	uracil DNA glycosylase		UNG
ISCU	ENSBTAG00000011787	17:64357118-64363222	iron-sulfur cluster assembly enzyme		ISCU
HSCB	ENSBTAG00000015075	17:67975023-68023699	HscB mitochondrial iron-sulfur cluster cochaperone		HSCB
NIPSNAP1	ENSBTAG00000013152	17:68700996-68748582	nipsnap homolog 1		NIPSNAP1
UQCR10	ENSBTAG00000000913	17:68887319-68889515	ubiquinol-cytochrome c reductase, complex III subunit X		UQCR10
MTFP1	ENSBTAG00000018116	17:69423141-69441202	mitochondrial fission process 1		MTFP1
DUSP18	ENSBTAG00000017459	17:69618398-69623966	dual specificity phosphatase 18		DUSP18
PISD	ENSBTAG00000009006	17:70236409-70401301	phosphatidylserine decarboxylase		PISD
CHCHD10	ENSBTAG00000022032	17:71226029-71227888	coiled-coil-helix-coiled-coil-helix domain containing 10		CHCHD10
PI4KA	ENSBTAG00000013971	17:72208852-72268526	phosphatidylinositol 4-kinase alpha		PI4KA
SNAP29	ENSBTAG00000020760	17:72268870-72277819	synaptosome associated protein 29		SNAP29
AIFM3	ENSBTAG00000038132	17:72313146-72326846	apoptosis inducing factor mitochondria associated 3		AIFM3
SMPD4	ENSBTAG00000002130	17:72403729-72419364	sphingomyelin phosphodiesterase 4		SMPD4
SLC25A1	ENSBTAG00000008528	17:72617236-72620215	solute carrier family 25 member 1		SLC25A1
MRPL40	ENSBTAG00000019891	17:72693871-72696274	mitochondrial ribosomal protein L40		MRPL40
COMT	ENSBTAG00000019516	17:72873706-72932721	catechol-O-methyltransferase		COMT
TXNRD2	ENSBTAG00000043581	17:72873706-72932721	thioredoxin reductase 2		TXNRD2
PRODH	ENSBTAG00000047676	17:73105783-73123446	proline dehydrogenase (oxidase) 1		PRODH
MLYCD	ENSBTAG00000004248	18:10240323-10254080	malonyl-CoA decarboxylase		MLYCD
HSDL1	ENSBTAG00000018770	18:10436688-10448454	hydroxysteroid dehydrogenase like 1		HSDL1
COX4I1	ENSBTAG00000016079	18:11747956-11767078	cytochrome c oxidase subunit 4I1		COX4I1
CA5A	ENSBTAG00000010151	18:13345872-13368386	carbonic anhydrase 5A		CA5A
ACSF3	ENSBTAG00000015968	18:14203971-14248441	acyl-CoA synthetase family member 3		ACSF3
SPG7	ENSBTAG00000012041	18:14463305-14484611	SPG7 matrix AAA peptidase subunit, paraplegin		SPG7
TUBB3	ENSBTAG00000023730	18:14708939-14717352	tubulin beta 3 class III		TUBB3
VPS35	ENSBTAG00000002493	18:14984969-15012555	VPS35 retromer complex component		VPS35
GPT2	ENSBTAG00000002980	18:15315871-15349193	glutamic--pyruvic transaminase 2		GPT2
LONP2	ENSBTAG00000010867	18:16674437-16759589	lon peptidase 2, peroxisomal		LONP2
PDPR	ENSBTAG00000016471	18:1880340-1920828	pyruvate dehydrogenase phosphatase regulatory subunit		PDPR
MMP2	ENSBTAG00000019267	18:23752890-23780118	matrix metallopeptidase 2		MMP2
LDHD	ENSBTAG00000006779	18:2453441-2458665	lactate dehydrogenase D		LDHD
ARL2BP	ENSBTAG00000004844	18:25251820-25257892	ADP ribosylation factor like GTPase 2 binding protein		ARL2BP
CIAPIN1	ENSBTAG00000001854	18:25430934-25456211	cytokine induced apoptosis inhibitor 1		CIAPIN1
COQ9	ENSBTAG00000001855	18:25430934-25456211	coenzyme Q9		COQ9
GOT2	ENSBTAG00000007172	18:26447739-26471387	glutamic-oxaloacetic transaminase 2		GOT2
KARS	ENSBTAG00000015677	18:2923426-2943918	lysyl-tRNA synthetase		KARS
TK2	ENSBTAG00000005152	18:34194552-34273715	thymidine kinase 2		TK2
PDP2	ENSBTAG00000046708	18:34590075-34591671	pyruvate dehyrogenase phosphatase catalytic subunit 2		PDP2
DDX28	ENSBTAG00000004290	18:35478076-35479909	DEAD-box helicase 28		DDX28
DUS2	ENSBTAG00000014644	18:35479959-35512004	dihydrouridine synthase 2		DUS2
PDF	ENSBTAG00000001663	18:36472273-36480940	peptide deformylase, mitochondrial		PDF
CYB5B	ENSBTAG00000002412	18:36548064-36571837	cytochrome b5 type B		CYB5B
DHODH	ENSBTAG00000019887	18:39068956-39082057	dihydroorotate dehydrogenase (quinone)		DHODH
C18H19orf12	ENSBTAG00000020434	18:40317747-40330002	chromosome 18 C19orf12 homolog		C18H19ORF12
PDCD5	ENSBTAG00000009304	18:43083765-43090571	programmed cell death 5		PDCD5
NUDT19	ENSBTAG00000023614	18:43165772-43201620	nudix hydrolase 19		NUDT19
CEP89	ENSBTAG00000004864	18:43316096-43398266	centrosomal protein 89		CEP89
GPI	ENSBTAG00000006396	18:44782827-44812532	glucose-6-phosphate isomerase		GPI
COX6B1	ENSBTAG00000055082	18:46378361-46387003	cytochrome c oxidase subunit VIb polypeptide 1 (ubiquitous)		COX6B1
PRODH2	ENSBTAG00000031772	18:46508964-46524690	proline dehydrogenase 2		PRODH2
SDHAF1	ENSBTAG00000037461	18:46668495-46669544	succinate dehydrogenase complex assembly factor 1		SDHAF1
COX7A1	ENSBTAG00000014878	18:46806390-46808127	cytochrome c oxidase subunit 7A1		COX7A1
ECH1	ENSBTAG00000016313	18:48544350-48554508	enoyl-CoA hydratase 1		ECH1
SARS2	ENSBTAG00000001780	18:48630042-48639088	seryl-tRNA synthetase 2, mitochondrial		SARS2
MRPS12	ENSBTAG00000001782	18:48639275-48641169	mitochondrial ribosomal protein S12		MRPS12
TIMM50	ENSBTAG00000010480	18:49160919-49168043	translocase of inner mitochondrial membrane 50		TIMM50
COQ8B	ENSBTAG00000019462	18:49975275-49992107	coenzyme Q8B		COQ8B
DMAC2	ENSBTAG00000009449	18:50068075-50635884	distal membrane arm assembly complex 2		DMAC2
BCKDHA	ENSBTAG00000016037	18:50068075-50635884	branched chain keto acid dehydrogenase E1 subunit alpha		BCKDHA
ETHE1	ENSBTAG00000004379	18:51712247-51729614	ETHE1 persulfide dioxygenase		ETHE1
TOMM40	ENSBTAG00000001781	18:52618776-52630573	translocase of outer mitochondrial membrane 40		TOMM40
OPA3	ENSBTAG00000019605	18:53151994-53184910	outer mitochondrial membrane lipid metabolism regulator OPA3		OPA3
DMPK	ENSBTAG00000013347	18:53305375-53319942	DM1 protein kinase		DMPK
TMEM143	ENSBTAG00000007107	18:55044413-55064944	transmembrane protein 143		TMEM143
BCAT2	ENSBTAG00000009172	18:55411774-55425141	branched chain amino acid transaminase 2		BCAT2
PPP1R15A	ENSBTAG00000001294	18:55473996-55477628	protein phosphatase 1 regulatory subunit 15A		PPP1R15A
BAX	ENSBTAG00000013340	18:55530825-55535003	BCL2 associated X, apoptosis regulator		BAX
NTF4	ENSBTAG00000047078	18:55577963-55580773	neurotrophin 4		NTF4
CPT1C	ENSBTAG00000012205	18:56093244-56114971	carnitine palmitoyltransferase 1C		CPT1C
VSIG10L	ENSBTAG00000020447	18:57407203-57437754	electron transfer flavoprotein subunit beta		VSIG10L
ISOC2	ENSBTAG00000015950	18:62053843-62060249	isochorismatase domain containing 2		ISOC2
COX6B2	ENSBTAG00000007200	18:62124766-62126264	cytochrome c oxidase subunit 6B2		COX6B2
RDH13	ENSBTAG00000030393	18:62337524-62355536	retinol dehydrogenase 13		RDH13
NDUFA3	ENSBTAG00000007754	18:63279553-63282901	NADH:ubiquinone oxidoreductase subunit A3		NDUFA3
CMC2	ENSBTAG00000017009	18:7686030-7700190	C-X9-C motif containing 2		CMC2
GCSH	ENSBTAG00000006795	18:7759552-7771600	glycine cleavage system protein H		GCSH
UQCRFS1	ENSBTAG00000046786	18:997259-1002080	ubiquinol-cytochrome c reductase, Rieske iron-sulfur polypeptide 1		UQCRFS1
PTRH2	ENSBTAG00000016710	19:10665273-10674104	peptidyl-tRNA hydrolase 2		PTRH2
RPS6KB1	ENSBTAG00000016851	19:10841302-10878409	ribosomal protein S6 kinase B1		RPS6KB1
MRM1	ENSBTAG00000010311	19:12941109-12950393	mitochondrial rRNA methyltransferase 1		MRM1
ACACA	ENSBTAG00000017567	19:13441161-13772700	acetyl-CoA carboxylase alpha		ACACA
RHOT1	ENSBTAG00000010001	19:17908913-17977497	ras homolog family member T1		RHOT1
TEFM	ENSBTAG00000018386	19:18051751-18059612	transcription elongation factor, mitochondrial		TEFM
LYRM9	ENSBTAG00000033298	19:19487859-19503235	LYR motif containing 9		LYRM9
POLDIP2	ENSBTAG00000008116	19:19822152-19841200	DNA polymerase delta interacting protein 2		POLDIP2
KIAA0100	ENSBTAG00000011988	19:20060813-20088152	KIAA0100		KIAA0100
ERAL1	ENSBTAG00000015639	19:20232098-20238395	Era like 12S mitochondrial rRNA chaperone 1		ERAL1
TIMM22	ENSBTAG00000008423	19:21863371-21870716	translocase of inner mitochondrial membrane 22		TIMM22
MRM3	ENSBTAG00000019162	19:22060688-22065001	mitochondrial rRNA methyltransferase 3		MRM3
GLOD4	ENSBTAG00000019160	19:22065121-22084876	glyoxalase domain containing 4		GLOD4
WDR81	ENSBTAG00000011491	19:22820014-22831944	WD repeat domain 81		WDR81
CLUH	ENSBTAG00000011786	19:23586771-23608018	clustered mitochondria homolog		CLUH
C1QBP	ENSBTAG00000012739	19:26114945-26120375	complement C1q binding protein		C1QBP
SLC25A11	ENSBTAG00000004910	19:26450717-26458255	solute carrier family 25 member 11		SLC25A11
SLC16A11	ENSBTAG00000020852	19:26825721-26827663	solute carrier family 16 member 11		SLC16A11
ACADVL	ENSBTAG00000003072	19:26934464-26940043	acyl-CoA dehydrogenase very long chain		ACADVL
TP53	ENSBTAG00000001069	19:27376071-27401531	tumor protein p53		TP53
SLC25A35	ENSBTAG00000018808	19:27903908-27909233	solute carrier family 25 member 35		SLC25A35
SCO1	ENSBTAG00000021780	19:29645572-29675257	SCO cytochrome c oxidase assembly protein 1		SCO1
ELAC2	ENSBTAG00000021939	19:31362745-31378583	elaC ribonuclease Z 2		ELAC2
COX10	ENSBTAG00000015294	19:32090856-32199802	cytochrome c oxidase assembly factor heme A:farnesyltransferase COX10		COX10
UBB	ENSBTAG00000017246	19:33249950-33251848	ubiquitin B		UBB
TTC19	ENSBTAG00000013270	19:33444095-33470553	tetratricopeptide repeat domain 19		TTC19
AKAP10	ENSBTAG00000003439	19:33740770-33784070	A-kinase anchoring protein 10		AKAP10
ALDH3A2	ENSBTAG00000039161	19:33919848-33936140	aldehyde dehydrogenase 3 family member A2		ALDH3A2
SHMT1	ENSBTAG00000017094	19:34334363-34350038	serine hydroxymethyltransferase 1		SHMT1
TOP3A	ENSBTAG00000017087	19:34359099-34379578	DNA topoisomerase III alpha		TOP3A
MIEF2	ENSBTAG00000017081	19:34382620-34386321	mitochondrial elongation factor 2		MIEF2
ATPAF2	ENSBTAG00000008801	19:34524222-34536057	ATP synthase mitochondrial F1 complex assembly factor 2		ATPAF2
PEMT	ENSBTAG00000016432	19:34780763-34816442	phosphatidylethanolamine N-methyltransferase		PEMT
NT5M	ENSBTAG00000030820	19:34870102-34882343	5',3'-nucleotidase, mitochondrial		NT5M
FLCN	ENSBTAG00000008010	19:34915671-34932182	folliculin		FLCN
PLD6	ENSBTAG00000008009	19:34939345-34942156	phospholipase D family member 6		PLD6
DHRS7B	ENSBTAG00000010559	19:35165030-35212185	dehydrogenase/reductase 7B		DHRS7B
TMEM11	ENSBTAG00000010566	19:35212504-35235654	transmembrane protein 11		TMEM11
SPATA20	ENSBTAG00000004155	19:36171005-36179075	spermatogenesis associated 20		SPATA20
RSAD1	ENSBTAG00000021303	19:36230417-36240063	radical S-adenosyl methionine domain containing 1		RSAD1
ACSF2	ENSBTAG00000021301	19:36241220-36273291	acyl-CoA synthetase family member 2		ACSF2
LRRC59	ENSBTAG00000006072	19:36285468-36297388	leucine rich repeat containing 59		LRRC59
MRPL27	ENSBTAG00000021720	19:36304897-36329783	mitochondrial ribosomal protein L27		MRPL27
PDK2	ENSBTAG00000008744	19:36544866-36561186	pyruvate dehydrogenase kinase 2		PDK2
PHB	ENSBTAG00000017120	19:37195913-37206574	prohibitin		PHB
ATP5MC1	ENSBTAG00000018339	19:37618129-37621478	ATP synthase membrane subunit c locus 1		ATP5MC1
PNPO	ENSBTAG00000012259	19:38520753-38527313	pyridoxamine 5'-phosphate oxidase		PNPO
MRPL10	ENSBTAG00000001832	19:38631947-38638738	mitochondrial ribosomal protein L10		MRPL10
MRPL45	ENSBTAG00000025001	19:38966205-38985585	mitochondrial ribosomal protein L45		MRPL45
CISD3	ENSBTAG00000046569	19:39325016-39327756	CDGSH iron sulfur domain 3		CISD3
FKBP10	ENSBTAG00000011454	19:42006041-42014027	FKBP prolyl isomerase 10		FKBP10
ACLY	ENSBTAG00000016740	19:42049434-42093855	ATP citrate lyase		ACLY
COASY	ENSBTAG00000046746	19:42639185-42642459	Coenzyme A synthase		COASY
COA3	ENSBTAG00000019911	19:42811377-42828164	cytochrome c oxidase assembly factor 3		COA3
BECN1	ENSBTAG00000019914	19:42837411-42848106	beclin 1		BECN1
NBR1	ENSBTAG00000001632	19:43140343-43169417	NBR1 autophagy cargo receptor		NBR1
NAGS	ENSBTAG00000016249	19:43861631-43866825	N-acetylglutamate synthase		NAGS
SLC25A39	ENSBTAG00000019463	19:44126333-44130992	solute carrier family 25 member 39		SLC25A39
DCAKD	ENSBTAG00000006048	19:44717120-44737363	dephospho-CoA kinase domain containing		DCAKD
MAPT	ENSBTAG00000017512	19:45883593-46004542	microtubule associated protein tau		MAPT
CYB561	ENSBTAG00000020810	19:47767183-47779681	cytochrome b561		CYB561
TACO1	ENSBTAG00000009885	19:47901884-47908689	translational activator of cytochrome c oxidase I		TACO1
POLG2	ENSBTAG00000018420	19:48660925-48677027	DNA polymerase gamma 2, accessory subunit		POLG2
FASN	ENSBTAG00000015980	19:50775673-50796012	fatty acid synthase		FASN
COX11	ENSBTAG00000007015	19:5083533-5090035	cytochrome c oxidase copper chaperone COX11		COX11
DCXR	ENSBTAG00000047043	19:50854404-50856944	L-xylulose reductase-like		DCXR
DCXR	ENSBTAG00000008747	19:50863255-50879273	L-xylulose reductase-like		DCXR
PYCR1	ENSBTAG00000000042	19:50957968-50962684	pyrroline-5-carboxylate reductase 1		PYCR1
P4HB	ENSBTAG00000006045	19:51034065-51044560	prolyl 4-hydroxylase subunit beta		P4HB
SLC25A10	ENSBTAG00000055145	19:51108084-51114996	solute carrier family 25 member 10		SLC25A10
MRPL12	ENSBTAG00000000417	19:51118069-51122495	mitochondrial ribosomal protein L12		MRPL12
HGS	ENSBTAG00000000411	19:51123897-51137090	hepatocyte growth factor-regulated tyrosine kinase substrate		HGS
OXLD1	ENSBTAG00000000355	19:51154297-51156611	oxidoreductase like domain containing 1		OXLD1
PGS1	ENSBTAG00000000675	19:53691403-53824616	phosphatidylglycerophosphate synthase 1		PGS1
ACOX1	ENSBTAG00000030174	19:55669916-55690559	acyl-CoA oxidase 1		ACOX1
MRPL38	ENSBTAG00000022009	19:55721538-55726175	mitochondrial ribosomal protein L38		MRPL38
SLC25A19	ENSBTAG00000000202	19:56205865-56217750	solute carrier family 25 member 19		SLC25A19
MRPS7	ENSBTAG00000016133	19:56219005-56240464	mitochondrial ribosomal protein S7		MRPS7
NT5C	ENSBTAG00000011527	19:56318392-56320652	5', 3'-nucleotidase, cytosolic		NT5C
ATP5PD	ENSBTAG00000021227	19:56398797-56404689	ATP synthase peripheral stalk subunit d		ATP5PD
MRPL58	ENSBTAG00000003303	19:56419750-56426828	mitochondrial ribosomal protein L58		MRPL58
FDXR	ENSBTAG00000006525	19:56542647-56554189	ferredoxin reductase		FDXR
ABCA9	ENSBTAG00000006896	19:61493352-61539725	ATP binding cassette subfamily A member 9		ABCA9
PRKCA	ENSBTAG00000001061	19:62664530-62970305	protein kinase C alpha		PRKCA
AKAP1	ENSBTAG00000025320	19:7931746-7965102	A-kinase anchoring protein 1		AKAP1
MRPS23	ENSBTAG00000012366	19:8655163-8661689	mitochondrial ribosomal protein S23		MRPS23
ATIC	ENSBTAG00000019274	2:103327788-103350913	5-aminoimidazole-4-carboxamide ribonucleotide formyltransferase/IMP cyclohydrolase		ATIC
BCS1L	ENSBTAG00000003813	2:106619141-106623100	BCS1 homolog, ubiquinol-cytochrome c reductase complex chaperone		BCS1L
CYP27A1	ENSBTAG00000013489	2:106739388-106782307	cytochrome P450, family 27, subfamily A, polypeptide 1		CYP27A1
ABCB6	ENSBTAG00000020607	2:107162128-107169762	ATP binding cassette subfamily B member 6		ABCB6
MRPL44	ENSBTAG00000011514	2:112068964-112076912	mitochondrial ribosomal protein L44		MRPL44
MFF	ENSBTAG00000021319	2:115486531-115514827	mitochondrial fission factor		MFF
AK2	ENSBTAG00000017605	2:120653447-120677193	adenylate kinase 2		AK2
FABP3	ENSBTAG00000016819	2:122285619-122294666	fatty acid binding protein 3		FABP3
MECR	ENSBTAG00000017253	2:124332401-124368606	mitochondrial trans-2-enoyl-CoA reductase		MECR
SESN2	ENSBTAG00000002363	2:125113995-125132377	sestrin 2		SESN2
ATP5IF1	ENSBTAG00000006342	2:125145419-125147786	ATP synthase inhibitory factor subunit 1		ATP5IF1
IFI6	ENSBTAG00000007554	2:125662054-125665793	interferon alpha inducible protein 6		IFI6
MTFR1L	ENSBTAG00000021781	2:127238785-127253787	mitochondrial fission regulator 1 like		MTFR1L
CLIC4	ENSBTAG00000009470	2:128114761-128188876	chloride intracellular channel 4		CLIC4
HMGCL	ENSBTAG00000021832	2:129091480-129110145	3-hydroxy-3-methylglutaryl-CoA lyase		HMGCL
PINK1	ENSBTAG00000006084	2:131986297-132006686	PTEN induced kinase 1		PINK1
MUL1	ENSBTAG00000020850	2:132115900-132123552	mitochondrial E3 ubiquitin protein ligase 1		MUL1
MICOS10	ENSBTAG00000050219	2:133073787-133110076	mitochondrial contact site and cristae organizing system subunit 10		MICOS10
AKR7A2	ENSBTAG00000012289	2:133363648-133369985	aldo-keto reductase family 7 member A2		AKR7A2
ALDH4A1	ENSBTAG00000030335	2:133756948-133790322	aldehyde dehydrogenase 4 family member A1		ALDH4A1
SDHB	ENSBTAG00000008314	2:135548906-135578120	succinate dehydrogenase complex iron sulfur subunit B		SDHB
HSPB7	ENSBTAG00000055045	2:136053154-136057934	heat shock protein family B (small) member 7		HSPB7
MTX2	ENSBTAG00000006693	2:20568450-20644147	metaxin 2		MTX2
ATP5MC3	ENSBTAG00000002944	2:21688061-21691528	ATP synthase membrane subunit c locus 3		ATP5MC3
PDK1	ENSBTAG00000016836	2:24026649-24069014	pyruvate dehydrogenase kinase 1		PDK1
METAP1D	ENSBTAG00000019075	2:24470858-24547937	methionyl aminopeptidase type 1D, mitochondrial		METAP1D
SLC25A12	ENSBTAG00000016762	2:24637411-24736032	solute carrier family 25 member 12		SLC25A12
CYBRD1	ENSBTAG00000007898	2:24912892-24945933	cytochrome b reductase 1		CYBRD1
METTL8	ENSBTAG00000016430	2:25029281-25113419	methyltransferase like 8		METTL8
METTL5	ENSBTAG00000026008	2:26534428-26554248	methyltransferase like 5		METTL5
FASTKD1	ENSBTAG00000010743	2:26694015-26730287	FAST kinase domains 1		FASTKD1
ABCB11	ENSBTAG00000026885	2:27112407-27210473	ATP binding cassette subfamily B member 11		ABCB11
GPD2	ENSBTAG00000009770	2:39653909-39803015	glycerol-3-phosphate dehydrogenase 2		GPD2
MMADHC	ENSBTAG00000015962	2:46549088-46565933	metabolism of cobalamin associated D		MMADHC
HIBCH	ENSBTAG00000007787	2:5980696-6178350	3-hydroxyisobutyryl-CoA hydrolase		HIBCH
OSGEPL1	ENSBTAG00000012557	2:6592658-6603565	O-sialoglycoprotein endopeptidase like 1		OSGEPL1
DBI	ENSBTAG00000009517	2:71192387-71197568	diazepam binding inhibitor, acyl-CoA binding protein		DBI
TMEM177	ENSBTAG00000009058	2:71480987-71482235	transmembrane protein 177		TMEM177
PTPN4	ENSBTAG00000020855	2:71546907-71733059	protein tyrosine phosphatase, non-receptor type 4		PTPN4
GLS	ENSBTAG00000007863	2:79427771-79512607	glutaminase		GLS
COQ10B	ENSBTAG00000004659	2:86007357-86024344	coenzyme Q10B		COQ10B
HSPE1	ENSBTAG00000012589	2:86035474-86048062	hydroxyacyl-thioester dehydratase type 2		HSPE1
HSPD1	ENSBTAG00000012586	2:86035474-86048062	heat shock protein family D (Hsp60) member 1		HSPD1
MARS2	ENSBTAG00000002056	2:86189670-86191905	methionyl-tRNA synthetase 2, mitochondrial		MARS2
MAIP1	ENSBTAG00000019231	2:88519694-88531251	matrix AAA peptidase interacting protein 1		MAIP1
NIF3L1	ENSBTAG00000018282	2:89532882-89547944	NGG1 interacting factor 3 like 1		NIF3L1
NDUFB3	ENSBTAG00000012760	2:89662426-89672935	NADH:ubiquinone oxidoreductase subunit B3		NDUFB3
CASP8	ENSBTAG00000015718	2:89861140-89885545	caspase 8		CASP8
NDUFS1	ENSBTAG00000021976	2:94460486-94489927	NADH:ubiquinone oxidoreductase core subunit S1		NDUFS1
FASTKD2	ENSBTAG00000016193	2:95064719-95085010	FAST kinase domains 2		FASTKD2
IDH1	ENSBTAG00000020527	2:96510260-96532002	isocitrate dehydrogenase (NADP(+)) 1, cytosolic		IDH1
ACADL	ENSBTAG00000010579	2:97989115-98029245	acyl-CoA dehydrogenase long chain		ACADL
CPS1	ENSBTAG00000016662	2:98327891-98467680	carbamoyl-phosphate synthase 1		CPS1
MRPS36	ENSBTAG00000011045	20:10467518-10475679	mitochondrial ribosomal protein S36		MRPS36
NLN	ENSBTAG00000016903	20:13752970-13853634	neurolysin		NLN
PPWD1	ENSBTAG00000009514	20:13977036-14036032	peptidylprolyl isomerase domain and WD repeat containing 1		PPWD1
NDUFAF2	ENSBTAG00000021607	20:18210358-18370943	NADH:ubiquinone oxidoreductase complex assembly factor 2		NDUFAF2
SETD9	ENSBTAG00000013426	20:22314473-22323346	SET domain containing 9		SETD9
NDUFS4	ENSBTAG00000003728	20:25400417-25516036	NADH:ubiquinone oxidoreductase subunit S4		NDUFS4
MRPS30	ENSBTAG00000000084	20:30060704-30070007	mitochondrial ribosomal protein S30		MRPS30
NNT	ENSBTAG00000011885	20:31154174-31245748	nicotinamide nucleotide transhydrogenase		NNT
OXCT1	ENSBTAG00000033186	20:32667446-32834933	3-oxoacid CoA-transferase 1		OXCT1
NADK2	ENSBTAG00000011334	20:37998817-38088539	NAD kinase 2, mitochondrial		NADK2
AGXT2	ENSBTAG00000007690	20:39119607-39162311	alanine--glyoxylate aminotransferase 2		AGXT2
AMACR	ENSBTAG00000021813	20:39765281-39781002	alpha-methylacyl-CoA racemase		AMACR
TARS	ENSBTAG00000014261	20:40309675-40332876	threonyl-tRNA synthetase		TARS
GOLPH3	ENSBTAG00000032848	20:41439629-41491576	golgi phosphoprotein 3		GOLPH3
FASTKD3	ENSBTAG00000009400	20:65343171-65354775	FAST kinase domains 3		FASTKD3
GFM2	ENSBTAG00000015519	20:6750175-6834107	G elongation factor mitochondrial 2		GFM2
NDUFS6	ENSBTAG00000009914	20:70839102-70844383	NADH:ubiquinone oxidoreductase subunit S6		NDUFS6
MRPL36	ENSBTAG00000050317	20:70848635-70848938	mitochondrial ribosomal protein L36		MRPL36
SDHA	ENSBTAG00000046019	20:71804556-71853183	succinate dehydrogenase complex flavoprotein subunit A		SDHA
CCDC127	ENSBTAG00000047780	20:71804556-71853183	coiled-coil domain containing 127		CCDC127
PTCD2	ENSBTAG00000014675	20:9254756-9390606	pentatricopeptide repeat domain 2		PTCD2
MRPS27	ENSBTAG00000001962	20:9254756-9390606	mitochondrial ribosomal protein S27		MRPS27
MCCC2	ENSBTAG00000044160	20:9917220-9992861	methylcrotonoyl-CoA carboxylase 2		MCCC2
MRPS11	ENSBTAG00000019831	21:19474860-19495138	mitochondrial ribosomal protein S11		MRPS11
MRPL46	ENSBTAG00000019830	21:19474860-19495138	mitochondrial ribosomal protein L46		MRPL46
POLG	ENSBTAG00000009098	21:20722979-20803591	DNA polymerase gamma, catalytic subunit		POLG
IDH2	ENSBTAG00000014093	21:21478220-21494539	isocitrate dehydrogenase (NADP(+)) 2		IDH2
NGRN	ENSBTAG00000014505	21:21635600-21641668	neugrin, neurite outgrowth associated		NGRN
C21H15orf40	ENSBTAG00000016522	21:23257795-23264107	chromosome 21 C15orf40 homolog		C21H15ORF40
MTHFS	ENSBTAG00000020023	21:25950191-25967463	5,10-methenyltetrahydrofolate synthetase (5-formyltetrahydrofolate cyclo-ligase)		MTHFS
BCL2A1	ENSBTAG00000000735	21:25981583-25994592	BCL2 related protein A1		BCL2A1
MCEE	ENSBTAG00000035247	21:27388186-27396222	methylmalonyl-CoA epimerase		MCEE
IDH3A	ENSBTAG00000006227	21:30538293-30554581	isocitrate dehydrogenase (NAD(+)) 3 catalytic subunit alpha		IDH3A
ETFA	ENSBTAG00000012490	21:31471293-31541249	electron transfer flavoprotein subunit alpha		ETFA
RCN2	ENSBTAG00000015780	21:32049172-32067324	reticulocalbin 2		RCN2
COX5A	ENSBTAG00000017267	21:33764337-33776146	cytochrome c oxidase subunit 5A		COX5A
CYP11A1	ENSBTAG00000006934	21:34328402-34342900	cytochrome P450, family 11, subfamily A, polypeptide 1		CYP11A1
STOML1	ENSBTAG00000015772	21:34633181-34641526	stomatin like 1		STOML1
NUBPL	ENSBTAG00000044121	21:42056642-42376482	nucleotide binding protein like		NUBPL
PRORP	ENSBTAG00000009682	21:45369632-45527537	protein only RNase P catalytic subunit		PRORP
KIAA0391	ENSBTAG00000009682	21:45369632-45527537	KIAA0391		KIAA0391
PPP2R3C	ENSBTAG00000009681	21:45369632-45527537	protein phosphatase 2 regulatory subunit B''gamma		PPP2R3C
PSMA6	ENSBTAG00000009683	21:45548877-45572660	proteasome subunit alpha 6		PSMA6
SLC25A21	ENSBTAG00000019350	21:46881641-47734138	solute carrier family 25 member 21		SLC25A21
CKMT1A	ENSBTAG00000007502	21:55322422-55345907	creatine kinase, mitochondrial 1A		CKMT1A
NDUFB1	ENSBTAG00000015156	21:56801788-56808775	NADH:ubiquinone oxidoreductase subunit B1		NDUFB1
IFI27	ENSBTAG00000003152	21:58735481-58744443	putative ISG12(a) protein		IFI27
IFI27L2	ENSBTAG00000003155	21:58753792-58756455	interferon, alpha-inducible protein 27-like 2		IFI27L2
GLRX5	ENSBTAG00000013423	21:60402133-60412055	glutaredoxin 5		GLRX5
SLC25A29	ENSBTAG00000013666	21:65203061-65216307	solute carrier family 25 member 29		SLC25A29
SLC25A47	ENSBTAG00000008384	21:65227938-65234057	solute carrier family 25 member 47		SLC25A47
HSP90AA1	ENSBTAG00000006270	21:66936746-66945064	heat shock protein 90 alpha family class A member 1		HSP90AA1
APOPT1	ENSBTAG00000021199	21:68196001-68222814	cytochrome c oxidase assembly factor 8		APOPT1
XRCC3	ENSBTAG00000009966	21:68308101-68317607	X-ray repair cross complementing 3		XRCC3
ATP5MPL	ENSBTAG00000026886	21:68460844-68462522	ATP synthase membrane subunit 6.8PL		ATP5MPL
MEF2A	ENSBTAG00000010649	21:6860315-7041397	myocyte enhancer factor 2A		MEF2A
MLH1	ENSBTAG00000016758	22:10457824-10551357	mutL homolog 1		MLH1
ACAA1	ENSBTAG00000018283	22:11491791-11607351	acetyl-CoA acyltransferase 1		ACAA1
EXOG	ENSBTAG00000019305	22:11868427-11891788	exo/endonuclease G		EXOG
SLC25A38	ENSBTAG00000022721	22:12645750-12660388	solute carrier family 25 member 38		SLC25A38
HSPD1	ENSBTAG00000047441	22:13635726-13637448	heat shock protein family D (Hsp60) member 1		HSPD1
TCAIM	ENSBTAG00000016622	22:16271888-16309668	T cell activation inhibitor, mitochondrial		TCAIM
RPUSD3	ENSBTAG00000007968	22:16878873-16886849	RNA pseudouridine synthase D3		RPUSD3
OGG1	ENSBTAG00000007777	22:16946296-16962873	8-oxoguanine DNA glycosylase		OGG1
MRPS24	ENSBTAG00000007398	22:207310-229794	mitochondrial ribosomal protein S24		MRPS24
TRNT1	ENSBTAG00000019534	22:23148354-23172673	tRNA nucleotidyl transferase 1		TRNT1
CMC1	ENSBTAG00000035286	22:2676419-2754961	C-X9-C motif containing 1		CMC1
ARL6IP5	ENSBTAG00000021506	22:32436508-32491697	ADP ribosylation factor like GTPase 6 interacting protein 5		ARL6IP5
SUCLG2	ENSBTAG00000009541	22:33859632-34134874	succinate-CoA ligase GDP-forming beta subunit		SUCLG2
SLC25A26	ENSBTAG00000037972	22:34953093-35215061	solute carrier family 25 member 26		SLC25A26
FHIT	ENSBTAG00000014418	22:40819273-41605063	fragile histidine triad		FHIT
PDHB	ENSBTAG00000021724	22:42918412-43005784	pyruvate dehydrogenase E1 beta subunit		PDHB
ABHD6	ENSBTAG00000016615	22:43026803-43075099	abhydrolase domain containing 6		ABHD6
PDE12	ENSBTAG00000015563	22:43636011-43639721	phosphodiesterase 12		PDE12
CHDH	ENSBTAG00000010027	22:47133913-47158681	choline dehydrogenase		CHDH
TKT	ENSBTAG00000003758	22:47707404-47731710	transketolase		TKT
NT5DC2	ENSBTAG00000014784	22:48291598-48368328	5'-nucleotidase domain containing 2		NT5DC2
GLYCTK	ENSBTAG00000021695	22:48589695-48595068	glycerate kinase		GLYCTK
ALAS1	ENSBTAG00000004118	22:48689673-48704126	5'-aminolevulinate synthase 1		ALAS1
HEMK1	ENSBTAG00000004120	22:49767035-49789516	HemK methyltransferase family member 1		HEMK1
AMT	ENSBTAG00000002321	22:50693258-50697601	aminomethyltransferase		AMT
GPX1	ENSBTAG00000054195	22:50752498-50753719	glutathione peroxidase 1		GPX1
NDUFAF3	ENSBTAG00000018918	22:50968508-50969630	NADH:ubiquinone oxidoreductase complex assembly factor 3		NDUFAF3
SLC25A20	ENSBTAG00000000191	22:51045060-51080116	solute carrier family 25 member 20		SLC25A20
UQCRC1	ENSBTAG00000019096	22:51275072-51283826	ubiquinol-cytochrome c reductase core protein 1		UQCRC1
CCDC51	ENSBTAG00000013413	22:51421536-51433253	coiled-coil domain containing 51		CCDC51
NME6	ENSBTAG00000003025	22:51557934-51564695	NME/NM23 nucleoside diphosphate kinase 6		NME6
DHX30	ENSBTAG00000015833	22:51910392-51929087	DExH-box helicase 30		DHX30
LARS2	ENSBTAG00000007315	22:53741195-53886985	leucyl-tRNA synthetase 2, mitochondrial		LARS2
TAMM41	ENSBTAG00000003328	22:55794949-55847377	TAM41 mitochondrial translocator assembly and maintenance homolog		TAMM41
MRPS25	ENSBTAG00000013723	22:57208567-57253578	mitochondrial ribosomal protein S25		MRPS25
CHCHD4	ENSBTAG00000015529	22:58064572-58095559	coiled-coil-helix-coiled-coil-helix domain containing 4		CHCHD4
ACAD9	ENSBTAG00000003242	22:58892372-58974160	acyl-CoA dehydrogenase family member 9		ACAD9
EEFSEC	ENSBTAG00000030962	22:59392853-59502236	eukaryotic elongation factor, selenocysteine-tRNA specific		EEFSEC
CHCHD6	ENSBTAG00000030855	22:60288808-60389500	coiled-coil-helix-coiled-coil-helix domain containing 6		CHCHD6
ALDH1L1	ENSBTAG00000014470	22:60550593-60578426	aldehyde dehydrogenase 1 family member L1		ALDH1L1
MTCH1	ENSBTAG00000033453	23:10878589-10898204	mitochondrial carrier 1		MTCH1
MOCS1	ENSBTAG00000010449	23:13836253-13889103	molybdenum cofactor synthesis 1		MOCS1
TOMM6	ENSBTAG00000008977	23:15600546-15601893	translocase of outer mitochondrial membrane 6		TOMM6
MRPS10	ENSBTAG00000015301	23:15920023-15932613	mitochondrial ribosomal protein S10		MRPS10
MRPL2	ENSBTAG00000012752	23:16668579-16688088	mitochondrial ribosomal protein L2		MRPL2
MRPS18A	ENSBTAG00000025571	23:17178372-17194684	mitochondrial ribosomal protein S18A		MRPS18A
AARS2	ENSBTAG00000013722	23:17801844-17813188	alanyl-tRNA synthetase 2, mitochondrial		AARS2
SLC25A27	ENSBTAG00000016302	23:19878543-19900772	solute carrier family 25 member 27		SLC25A27
MMUT	ENSBTAG00000014272	23:22196642-22280742	methylmalonyl-CoA mutase		MMUT
TMEM14A	ENSBTAG00000005206	23:25056027-25066519	transmembrane protein 14A		TMEM14A
CLIC1	ENSBTAG00000013533	23:27558156-27581255	chloride intracellular channel 1		CLIC1
MCCD1	ENSBTAG00000045577	23:27748034-27761676	mitochondrial coiled-coil domain 1		MCCD1
VARS2	ENSBTAG00000010698	23:28146080-28159087	valyl-tRNA synthetase 2, mitochondrial		VARS2
C23H6orf136	ENSBTAG00000006958	23:28349044-28373216	chromosome 23 C6orf136 homolog		C23H6ORF136
MRPS18B	ENSBTAG00000006936	23:28349044-28373216	mitochondrial ribosomal protein S18B		MRPS18B
ACOT13	ENSBTAG00000016337	23:33069546-33082602	acyl-CoA thioesterase 13		ACOT13
ALDH5A1	ENSBTAG00000021902	23:33183863-33209632	aldehyde dehydrogenase 5 family member A1		ALDH5A1
MRS2	ENSBTAG00000004979	23:33271109-33309747	magnesium transporter MRS2		MRS2
RNF144B	ENSBTAG00000009055	23:39178910-39266796	ring finger protein 144B		RNF144B
MCUR1	ENSBTAG00000001475	23:42786868-42888891	mitochondrial calcium uniporter regulator 1		MCUR1
SIRT5	ENSBTAG00000014904	23:43027527-43050452	sirtuin 5		SIRT5
EDN1	ENSBTAG00000008096	23:44156425-44163955	endothelin 1		EDN1
TMEM14C	ENSBTAG00000005808	23:45406617-45413390	transmembrane protein 14C		TMEM14C
FARS2	ENSBTAG00000018072	23:49111503-49398418	phenylalanyl-tRNA synthetase 2, mitochondrial		FARS2
LYRM4	ENSBTAG00000031432	23:49417554-49509663	LYR motif containing 4		LYRM4
ECI2	ENSBTAG00000015178	23:50039717-50064249	enoyl-CoA delta isomerase 2		ECI2
BPHL	ENSBTAG00000006379	23:50529745-50551585	biphenyl hydrolase like		BPHL
HSD17B8	ENSBTAG00000020927	23:7391655-7393771	hydroxysteroid 17-beta dehydrogenase 8		HSD17B8
RPS18	ENSBTAG00000002648	23:7446373-7451062	ribosomal protein S18		RPS18
BAK1	ENSBTAG00000000428	23:7712943-7719279	BCL2 antagonist/killer 1		BAK1
MNF1	ENSBTAG00000054726	23:7814524-7840379	mitochondrial nucleoid factor 1		MNF1
IP6K3	ENSBTAG00000033603	23:7852685-7877221	inositol hexakisphosphate kinase 3		IP6K3
RPL10A	ENSBTAG00000019494	23:9425848-9428501	ribosomal protein L10a		RPL10A
OSBPL1A	ENSBTAG00000023259	24:32306069-32535370	oxysterol binding protein like 1A		OSBPL1A
ZADH2	ENSBTAG00000001724	24:3485650-3493191	zinc binding alcohol dehydrogenase domain containing 2		ZADH2
TYMS	ENSBTAG00000007003	24:35553463-35564144	thymidylate synthetase		TYMS
ENOSF1	ENSBTAG00000007000	24:35564898-35587720	enolase superfamily member 1		ENOSF1
NDUFV2	ENSBTAG00000004871	24:41415090-41433991	NADH:ubiquinone oxidoreductase core subunit V2		NDUFV2
CYB5A	ENSBTAG00000012012	24:4141579-4175476	cytochrome b5 type A		CYB5A
TIMM21	ENSBTAG00000009687	24:4237234-4243236	translocase of inner mitochondrial membrane 21		TIMM21
AFG3L2	ENSBTAG00000011250	24:42810256-42829665	AFG3 like matrix AAA peptidase subunit 2		AFG3L2
PRELID3A	ENSBTAG00000017983	24:42853714-42868611	PRELI domain containing 3A		PRELID3A
FAM210A	ENSBTAG00000009141	24:43485956-43500220	family with sequence similarity 210 member A		FAM210A
ATP5F1A	ENSBTAG00000002507	24:45842147-45851502	ATP synthase F1 subunit alpha		ATP5F1A
RBFA	ENSBTAG00000036297	24:491876-504604	ribosome binding factor A		RBFA
ACAA2	ENSBTAG00000002863	24:49442438-49478160	acetyl-CoA acyltransferase 2		ACAA2
ME2	ENSBTAG00000016269	24:50403004-50461032	malic enzyme 2		ME2
FECH	ENSBTAG00000006393	24:56786354-56822198	ferrochelatase		FECH
PMAIP1	ENSBTAG00000049851	24:58744466-58747475	phorbol-12-myristate-13-acetate-induced protein 1		PMAIP1
BCL2	ENSBTAG00000019302	24:61396512-61588241	BCL2 apoptosis regulator		BCL2
SNN	ENSBTAG00000054404	25:10362510-10362774	stannin		SNN
MRPS34	ENSBTAG00000026415	25:1349763-1355120	mitochondrial ribosomal protein S34		MRPS34
NME3	ENSBTAG00000016552	25:1349763-1355120	NME/NM23 nucleoside diphosphate kinase 3		NME3
HAGH	ENSBTAG00000019998	25:1379519-1394143	hydroxyacylglutathione hydrolase		HAGH
FAHD1	ENSBTAG00000033015	25:1379519-1394143	fumarylacetoacetate hydrolase domain containing 1		FAHD1
MPV17L	ENSBTAG00000047520	25:13816700-13824412	MPV17 mitochondrial inner membrane protein like		MPV17L
ABCC6	ENSBTAG00000015191	25:14330466-14553925	ATP binding cassette subfamily C member 6		ABCC6
NDUFB10	ENSBTAG00000009534	25:1507602-1519337	NADH:ubiquinone oxidoreductase subunit B10		NDUFB10
GFER	ENSBTAG00000017631	25:1539100-1542233	growth factor, augmenter of liver regeneration		GFER
NTHL1	ENSBTAG00000006272	25:1589480-1626005	nth like DNA glycosylase 1		NTHL1
RPS15A	ENSBTAG00000020733	25:16423490-16429311	ribosomal protein S15a		RPS15A
COQ7	ENSBTAG00000021242	25:16902937-16916479	coenzyme Q7, hydroxylase		COQ7
ECI1	ENSBTAG00000009965	25:1765089-1778389	enoyl-CoA delta isomerase 1		ECI1
ACSM5	ENSBTAG00000037449	25:18090664-18119714	acyl-CoA synthetase medium chain family member 5		ACSM5
ACSM2B	ENSBTAG00000019423	25:18162094-18210917	acyl-CoA synthetase medium-chain family member 2B		ACSM2B
ACSM1	ENSBTAG00000001417	25:18233576-18298233	acyl-CoA synthetase medium chain family member 1		ACSM1
ACSM4	ENSBTAG00000046098	25:18426075-18448495	acyl-CoA synthetase medium chain family member 4		ACSM4
ACSM3	ENSBTAG00000006447	25:18491966-18539999	acyl-CoA synthetase medium chain family member 3		ACSM3
LYRM1	ENSBTAG00000018559	25:18710239-18719578	LYR motif containing 1		LYRM1
UQCRC2	ENSBTAG00000021651	25:19647360-19688054	ubiquinol-cytochrome c reductase core protein 2		UQCRC2
EARS2	ENSBTAG00000045593	25:21194265-21240606	glutamyl-tRNA synthetase 2, mitochondrial		EARS2
NDUFAB1	ENSBTAG00000006391	25:21250395-21261282	NADH:ubiquinone oxidoreductase subunit AB1		NDUFAB1
ZNF205	ENSBTAG00000005572	25:2561191-2572656	zinc finger protein 205		ZNF205
SPNS1	ENSBTAG00000014653	25:25867537-25876113	sphingolipid transporter 1 (putative)		SPNS1
ATP2A1	ENSBTAG00000006541	25:25917048-25946430	ATPase sarcoplasmic/endoplasmic reticulum Ca2+ transporting 1		ATP2A1
TUFM	ENSBTAG00000019216	25:25967781-25971740	Tu translation elongation factor, mitochondrial		TUFM
BCKDK	ENSBTAG00000010524	25:27212129-27216927	branched chain keto acid dehydrogenase kinase		BCKDK
COX6A2	ENSBTAG00000019521	25:27451623-27481274	cytochrome c oxidase subunit 6A2		COX6A2
MRPS17	ENSBTAG00000007934	25:27653219-27658120	mitochondrial ribosomal protein S17		MRPS17
NIPSNAP2	ENSBTAG00000031598	25:27661421-27688636	nipsnap homolog 2		NIPSNAP2
CHCHD2	ENSBTAG00000040295	25:27738681-27766328	coiled-coil-helix-coiled-coil-helix domain containing 2		CHCHD2
TRAP1	ENSBTAG00000020109	25:2996583-3048710	TNF receptor associated protein 1		TRAP1
RCC1L	ENSBTAG00000011753	25:32669752-32693617	RCC1 like		RCC1L
ABHD11	ENSBTAG00000010339	25:33530964-33533374	abhydrolase domain containing 11		ABHD11
DNAJC30	ENSBTAG00000009022	25:33573622-33575091	DnaJ heat shock protein family (Hsp40) member C30		DNAJC30
MDH2	ENSBTAG00000009462	25:34222297-34266939	malate dehydrogenase 2		MDH2
PAM16	ENSBTAG00000009200	25:3504907-3508444	presequence translocase associated motor 16		PAM16
FIS1	ENSBTAG00000007900	25:35447763-35461476	fission, mitochondrial 1		FIS1
DNAJA3	ENSBTAG00000010013	25:3574507-3605787	DnaJ heat shock protein family (Hsp40) member A3		DNAJA3
MRPL28	ENSBTAG00000016581	25:361869-364453	mitochondrial ribosomal protein L28		MRPL28
ATP5MF	ENSBTAG00000002094	25:36953320-36958643	ATP synthase membrane subunit f		ATP5MF
PTCD1	ENSBTAG00000020440	25:36972760-36991288	pentatricopeptide repeat domain 1		PTCD1
NME4	ENSBTAG00000016590	25:383714-396054	NME/NM23 nucleoside diphosphate kinase 4		NME4
MRM2	ENSBTAG00000002477	25:40977159-40983409	mitochondrial rRNA methyltransferase 2		MRM2
COX19	ENSBTAG00000015253	25:41758510-41764100	cytochrome c oxidase assembly factor COX19		COX19
SUN1	ENSBTAG00000046498	25:41821514-41866736	Sad1 and UNC84 domain containing 1		SUN1
MCRIP2	ENSBTAG00000045857	25:546280-558068	MAPK regulated corepressor interacting protein 2		MCRIP2
RHOT2	ENSBTAG00000004551	25:573400-578970	ras homolog family member T2		RHOT2
ABAT	ENSBTAG00000004038	25:7551535-7641455	4-aminobutyrate aminotransferase		ABAT
TMEM186	ENSBTAG00000022530	25:7650090-7652689	transmembrane protein 186		TMEM186
MARCH5	ENSBTAG00000020981	26:13454222-13829852	membrane associated ring-CH-type finger 5		MARCH5
IDE	ENSBTAG00000019759	26:13881641-13976189	insulin degrading enzyme		IDE
SLC25A6	ENSBTAG00000047418	26:15190921-15195504	solute carrier family 25 member 6		SLC25A6
ALDH18A1	ENSBTAG00000011832	26:17088626-17129756	aldehyde dehydrogenase 18 family member A1		ALDH18A1
HOGA1	ENSBTAG00000012721	26:18771706-18793256	4-hydroxy-2-oxoglutarate aldolase 1		HOGA1
SLC25A28	ENSBTAG00000012107	26:20596416-20607094	solute carrier family 25 member 28		SLC25A28
COX15	ENSBTAG00000045703	26:20622607-20714718	cytochrome c oxidase assembly homolog COX15		COX15
NDUFB8	ENSBTAG00000000091	26:21414962-21420753	NADH:ubiquinone oxidoreductase subunit B8		NDUFB8
MRPL43	ENSBTAG00000003294	26:21823623-21824790	mitochondrial ribosomal protein L43		MRPL43
TWNK	ENSBTAG00000003296	26:21825437-21830839	twinkle mtDNA helicase		TWNK
SFXN3	ENSBTAG00000005015	26:21863614-21872923	sideroflexin 3		SFXN3
SFXN2	ENSBTAG00000004321	26:23323217-23341592	sideroflexin 2		SFXN2
ATP5MD	ENSBTAG00000009713	26:23967688-23987702	ATP synthase membrane subunit DAPIT		ATP5MD
GSTO1	ENSBTAG00000003989	26:24827342-24837104	glutathione S-transferase omega 1		GSTO1
ECHS1	ENSBTAG00000017710	26:25203122-26181296	enoyl-CoA hydratase, short chain 1		ECHS1
MTG1	ENSBTAG00000020304	26:25203122-26181296	mitochondrial ribosome associated GTPase 1		MTG1
GPAM	ENSBTAG00000011917	26:32687778-32753080	glycerol-3-phosphate acyltransferase, mitochondrial		GPAM
SFXN4	ENSBTAG00000008730	26:39311748-39328281	sideroflexin 4		SFXN4
PRDX3	ENSBTAG00000008731	26:39330322-39339704	peroxiredoxin 3		PRDX3
PSTK	ENSBTAG00000014028	26:42767645-42780839	phosphoseryl-tRNA kinase		PSTK
ACADSB	ENSBTAG00000018041	26:42805982-42855916	acyl-CoA dehydrogenase short/branched chain		ACADSB
OAT	ENSBTAG00000006928	26:44044920-44064391	ornithine aminotransferase		OAT
CYP2E1	ENSBTAG00000018365	26:50165122-50176103	cytochrome P450, family 2, subfamily E, polypeptide 1		CYP2E1
BNIP3	ENSBTAG00000017804	26:51221615-51226873	BCL2 interacting protein 3		BNIP3
CISD1	ENSBTAG00000003634	26:745914-764085	CDGSH iron sulfur domain 1		CISD1
ASAH2	ENSBTAG00000003529	26:8598292-8659761	N-acylsphingosine amidohydrolase 2		ASAH2
ATAD1	ENSBTAG00000000806	26:9379273-9420154	ATPase family AAA domain containing 1		ATAD1
PTEN	ENSBTAG00000009498	26:9466270-9564180	phosphatase and tensin homolog		PTEN
ACSL1	ENSBTAG00000004344	27:15073006-15243974	acyl-CoA synthetase long chain family member 1		ACSL1
PRIMPOL	ENSBTAG00000018863	27:15073006-15243974	primase and DNA directed polymerase		PRIMPOL
SLC25A4	ENSBTAG00000013208	27:15489469-15493487	solute carrier family 25 member 4		SLC25A4
MTUS1	ENSBTAG00000039682	27:19567095-19632311	microtubule associated scaffold protein 1		MTUS1
MICU3	ENSBTAG00000020468	27:20100979-20175208	mitochondrial calcium uptake family member 3		MICU3
GSR	ENSBTAG00000007115	27:26801918-26846927	glutathione-disulfide reductase		GSR
PPP2CB	ENSBTAG00000009245	27:26900098-26924571	protein phosphatase 2 catalytic subunit beta		PPP2CB
DUSP26	ENSBTAG00000016413	27:29281840-29288445	dual specificity phosphatase 26		DUSP26
PLPBP	ENSBTAG00000011075	27:33042476-33052036	pyridoxal phosphate binding protein		PLPBP
STAR	ENSBTAG00000033345	27:33312971-33320397	steroidogenic acute regulatory protein		STAR
LETM2	ENSBTAG00000015444	27:33528787-33544151	leucine zipper and EF-hand containing transmembrane protein 2		LETM2
VDAC3	ENSBTAG00000014068	27:37235270-37246636	voltage dependent anion channel 3		VDAC3
OXSM	ENSBTAG00000007031	27:40005538-40010324	3-oxoacyl-ACP synthase, mitochondrial		OXSM
AGPAT5	ENSBTAG00000004922	27:5810037-5856711	1-acylglycerol-3-phosphate O-acyltransferase 5		AGPAT5
ABCB10	ENSBTAG00000017053	28:1471775-1494454	ATP binding cassette subfamily B member 10		ABCB10
CDK1	ENSBTAG00000010109	28:16488141-16582565	cyclin dependent kinase 1		CDK1
DNA2	ENSBTAG00000002620	28:24811859-24849160	DNA replication helicase/nuclease 2		DNA2
SLC25A16	ENSBTAG00000023054	28:24858159-24885916	solute carrier family 25 member 16		SLC25A16
KIF1BP	ENSBTAG00000014561	28:25247949-25302700	kinesin family binding protein		KIF1BP
SUPV3L1	ENSBTAG00000001044	28:25555681-25580735	Suv3 like RNA helicase		SUPV3L1
HK1	ENSBTAG00000012380	28:25694145-25781767	hexokinase 1		HK1
AIFM2	ENSBTAG00000001165	28:26293094-26363247	apoptosis inducing factor mitochondria associated 2		AIFM2
TYSND1	ENSBTAG00000038845	28:26372855-26379917	trypsin domain containing 1		TYSND1
MICU1	ENSBTAG00000005807	28:28402857-28619073	mitochondrial calcium uptake 1		MICU1
MCU	ENSBTAG00000003876	28:28709026-28902834	mitochondrial calcium uniporter		MCU
NUDT13	ENSBTAG00000000313	28:29189825-29206547	nudix hydrolase 13		NUDT13
MRPS16	ENSBTAG00000000950	28:29296800-29298632	mitochondrial ribosomal protein S16		MRPS16
MSS51	ENSBTAG00000020219	28:29413415-29417580	MSS51 mitochondrial translational activator		MSS51
CHCHD1	ENSBTAG00000012654	28:29679226-29680517	coiled-coil-helix-coiled-coil-helix domain containing 1		CHCHD1
VDAC2	ENSBTAG00000012975	28:30970119-30984667	voltage dependent anion channel 2		VDAC2
COMTD1	ENSBTAG00000012977	28:30986810-30988887	catechol-O-methyltransferase domain containing 1		COMTD1
PPIF	ENSBTAG00000016711	28:34966649-34973573	peptidylprolyl isomerase F		PPIF
PRXL2A	ENSBTAG00000021416	28:35805433-35823873	peroxiredoxin like 2A		PRXL2A
GHITM	ENSBTAG00000032829	28:39120245-39134155	growth hormone inducible transmembrane protein		GHITM
GLUD1	ENSBTAG00000007540	28:41609014-41649016	glutamate dehydrogenase 1		GLUD1
OGDHL	ENSBTAG00000021728	28:43841933-43868982	oxoglutarate dehydrogenase like		OGDHL
TIMM23	ENSBTAG00000011694	28:43900419-44035987	translocase of inner mitochondrial membrane 23 homolog (yeast)		TIMM23
NCOA4	ENSBTAG00000019565	28:44036735-44059067	nuclear receptor coactivator 4		NCOA4
TFAM	ENSBTAG00000003546	28:45677708-45689736	transcription factor A, mitochondrial		TFAM
COA6	ENSBTAG00000051467	28:7188628-7269320	cytochrome c oxidase assembly factor 6 homolog (S. cerevisiae)		COA6
TOMM20	ENSBTAG00000000562	28:7883316-7898012	translocase of outer mitochondrial membrane 20		TOMM20
CCDC90B	ENSBTAG00000007479	29:12384675-12411725	coiled-coil domain containing 90B		CCDC90B
NARS2	ENSBTAG00000039943	29:17454197-17591609	asparaginyl-tRNA synthetase 2, mitochondrial		NARS2
NDUFC2	ENSBTAG00000018188	29:17978586-17987849	NADH:ubiquinone oxidoreductase subunit C2		NDUFC2
HTATIP2	ENSBTAG00000013419	29:24565818-24579990	HIV-1 Tat interactive protein 2		HTATIP2
RPUSD4	ENSBTAG00000020900	29:29550483-29561927	RNA pseudouridine synthase D4		RPUSD4
FOXRED1	ENSBTAG00000014122	29:29617418-29625087	FAD dependent oxidoreductase domain containing 1		FOXRED1
SPATA19	ENSBTAG00000014651	29:33201866-33207406	spermatogenesis associated 19		SPATA19
CYB561A3	ENSBTAG00000018202	29:39856155-39867484	cytochrome b561 family member A3		CYB561A3
SDHAF2	ENSBTAG00000015266	29:39921805-39931368	succinate dehydrogenase complex assembly factor 2		SDHAF2
FTH1	ENSBTAG00000011184	29:40477516-40480266	ferritin heavy chain 1		FTH1
CSKMT	ENSBTAG00000022293	29:40993413-40998547	citrate synthase lysine methyltransferase		CSKMT
UQCC3	ENSBTAG00000010470	29:41001415-41002146	ubiquinol-cytochrome c reductase complex assembly factor 3		UQCC3
COX8A	ENSBTAG00000052272	29:42308145-42310062	cytochrome c oxidase subunit VIIIA (ubiquitous)		COX8A
MACROD1	ENSBTAG00000017181	29:42323906-42478140	mono-ADP ribosylhydrolase 1		MACROD1
DNAJC4	ENSBTAG00000016560	29:42511024-42539123	DnaJ heat shock protein family (Hsp40) member C4		DNAJC4
BAD	ENSBTAG00000012511	29:42573708-42585490	BCL2 associated agonist of cell death		BAD
PRDX5	ENSBTAG00000008648	29:42613256-42616366	peroxiredoxin 5		PRDX5
ARL2	ENSBTAG00000002238	29:43227242-43235042	ADP ribosylation factor like GTPase 2		ARL2
MRPL49	ENSBTAG00000005075	29:43328456-43339711	mitochondrial ribosomal protein L49		MRPL49
SLC25A45	ENSBTAG00000008568	29:43569208-43574834	solute carrier family 25 member 45		SLC25A45
MRPL11	ENSBTAG00000053687	29:44480018-44485396	mitochondrial ribosomal protein L11		MRPL11
PC	ENSBTAG00000019700	29:44862571-44965356	pyruvate carboxylase		PC
GRK2	ENSBTAG00000005832	29:45190088-45208600	G protein-coupled receptor kinase 2		GRK2
NDUFV1	ENSBTAG00000021776	29:45455656-45468982	NADH:ubiquinone oxidoreductase core subunit V1		NDUFV1
NDUFS8	ENSBTAG00000012072	29:45559235-45563283	NADH:ubiquinone oxidoreductase core subunit S8		NDUFS8
TCIRG1	ENSBTAG00000000292	29:45565563-45577936	T cell immune regulator 1, ATPase H+ transporting V0 subunit a3		TCIRG1
CPT1A	ENSBTAG00000021999	29:46164783-46225440	carnitine palmitoyltransferase 1A		CPT1A
MRPL21	ENSBTAG00000004348	29:46258413-46293180	mitochondrial ribosomal protein L21		MRPL21
MRPL23	ENSBTAG00000000103	29:49542735-49549261	mitochondrial ribosomal protein L23		MRPL23
SLC25A22	ENSBTAG00000001229	29:50569808-50574869	solute carrier family 25 member 22		SLC25A22
TMEM135	ENSBTAG00000005482	29:8236862-8540319	transmembrane protein 135		TMEM135
ME3	ENSBTAG00000000246	29:8891471-9112311	malic enzyme 3		ME3
TMEM126A	ENSBTAG00000000451	29:9897292-9905845	transmembrane protein 126A		TMEM126A
TMEM126B	ENSBTAG00000020596	29:9925890-9932507	transmembrane protein 126B		TMEM126B
MMACHC	ENSBTAG00000017027	3:100566181-100571190	metabolism of cobalamin associated C		MMACHC
MUTYH	ENSBTAG00000011242	3:100579651-100731168	mutY DNA glycosylase		MUTYH
CFAP57	ENSBTAG00000021547	3:102768455-102846235	cilia and flagella associated protein 57		CFAP57
SLC2A1	ENSBTAG00000009617	3:103309038-103337423	solute carrier family 2 member 1		SLC2A1
TRIT1	ENSBTAG00000013832	3:106204846-106248823	tRNA isopentenyltransferase 1		TRIT1
NDUFS5	ENSBTAG00000010232	3:106957971-106998848	NADH:ubiquinone oxidoreductase subunit S5		NDUFS5
YRDC	ENSBTAG00000006510	3:108107986-108120963	yrdC N6-threonylcarbamoyltransferase domain containing		YRDC
MRPS15	ENSBTAG00000024097	3:109431029-109437161	mitochondrial ribosomal protein S15		MRPS15
ADPRHL2	ENSBTAG00000021715	3:109722182-109727879	ADP-ribosylhydrolase like 2		ADPRHL2
EFHD1	ENSBTAG00000014596	3:112396167-112440870	EF-hand domain family member D1		EFHD1
NDUFA10	ENSBTAG00000003279	3:118884974-118923959	NADH:ubiquinone oxidoreductase subunit A10		NDUFA10
AGXT	ENSBTAG00000005797	3:120153535-120164464	alanine--glyoxylate and serine--pyruvate aminotransferase		AGXT
MTERF4	ENSBTAG00000000784	3:120329404-120335084	mitochondrial transcription termination factor 4		MTERF4
DTYMK	ENSBTAG00000015408	3:120728098-120736657	deoxythymidylate kinase		DTYMK
D2HGDH	ENSBTAG00000002847	3:120765582-120791784	D-2-hydroxyglutarate dehydrogenase		D2HGDH
NEU4	ENSBTAG00000014833	3:120822793-120828287	neuraminidase 4		NEU4
MRPL24	ENSBTAG00000001520	3:14082642-14098646	mitochondrial ribosomal protein L24		MRPL24
NAXE	ENSBTAG00000000404	3:14232917-14244262	NAD(P)HX epimerase		NAXE
SLC25A44	ENSBTAG00000009431	3:14575797-14592765	solute carrier family 25 member 44		SLC25A44
MSTO1	ENSBTAG00000026613	3:15038526-15042707	misato mitochondrial distribution and morphology regulator 1		MSTO1
DAP3	ENSBTAG00000001199	3:15051164-15090850	death associated protein 3		DAP3
FDPS	ENSBTAG00000003948	3:15311057-15320377	farnesyl diphosphate synthase		FDPS
PKLR	ENSBTAG00000017056	3:15344674-15354053	pyruvate kinase L/R		PKLR
MTX1	ENSBTAG00000014840	3:15409489-15414531	metaxin 1		MTX1
FLAD1	ENSBTAG00000000186	3:15602873-15609853	flavin adenine dinucleotide synthetase 1		FLAD1
SMCP	ENSBTAG00000005437	3:17864636-17869842	sperm mitochondria associated cysteine rich protein		SMCP
THEM4	ENSBTAG00000004772	3:18844272-18892924	thioesterase superfamily member 4		THEM4
TDRKH	ENSBTAG00000021594	3:18992375-19014072	tudor and KH domain containing		TDRKH
MRPL9	ENSBTAG00000000797	3:19016288-19028884	mitochondrial ribosomal protein L9		MRPL9
PI4KB	ENSBTAG00000007320	3:19481061-19518770	phosphatidylinositol 4-kinase beta		PI4KB
MLLT11	ENSBTAG00000015369	3:19721036-19726107	MLLT11 transcription factor 7 cofactor		MLLT11
TARS2	ENSBTAG00000003799	3:20183479-20202510	threonyl-tRNA synthetase 2, mitochondrial		TARS2
MRPS21	ENSBTAG00000024378	3:20338180-20351092	mitochondrial ribosomal protein S21		MRPS21
BOLA1	ENSBTAG00000006050	3:20713194-20714518	bolA family member 1		BOLA1
PEX11B	ENSBTAG00000008372	3:21454069-21459694	peroxisomal biogenesis factor 11 beta		PEX11B
ACP6	ENSBTAG00000017051	3:21960525-21981430	acid phosphatase 6, lysophosphatidic		ACP6
HMGCS2	ENSBTAG00000003898	3:23536510-23560620	3-hydroxy-3-methylglutaryl-CoA synthase 2		HMGCS2
HSD3B1	ENSBTAG00000006769	3:23706732-23717051	hydroxy-delta-5-steroid dehydrogenase, 3 beta- and steroid delta-isomerase 1		HSD3B1
HAO2	ENSBTAG00000000123	3:23732790-23763956	hydroxyacid oxidase 2		HAO2
WARS2	ENSBTAG00000005064	3:23999238-24101046	tryptophanyl tRNA synthetase 2, mitochondrial		WARS2
SLC16A1	ENSBTAG00000015107	3:30382284-30411742	solute carrier family 16 member 1		SLC16A1
ATP5PB	ENSBTAG00000006441	3:31846428-31863330	ATP synthase peripheral stalk-membrane subunit b		ATP5PB
ALDH9A1	ENSBTAG00000017852	3:3220576-3249677	aldehyde dehydrogenase 9 family member A1		ALDH9A1
MGST3	ENSBTAG00000010265	3:3264992-3288716	microsomal glutathione S-transferase 3		MGST3
AHCYL1	ENSBTAG00000018893	3:33403799-33444827	adenosylhomocysteinase like 1		AHCYL1
SLC25A24	ENSBTAG00000003752	3:35038386-35096479	solute carrier family 25 member 24		SLC25A24
DBT	ENSBTAG00000006320	3:43039358-43079725	dihydrolipoamide branched chain transacylase E2		DBT
ABCD3	ENSBTAG00000009698	3:48980773-49070167	ATP binding cassette subfamily D member 3		ABCD3
GCLM	ENSBTAG00000007842	3:49581838-49599562	glutamate-cysteine ligase modifier subunit		GCLM
KYAT3	ENSBTAG00000000505	3:54901259-54989008	kynurenine aminotransferase 3		KYAT3
SH3GLB1	ENSBTAG00000031171	3:57269357-57314453	SH3 domain containing GRB2 like, endophilin B1		SH3GLB1
DDAH1	ENSBTAG00000034776	3:58618305-58775117	dimethylarginine dimethylaminohydrolase 1		DDAH1
GNG5	ENSBTAG00000008122	3:59591884-59600029	G protein subunit gamma 5		GNG5
ACADM	ENSBTAG00000024240	3:69086074-69124464	acyl-CoA dehydrogenase medium chain		ACADM
CRYZ	ENSBTAG00000003162	3:69968101-70019359	crystallin zeta		CRYZ
MPC2	ENSBTAG00000020968	3:752397-783103	mitochondrial pyruvate carrier 2		MPC2
AK4	ENSBTAG00000030674	3:80160691-80251376	adenylate kinase 4		AK4
SDHC	ENSBTAG00000015853	3:8177616-8208058	succinate dehydrogenase complex subunit C		SDHC
TOMM40L	ENSBTAG00000009213	3:8271659-8280141	translocase of outer mitochondrial membrane 40 like		TOMM40L
NDUFS2	ENSBTAG00000002203	3:8290743-8300810	NADH:ubiquinone oxidoreductase core subunit S2		NDUFS2
PPOX	ENSBTAG00000021894	3:8326932-8330785	protoporphyrinogen oxidase		PPOX
NIT1	ENSBTAG00000020153	3:8363116-8376843	nitrilase 1		NIT1
TSTD1	ENSBTAG00000017856	3:8442909-8444112	thiosulfate sulfurtransferase like domain containing 1		TSTD1
OMA1	ENSBTAG00000017326	3:87479244-87544530	OMA1 zinc metallopeptidase		OMA1
DHCR24	ENSBTAG00000004688	3:91411765-91445037	24-dehydrocholesterol reductase		DHCR24
PARS2	ENSBTAG00000040313	3:91528850-91530803	prolyl-tRNA synthetase 2, mitochondrial		PARS2
MRPL37	ENSBTAG00000010715	3:92016376-92033861	mitochondrial ribosomal protein L37		MRPL37
CPT2	ENSBTAG00000014649	3:93032986-93057118	carnitine palmitoyltransferase 2		CPT2
SCP2	ENSBTAG00000003746	3:93275044-93393567	sterol carrier protein 2		SCP2
ECHDC2	ENSBTAG00000002910	3:93434005-93464715	enoyl-CoA hydratase domain containing 2		ECHDC2
COA7	ENSBTAG00000002050	3:93648199-93667733	cytochrome c oxidase assembly factor 7 (putative)		COA7
TXNDC12	ENSBTAG00000011024	3:94278883-94312525	thioredoxin domain containing 12		TXNDC12
NRDC	ENSBTAG00000021174	3:94437448-94540296	nardilysin convertase		NRDC
ATPAF1	ENSBTAG00000000094	3:99466612-99491947	ATP synthase mitochondrial F1 complex assembly factor 1		ATPAF1
NSUN4	ENSBTAG00000015891	3:99750593-99773411	NOP2/Sun RNA methyltransferase 4		NSUN4
UQCRH	ENSBTAG00000009603	3:99790132-99799010	ubiquinol-cytochrome c reductase hinge protein		UQCRH
FMC1	ENSBTAG00000053406	4:102878436-102882754	formation of mitochondrial complex V assembly factor 1 homolog		FMC1
ADCK2	ENSBTAG00000020484	4:103994400-104008963	aarF domain containing kinase 2		ADCK2
NDUFB2	ENSBTAG00000021759	4:104013523-104019157	NADH:ubiquinone oxidoreductase subunit B2		NDUFB2
MRPS33	ENSBTAG00000005285	4:104264741-104273391	mitochondrial ribosomal protein S33		MRPS33
AGK	ENSBTAG00000019265	4:104801727-104960261	acylglycerol kinase		AGK
SSBP1	ENSBTAG00000010931	4:105003767-105014759	single stranded DNA binding protein 1		SSBP1
GSTK1	ENSBTAG00000009839	4:106651013-106656121	glutathione S-transferase kappa 1		GSTK1
NOS3	ENSBTAG00000017680	4:113577086-113603315	nitric oxide synthase 3		NOS3
ABCB8	ENSBTAG00000007759	4:113605320-113623176	ATP binding cassette subfamily B member 8		ABCB8
FASTK	ENSBTAG00000011228	4:113636351-113656055	Fas activated serine/threonine kinase		FASTK
ABCF2	ENSBTAG00000000607	4:113788347-113803468	ATP binding cassette subfamily F member 2		ABCF2
ESYT2	ENSBTAG00000005483	4:119432685-119508052	extended synaptotagmin 2		ESYT2
PDK4	ENSBTAG00000014069	4:12881888-12895362	pyruvate dehydrogenase kinase 4		PDK4
SLC25A13	ENSBTAG00000003773	4:13462645-13692192	solute carrier family 25 member 13		SLC25A13
SDHAF3	ENSBTAG00000015925	4:14476804-14567618	succinate dehydrogenase complex assembly factor 3		SDHAF3
NDUFA4	ENSBTAG00000011145	4:19041320-19049196	NDUFA4 mitochondrial complex associated		NDUFA4
AGR2	ENSBTAG00000024406	4:25290662-25304186	anterior gradient 2, protein disulphide isomerase family member		AGR2
TOMM7	ENSBTAG00000051150	4:31520443-31527812	translocase of outer mitochondrial membrane 7		TOMM7
MALSU1	ENSBTAG00000019403	4:31917457-31942803	mitochondrial assembly of ribosomal large subunit 1		MALSU1
SLC25A40	ENSBTAG00000054987	4:32315216-32394916	solute carrier family 25, member 40		SLC25A40
ABCB4	ENSBTAG00000005653	4:33006668-33080056	ATP binding cassette subfamily B member 4		ABCB4
CROT	ENSBTAG00000021535	4:33083034-33144192	carnitine O-octanoyltransferase		CROT
TMEM243	ENSBTAG00000038283	4:33226966-33248624	transmembrane protein 243		TMEM243
FAM185A	ENSBTAG00000014879	4:44057954-44133423	family with sequence similarity 185 member A		FAM185A
PMPCB	ENSBTAG00000006876	4:44363507-44531440	peptidase, mitochondrial processing beta subunit		PMPCB
ARMC10	ENSBTAG00000014161	4:44363507-44531440	armadillo repeat containing 10		ARMC10
DLD	ENSBTAG00000001908	4:48953176-48979994	dihydrolipoamide dehydrogenase		DLD
LAMB1	ENSBTAG00000011412	4:48985683-49062759	laminin subunit beta 1		LAMB1
PNPLA8	ENSBTAG00000024387	4:49589563-49629500	patatin like phospholipase domain containing 8		PNPLA8
IMMP2L	ENSBTAG00000004398	4:56808962-57722182	inner mitochondrial membrane peptidase subunit 2		IMMP2L
GARS	ENSBTAG00000018972	4:65647995-65758270	glycyl-tRNA synthetase		GARS
HIBADH	ENSBTAG00000001036	4:68473793-68614954	3-hydroxyisobutyrate dehydrogenase		HIBADH
CYCS	ENSBTAG00000022613	4:70735435-70738238	cytochrome c, somatic		CYCS
ABCA13	ENSBTAG00000003531	4:7205759-7598351	ATP binding cassette subfamily A member 13		ABCA13
GTPBP10	ENSBTAG00000032166	4:74533032-74559891	GTP binding protein 10		GTPBP10
TBRG4	ENSBTAG00000010504	4:76522743-76531904	transforming growth factor beta regulator 4		TBRG4
OGDH	ENSBTAG00000006029	4:76758581-76844759	oxoglutarate dehydrogenase		OGDH
COA1	ENSBTAG00000012968	4:77371215-77465906	cytochrome c oxidase assembly factor 1 homolog		COA1
MRPL32	ENSBTAG00000000991	4:78121754-78126851	mitochondrial ribosomal protein L32		MRPL32
SUGCT	ENSBTAG00000032121	4:80159126-80928936	succinyl-CoA:glutarate-CoA transferase		SUGCT
AASS	ENSBTAG00000012128	4:86516904-86594679	aminoadipate-semialdehyde synthase		AASS
NDUFA5	ENSBTAG00000009334	4:87871091-87887305	NADH:ubiquinone oxidoreductase subunit A5		NDUFA5
ARF5	ENSBTAG00000009366	4:91819097-91822148	ADP ribosylation factor 5		ARF5
SND1	ENSBTAG00000010692	4:91873755-92296106	staphylococcal nuclease and tudor domain containing 1		SND1
MTERF1	ENSBTAG00000045617	4:9247872-9254862	mitochondrial transcription termination factor 1		MTERF1
NRF1	ENSBTAG00000014273	4:93449965-93576616	nuclear respiratory factor 1		NRF1
CHCHD3	ENSBTAG00000024723	4:96468816-96761348	coiled-coil-helix-coiled-coil-helix domain containing 3		CHCHD3
AKR1B10	ENSBTAG00000001582	4:98217454-98239457	aldo-keto reductase family 1 member B10		AKR1B10
STMP1	ENSBTAG00000051809	4:99462649-99477987	short transmembrane mitochondrial protein 1		STMP1
PHB2	ENSBTAG00000013123	5:103451001-103497684	prohibitin 2		PHB2
TPI1	ENSBTAG00000019782	5:103577525-103600970	triosephosphate isomerase 1		TPI1
GAPDH	ENSBTAG00000014731	5:103870383-103874824	glyceraldehyde-3-phosphate dehydrogenase		GAPDH
MRPL51	ENSBTAG00000014729	5:103902390-103906162	mitochondrial ribosomal protein L51		MRPL51
NDUFA9	ENSBTAG00000005465	5:105474031-105495946	NADH:ubiquinone oxidoreductase subunit A9		NDUFA9
TIGAR	ENSBTAG00000016650	5:105732530-105747498	TP53 induced glycolysis regulatory phosphatase		TIGAR
ACSS3	ENSBTAG00000018694	5:10671182-10846953	acyl-CoA synthetase short chain family member 3		ACSS3
HDHD5	ENSBTAG00000016995	5:108838762-108849972	haloacid dehalogenase like hydrolase domain containing 5 [Bos taurus (cattle)]		HDHD5
BCL2L13	ENSBTAG00000013956	5:109061444-109133396	BCL2 like 13		BCL2L13
BID	ENSBTAG00000013988	5:109136739-109154244	BH3 interacting domain death agonist		BID
GCAT	ENSBTAG00000008434	5:109621888-109639001	glycine C-acetyltransferase		GCAT
PICK1	ENSBTAG00000015268	5:109834674-109851541	protein interacting with PRKCA 1		PICK1
TOMM22	ENSBTAG00000010157	5:110314070-110316041	translocase of outer mitochondrial membrane 22		TOMM22
MIEF1	ENSBTAG00000017439	5:110930788-110943940	mitochondrial elongation factor 1		MIEF1
SLC25A17	ENSBTAG00000006200	5:112006045-112086674	solute carrier family 25 member 17		SLC25A17
XPNPEP3	ENSBTAG00000006204	5:112115955-112159105	X-prolyl aminopeptidase 3		XPNPEP3
ACO2	ENSBTAG00000006429	5:112568046-112629599	aconitase 2		ACO2
SMDT1	ENSBTAG00000009508	5:113040977-113044677	single-pass membrane protein with aspartate rich tail 1		SMDT1
NDUFA6	ENSBTAG00000009509	5:113045843-113056944	NADH:ubiquinone oxidoreductase subunit A6		NDUFA6
SERHL2	ENSBTAG00000016507	5:113417140-113444152	serine hydrolase like 2		SERHL2
CYB5R3	ENSBTAG00000016516	5:113473710-113498670	cytochrome b5 reductase 3		CYB5R3
PACSIN2	ENSBTAG00000019290	5:113686863-113804112	protein kinase C and casein kinase substrate in neurons 2		PACSIN2
MCAT	ENSBTAG00000002413	5:113908101-113919965	malonyl-CoA-acyl carrier protein transacylase		MCAT
TSPO	ENSBTAG00000018073	5:113927818-113940490	translocator protein		TSPO
SAMM50	ENSBTAG00000045957	5:114694984-114725673	SAMM50 sorting and assembly machinery component		SAMM50
TRMU	ENSBTAG00000005595	5:116635060-116651306	tRNA 5-methylaminomethyl-2-thiouridylate methyltransferase		TRMU
SELENOO	ENSBTAG00000000647	5:119568729-119589195	selenoprotein O		SELENOO
SCO2	ENSBTAG00000012609	5:119822432-119824250	SCO cytochrome oxidase deficient homolog 2 (yeast)		SCO2
CPT1B	ENSBTAG00000016048	5:119888928-119901095	carnitine palmitoyltransferase 1B		CPT1B
DCN	ENSBTAG00000003505	5:21014375-21053400	decorin		DCN
MRPL42	ENSBTAG00000002708	5:23269800-23300622	mitochondrial ribosomal protein L42		MRPL42
NDUFA12	ENSBTAG00000014669	5:24684272-24711486	NADH:ubiquinone oxidoreductase subunit A12		NDUFA12
ATP5MC2	ENSBTAG00000005735	5:26370052-26378227	ATP synthase membrane subunit c locus 2		ATP5MC2
C5H12orf10	ENSBTAG00000020177	5:26716864-26724410	chromosome 5 C12orf10 homolog		C5H12ORF10
KRT5	ENSBTAG00000038384	5:27366773-27373266	keratin 5		KRT5
LETMD1	ENSBTAG00000010924	5:28687646-28695321	LETM1 domain containing 1		LETMD1
COX14	ENSBTAG00000000808	5:29782809-29787103	cytochrome c oxidase assembly factor COX14		COX14
TMBIM6	ENSBTAG00000018588	5:30112132-30128722	transmembrane BAX inhibitor motif containing 6		TMBIM6
ABCD2	ENSBTAG00000038043	5:41480496-41573833	ATP binding cassette subfamily D member 2		ABCD2
TMBIM4	ENSBTAG00000026993	5:47645209-47661694	transmembrane BAX inhibitor motif containing 4		TMBIM4
MSRB3	ENSBTAG00000044017	5:48332242-48512740	methionine sulfoxide reductase B3		MSRB3
SLC16A7	ENSBTAG00000021287	5:53698083-53892992	solute carrier family 16 member 7		SLC16A7
ATP23	ENSBTAG00000017543	5:55516049-55539039	ATP23 metallopeptidase and ATP synthase assembly factor homolog		ATP23
TSFM	ENSBTAG00000016912	5:55677210-55685370	Ts translation elongation factor, mitochondrial		TSFM
CYP27B1	ENSBTAG00000016906	5:55685469-55704141	cytochrome P450, family 27, subfamily B, polypeptide 1		CYP27B1
SHMT2	ENSBTAG00000031500	5:56205858-56213412	serine hydroxymethyltransferase 2		SHMT2
NDUFA4L2	ENSBTAG00000031503	5:56205858-56213412	NDUFA4 mitochondrial complex associated like 2		NDUFA4L2
ATP5F1B	ENSBTAG00000013315	5:56789494-56795018	ATP synthase F1 subunit beta		ATP5F1B
GLS2	ENSBTAG00000009284	5:56893432-56925355	glutaminase 2		GLS2
SPRYD4	ENSBTAG00000009281	5:56893432-56925355	SPRY domain containing 4		SPRYD4
CS	ENSBTAG00000004371	5:57042170-57065001	citrate synthase		CS
COQ10A	ENSBTAG00000004367	5:57065719-57069211	coenzyme Q10A		COQ10A
ESYT1	ENSBTAG00000009543	5:57179945-57194004	extended synaptotagmin 1		ESYT1
SUOX	ENSBTAG00000006160	5:57314952-57319225	sulfite oxidase		SUOX
BLOC1S1	ENSBTAG00000011918	5:57538197-57541849	biogenesis of lysosomal organelles complex 1 subunit 1		BLOC1S1
SLC25A3	ENSBTAG00000012890	5:62746004-62752373	solute carrier family 25 member 3		SLC25A3
CHPT1	ENSBTAG00000002490	5:65511774-65548189	choline phosphotransferase 1		CHPT1
NT5DC3	ENSBTAG00000006013	5:67451739-67511409	5'-nucleotidase domain containing 3		NT5DC3
TXNRD1	ENSBTAG00000013912	5:67898937-67961973	thioredoxin reductase 1		TXNRD1
ALDH1L2	ENSBTAG00000006326	5:68528020-68603070	aldehyde dehydrogenase 1 family member L2		ALDH1L2
POLR3B	ENSBTAG00000004781	5:69721988-69837859	RNA polymerase III subunit B		POLR3B
MTERF2	ENSBTAG00000010144	5:70252257-70257832	mitochondrial transcription termination factor 2		MTERF2
CRY1	ENSBTAG00000010149	5:70260350-70355222	cryptochrome circadian regulator 1		CRY1
TXN2	ENSBTAG00000000014	5:74883635-74893752	thioredoxin 2		TXN2
TST	ENSBTAG00000030650	5:75435114-75452001	thiosulfate sulfurtransferase		TST
MPST	ENSBTAG00000030648	5:75435114-75452001	mercaptopyruvate sulfurtransferase		MPST
DNM1L	ENSBTAG00000011395	5:77001510-77205083	dynamin 1 like		DNM1L
YARS2	ENSBTAG00000011399	5:77001510-77205083	tyrosyl-tRNA synthetase 2		YARS2
MRPS35	ENSBTAG00000006369	5:82081714-82125299	mitochondrial ribosomal protein S35		MRPS35
ETFRF1	ENSBTAG00000026624	5:84792353-84799340	electron transfer flavoprotein regulatory factor 1		ETFRF1
LDHB	ENSBTAG00000019603	5:88544522-88562783	lactate dehydrogenase B		LDHB
MGST1	ENSBTAG00000008541	5:93497063-93521047	microsomal glutathione S-transferase 1		MGST1
HEBP1	ENSBTAG00000005868	5:96875313-96912825	heme binding protein 1		HEBP1
NUDT9	ENSBTAG00000011354	6:102320393-102357766	nudix hydrolase 9		NUDT9
QDPR	ENSBTAG00000040333	6:112919766-112939911	quinoid dihydropteridine reductase		QDPR
GRPEL1	ENSBTAG00000010181	6:113511975-113543245	GrpE like 1, mitochondrial		GRPEL1
ACOX3	ENSBTAG00000004893	6:114648000-114697373	acyl-CoA oxidase 3, pristanoyl		ACOX3
LETM1	ENSBTAG00000020108	6:116734629-116760816	leucine zipper and EF-hand containing transmembrane protein 1		LETM1
ATP5ME	ENSBTAG00000017496	6:117650403-117652345	ATP synthase membrane subunit e		ATP5ME
MCUB	ENSBTAG00000012995	6:15717980-15813728	mitochondrial calcium uniporter dominant negative beta subunit		MCUB
RPL34	ENSBTAG00000014226	6:16671256-16675901	ribosomal protein L34		RPL34
HADH	ENSBTAG00000002049	6:17208775-17252208	hydroxyacyl-CoA dehydrogenase		HADH
PPA2	ENSBTAG00000002428	6:19708708-19805633	inorganic pyrophosphatase 2		PPA2
CISD2	ENSBTAG00000027630	6:21963109-21976377	CDGSH iron sulfur domain 2		CISD2
PDHA2	ENSBTAG00000026250	6:28639988-28641315	pyruvate dehydrogenase E1 alpha 2 subunit		PDHA2
SNCA	ENSBTAG00000024957	6:34853387-35000312	synuclein alpha		SNCA
PYURF	ENSBTAG00000020541	6:36250082-36253466	PIGY upstream reading frame		PYURF
PPM1K	ENSBTAG00000005754	6:36449101-36471153	protein phosphatase, Mg2+/Mn2+ dependent 1K		PPM1K
ABCG2	ENSBTAG00000017704	6:36475376-36603209	ATP binding cassette subfamily G member 2		ABCG2
LAP3	ENSBTAG00000005989	6:37140751-37166191	leucine aminopeptidase 3		LAP3
PPARGC1A	ENSBTAG00000017024	6:43380462-43501184	PPARG coactivator 1 alpha		PPARGC1A
LIAS	ENSBTAG00000014520	6:58569573-58581438	lipoic acid synthetase		LIAS
SLC30A9	ENSBTAG00000020367	6:60856458-60946348	solute carrier family 30 member 9		SLC30A9
GUF1	ENSBTAG00000000285	6:63290364-63314983	GUF1 homolog, GTPase		GUF1
COX7B2	ENSBTAG00000050016	6:65334349-65334586	cytochrome c oxidase subunit 7B2, mitochondrial		COX7B2
ATP10D	ENSBTAG00000000473	6:66135879-66272135	ATPase phospholipid transporting 10D (putative)		ATP10D
OCIAD1	ENSBTAG00000010611	6:67496283-67519221	OCIA domain containing 1		OCIAD1
OCIAD2	ENSBTAG00000001839	6:67528049-67539862	OCIA domain containing 2		OCIAD2
SPATA18	ENSBTAG00000018106	6:67916174-67961503	spermatogenesis associated 18		SPATA18
PAICS	ENSBTAG00000010577	6:71782613-71841416	phosphoribosylaminoimidazole carboxylase, phosphoribosylaminoimidazole succinocarboxamide synthetase		PAICS
NOA1A	ENSBTAG00000019362	6:72173294-72361031	nitric oxide associated 1 A		NOA1A
GRSF1	ENSBTAG00000008577	6:86196004-86214840	G-rich RNA sequence binding factor 1		GRSF1
COX18	ENSBTAG00000005394	6:88173957-88184784	cytochrome c oxidase assembly factor COX18		COX18
MTHFD2L	ENSBTAG00000043960	6:89092824-89244943	methylenetetrahydrofolate dehydrogenase (NADP+ dependent) 2 like		MTHFD2L
MRPL1	ENSBTAG00000018360	6:92579815-92650666	mitochondrial ribosomal protein L1		MRPL1
COQ2	ENSBTAG00000005744	6:98037929-98065079	coenzyme Q2, polyprenyltransferase		COQ2
MRPS18C	ENSBTAG00000018155	6:98226287-98231259	mitochondrial ribosomal protein S18C		MRPS18C
SLC25A46	ENSBTAG00000009667	7:109738259-109760966	solute carrier family 25 member 46		SLC25A46
NDUFB7	ENSBTAG00000012634	7:11227834-11232299	NADH:ubiquinone oxidoreductase subunit B7		NDUFB7
PRKACA	ENSBTAG00000006642	7:11592330-11610330	protein kinase cAMP-activated catalytic subunit alpha		PRKACA
TRMT1	ENSBTAG00000019325	7:12462093-12472170	tRNA methyltransferase 1		TRMT1
GADD45GIP1	ENSBTAG00000015117	7:12607306-12609853	GADD45G interacting protein 1		GADD45GIP1
GCDH	ENSBTAG00000016211	7:12641075-12664100	glutaryl-CoA dehydrogenase		GCDH
PRDX2	ENSBTAG00000012062	7:12730802-12733440	peroxiredoxin 2		PRDX2
MRPL4	ENSBTAG00000001419	7:14771590-14781064	mitochondrial ribosomal protein L4		MRPL4
FDX2	ENSBTAG00000010318	7:14841523-14846130	ferredoxin 2		FDX2
CDC37	ENSBTAG00000011699	7:14926943-14938212	cell division cycle 37		CDC37
QTRT1	ENSBTAG00000037941	7:15188035-15197535	queuine tRNA-ribosyltransferase catalytic subunit 1		QTRT1
TIMM29	ENSBTAG00000045893	7:15368532-15370410	translocase of inner mitochondrial membrane 29		TIMM29
TMEM205	ENSBTAG00000016429	7:15749275-15751958	transmembrane protein 205		TMEM205
ECSIT	ENSBTAG00000015049	7:15846200-15874429	ECSIT signalling integrator		ECSIT
PET100	ENSBTAG00000048824	7:16474630-16476389	PET100 homolog		PET100
TIMM44	ENSBTAG00000015567	7:16680583-16695716	translocase of inner mitochondrial membrane 44		TIMM44
NDUFA7	ENSBTAG00000052280	7:16959613-16967925	NADH:ubiquinone oxidoreductase subunit A7		NDUFA7
SLC25A23	ENSBTAG00000003491	7:18011742-18026173	solute carrier family 25 member 23		SLC25A23
SLC25A41	ENSBTAG00000020017	7:18027579-18034407	solute carrier family 25 member 41		SLC25A41
ALKBH7	ENSBTAG00000025540	7:18073857-18075473	alkB homolog 7		ALKBH7
CLPP	ENSBTAG00000014712	7:18077042-18084803	caseinolytic mitochondrial matrix peptidase proteolytic subunit		CLPP
NDUFA11	ENSBTAG00000019025	7:18473538-18479129	NADH:ubiquinone oxidoreductase subunit A11		NDUFA11
LONP1	ENSBTAG00000001795	7:18590318-18608816	lon peptidase 1, mitochondrial		LONP1
MICOS13	ENSBTAG00000001792	7:18617142-18618572	mitochondrial contact site and cristae organizing system subunit 13		MICOS13
MRPL54	ENSBTAG00000008396	7:20209217-20212341	mitochondrial ribosomal protein L54		MRPL54
TIMM13	ENSBTAG00000013623	7:21154978-21156156	translocase of inner mitochondrial membrane 13		TIMM13
SLC22A4	ENSBTAG00000031209	7:22087255-22130086	solute carrier family 22 member 4		SLC22A4
ACSL6	ENSBTAG00000019708	7:22477890-22541821	acyl-CoA synthetase long chain family member 6		ACSL6
LYRM7	ENSBTAG00000010961	7:23244079-23265677	LYR motif containing 7		LYRM7
HINT1	ENSBTAG00000010959	7:23271323-23278556	histidine triad nucleotide binding protein 1		HINT1
OBSCN	ENSBTAG00000040028	7:2685792-2703542	obscurin, cytoskeletal calmodulin and titin-interacting RhoGEF		OBSCN
ALDH7A1	ENSBTAG00000009646	7:27282163-27326576	aldehyde dehydrogenase 7 family member A1		ALDH7A1
IBA57	ENSBTAG00000014918	7:2956082-2966802	iron-sulfur cluster assembly factor IBA57		IBA57
MRPL55	ENSBTAG00000020721	7:2983132-3000276	mitochondrial ribosomal protein L55		MRPL55
GUK1	ENSBTAG00000014775	7:2983132-3000276	guanylate kinase 1		GUK1
FTMT	ENSBTAG00000005779	7:31983446-31984558	ferritin mitochondrial		FTMT
HSD17B4	ENSBTAG00000006978	7:34325641-34425552	hydroxysteroid 17-beta dehydrogenase 4		HSD17B4
HIGD2A	ENSBTAG00000010735	7:37851532-37857202	HIG1 hypoxia inducible domain family member 2A		HIGD2A
NDUFA13	ENSBTAG00000007812	7:3791942-3810659	NADH:ubiquinone oxidoreductase subunit A13		NDUFA13
RAB24	ENSBTAG00000025425	7:38770692-38775449	RAB24, member RAS oncogene family		RAB24
PRELID1	ENSBTAG00000005009	7:38775912-38784017	PRELI domain containing 1		PRELID1
RACK1	ENSBTAG00000019648	7:40360503-40375831	receptor for activated C kinase 1		RACK1
SLC25A42	ENSBTAG00000001816	7:4123913-4135054	solute carrier family 25 member 42		SLC25A42
POLRMT	ENSBTAG00000015051	7:43213782-43247499	RNA polymerase mitochondrial		POLRMT
GPX4	ENSBTAG00000053003	7:43588659-43591106	glutathione peroxidase 4		GPX4
ATP5F1D	ENSBTAG00000000550	7:43683703-43685876	ATP synthase F1 subunit delta		ATP5F1D
NDUFS7	ENSBTAG00000019419	7:43805787-43814284	NADH:ubiquinone oxidoreductase core subunit S7		NDUFS7
UQCR11	ENSBTAG00000008692	7:43976250-43979203	ubiquinol-cytochrome c reductase, complex III subunit XI		UQCR11
UQCRQ	ENSBTAG00000009479	7:44447300-44448594	ubiquinol-cytochrome c reductase complex III subunit VII		UQCRQ
VDAC1	ENSBTAG00000013113	7:45663904-45696087	voltage dependent anion channel 1		VDAC1
FKBP8	ENSBTAG00000016264	7:4632928-4643275	FKBP prolyl isomerase 8		FKBP8
PCBD2	ENSBTAG00000050621	7:46376970-46418526	pterin-4 alpha-carbinolamine dehydratase 2		PCBD2
SLC25A48	ENSBTAG00000018287	7:47265961-47309568	solute carrier family 25 member 48		SLC25A48
CDC25C	ENSBTAG00000005293	7:49701225-49731890	cell division cycle 25C		CDC25C
HSPA9	ENSBTAG00000011419	7:49894160-49909804	heat shock protein family A (Hsp70) member 9		HSPA9
MPV17L2	ENSBTAG00000025788	7:5017270-5027895	MPV17 mitochondrial inner membrane protein like 2		MPV17L2
TMEM173	ENSBTAG00000002296	7:50736653-50743097	transmembrane protein 173		TMEM173
NDUFA2	ENSBTAG00000015041	7:51772644-51780743	NADH:ubiquinone oxidoreductase subunit A2		NDUFA2
HARS2	ENSBTAG00000025212	7:51817093-51824132	histidyl-tRNA synthetase 2, mitochondrial		HARS2
SLC25A2	ENSBTAG00000011938	7:52210137-52404283	solute carrier family 25 (mitochondrial carrier; ornithine transporter) member 2		SLC25A2
DELE1	ENSBTAG00000008435	7:52987583-53004020	DAP3 binding cell death enhancer 1		DELE1
PRELID2	ENSBTAG00000044169	7:56942187-57021301	PRELI domain containing 2		PRELID2
GTPBP3	ENSBTAG00000004200	7:5787152-5791859	GTP binding protein 3, mitochondrial		GTPBP3
MRPL34	ENSBTAG00000014579	7:5819752-5821004	mitochondrial ribosomal protein L34		MRPL34
GRPEL2	ENSBTAG00000019950	7:60743593-60752561	GrpE like 2, mitochondrial		GRPEL2
RPS14	ENSBTAG00000008570	7:61760780-61778862	ribosomal protein S14		RPS14
ANXA6	ENSBTAG00000014809	7:62357581-62404880	annexin A6		ANXA6
MRPL22	ENSBTAG00000019457	7:66108777-66144328	mitochondrial ribosomal protein L22		MRPL22
THG1L	ENSBTAG00000010359	7:69320217-69327120	tRNA-histidine guanylyltransferase 1 like		THG1L
RARS	ENSBTAG00000014626	7:80503643-80533316	arginyl-tRNA synthetase		RARS
CKMT2	ENSBTAG00000001003	7:81249418-81275010	creatine kinase, mitochondrial 2		CKMT2
RFESD	ENSBTAG00000036242	7:94971286-94974891	Rieske Fe-S domain containing		RFESD
HSDL2	ENSBTAG00000031295	8:101747809-101808119	hydroxysteroid dehydrogenase like 2		HSDL2
HDHD3	ENSBTAG00000000250	8:102631184-102634313	haloacid dehalogenase like hydrolase domain containing 3		HDHD3
ORM1	ENSBTAG00000017294	8:103550933-103555915	orosomucoid 1		ORM1
CBR4	ENSBTAG00000022013	8:1083273-1107894	carbonyl reductase 4		CBR4
STOM	ENSBTAG00000038375	8:110740234-110772767	stomatin		STOM
RNASEH1	ENSBTAG00000016235	8:111002462-111011706	ribonuclease H1		RNASEH1
CLU	ENSBTAG00000005574	8:11176837-11194518	clusterin		CLU
NDUFB6	ENSBTAG00000005907	8:11504624-11521008	NADH:ubiquinone oxidoreductase subunit B6		NDUFB6
ACO1	ENSBTAG00000000555	8:11611594-11674522	aconitase 1		ACO1
AADAT	ENSBTAG00000050967	8:1928242-1952612	aminoadipate aminotransferase		AADAT
GLDC	ENSBTAG00000025903	8:38219988-38308310	glycine decarboxylase		GLDC
PLGRKT	ENSBTAG00000017530	8:39279964-39316564	plasminogen receptor with a C-terminal lysine		PLGRKT
AK3	ENSBTAG00000017147	8:39797195-39819493	adenylate kinase 3		AK3
FXN	ENSBTAG00000001306	8:45222653-45244974	frataxin		FXN
ALDH1A1	ENSBTAG00000008103	8:49053227-49106706	aldehyde dehydrogenase 1 family member A1		ALDH1A1
RFK	ENSBTAG00000019345	8:52453481-52459253	riboflavin kinase		RFK
STOML2	ENSBTAG00000011388	8:59358079-59361681	stomatin like 2		STOML2
RMRP	ENSBTAG00000042458	8:59833117-59833395	RNA component of mitochondrial RNA processing endoribonuclease		RMRP
HINT2	ENSBTAG00000011444	8:59979688-59981974	histidine triad nucleotide binding protein 2		HINT2
GRHPR	ENSBTAG00000019299	8:61555132-61564033	glyoxylate and hydroxypyruvate reductase		GRHPR
TOMM5	ENSBTAG00000032777	8:61691237-61694543	translocase of outer mitochondrial membrane 5		TOMM5
SLC25A51	ENSBTAG00000014936	8:61976291-61994835	solute carrier family 25 member 51		SLC25A51
ALDH1B1	ENSBTAG00000020385	8:62430630-62434231	aldehyde dehydrogenase 1 family member B1		ALDH1B1
STX17	ENSBTAG00000008016	8:64953184-65022721	syntaxin 17		STX17
SLC25A37	ENSBTAG00000019099	8:70670615-70715966	solute carrier family 25, member 37		SLC25A37
BNIP3L	ENSBTAG00000021307	8:73631224-73654614	BCL2 interacting protein 3 like		BNIP3L
EPHX2	ENSBTAG00000015241	8:74591007-74662149	epoxide hydrolase 2		EPHX2
NUDT2	ENSBTAG00000031793	8:75651801-75764780	nudix hydrolase 2		NUDT2
ISCA1	ENSBTAG00000053156	8:79446097-79458984	iron-sulfur cluster assembly 1		ISCA1
TDH	ENSBTAG00000000011	8:7950814-7971600	L-threonine dehydrogenase		TDH
CARD19	ENSBTAG00000011202	8:84481295-84497538	caspase recruitment domain family member 19		CARD19
AUH	ENSBTAG00000047649	8:86504013-86686160	AU RNA binding methylglutaconyl-CoA hydratase		AUH
MSRA	ENSBTAG00000021632	8:8755176-9169658	methionine sulfoxide reductase A		MSRA
SECISBP2	ENSBTAG00000001939	8:88755736-88789416	SECIS binding protein 2		SECISBP2
MRPL50	ENSBTAG00000008962	8:91113174-91120279	mitochondrial ribosomal protein L50		MRPL50
NIPSNAP3A	ENSBTAG00000006901	8:94568396-94581931	nipsnap homolog 3A		NIPSNAP3A
MPC1	ENSBTAG00000027879	9:101357584-101370280	mitochondrial pyruvate carrier 1		MPC1
MTO1	ENSBTAG00000016839	9:12969536-12990379	mitochondrial tRNA translation optimization 1		MTO1
COX7A2	ENSBTAG00000005096	9:14833550-14838734	cytochrome c oxidase subunit 7A2		COX7A2
BCKDHB	ENSBTAG00000012096	9:19804028-20074759	branched chain keto acid dehydrogenase E1 subunit beta		BCKDHB
ME1	ENSBTAG00000005681	9:23131907-23352169	malic enzyme 1		ME1
PRSS35	ENSBTAG00000052055	9:23440018-23459196	serine protease 35		PRSS35
ECHDC1	ENSBTAG00000003887	9:23947562-24000910	ethylmalonyl-CoA decarboxylase 1		ECHDC1
TRMT11	ENSBTAG00000001957	9:25253396-25317010	tRNA methyltransferase 11 homolog		TRMT11
HINT3	ENSBTAG00000001956	9:25326357-25340095	histidine triad nucleotide binding protein 3		HINT3
PLN	ENSBTAG00000012931	9:32336624-32479899	phospholamban		PLN
AFG1L	ENSBTAG00000014592	9:41655109-41851120	AFG1 like ATPase		AFG1L
PDSS2	ENSBTAG00000021859	9:42600692-42864654	decaprenyl diphosphate synthase subunit 2		PDSS2
C9H6orf203	ENSBTAG00000021398	9:42938243-42947426	mitochondrial transcription rescue factor 1		C9H6ORF203
RTN4IP1	ENSBTAG00000017554	9:43290549-43621183	reticulon 4 interacting protein 1		RTN4IP1
QRSL1	ENSBTAG00000017557	9:43290549-43621183	glutaminyl-tRNA amidotransferase subunit QRSL1		QRSL1
TSTD3	ENSBTAG00000038931	9:50244001-50337074	thiosulfate sulfurtransferase like domain containing 3		TSTD3
COQ3	ENSBTAG00000019729	9:50377199-50401243	coenzyme Q3, methyltransferase		COQ3
FBXL4	ENSBTAG00000005729	9:50809426-50885025	F-box and leucine rich repeat protein 4		FBXL4
NDUFAF4	ENSBTAG00000003174	9:52882685-52891447	NADH:ubiquinone oxidoreductase complex assembly factor 4		NDUFAF4
LYRM2	ENSBTAG00000026604	9:60553610-60555713	LYR motif containing 2		LYRM2
RARS2	ENSBTAG00000016967	9:62267856-62445501	arginyl-tRNA synthetase 2, mitochondrial		RARS2
C9H6orf163	ENSBTAG00000017879	9:62541668-62569565	chromosome 9 C6orf163 homolog		C9H6ORF163
MTFR2	ENSBTAG00000007799	9:74232904-74250570	mitochondrial fission regulator 2		MTFR2
RAB32	ENSBTAG00000009784	9:83832387-83864091	RAB32, member RAS oncogene family		RAB32
MTHFD1L	ENSBTAG00000009846	9:87978426-88160303	methylenetetrahydrofolate dehydrogenase (NADP+ dependent) 1 like		MTHFD1L
RMND1	ENSBTAG00000013224	9:88449224-88485099	required for meiotic nuclear division 1 homolog		RMND1
MTRF1L	ENSBTAG00000009275	9:89904123-89918662	mitochondrial translational release factor 1 like		MTRF1L
TFB1M	ENSBTAG00000031895	9:91723943-91932590	transcription factor B1, mitochondrial		TFB1M
SERAC1	ENSBTAG00000011509	9:94662571-94714692	serine active site containing 1		SERAC1
SOD2	ENSBTAG00000006523	9:95955337-95966127	superoxide dismutase 2		SOD2
MRPL18	ENSBTAG00000001289	9:96056504-96061780	mitochondrial ribosomal protein L18		MRPL18
SDHAF4	ENSBTAG00000027049	9:9683241-9726933	succinate dehydrogenase complex assembly factor 4		SDHAF4
ND4	ENSBTAG00000043577	MT:10238-11906	NADH dehydrogenase subunit 4		ND4
ND4L	ENSBTAG00000043559	MT:10238-11906	NADH dehydrogenase subunit 4L		ND4L
ND5	ENSBTAG00000043563	MT:12108-14440	NADH dehydrogenase subunit 5		ND5
ND6	ENSBTAG00000043546	MT:12108-14440	NADH dehydrogenase subunit 6		ND6
CYTB	ENSBTAG00000043550	MT:14513-15653	cytochrome b		CYTB
ND1	ENSBTAG00000043558	MT:3100-4056	NADH dehydrogenase subunit 1		ND1
ND2	ENSBTAG00000043571	MT:4265-5307	NADH dehydrogenase subunit 2		ND2
COX1	ENSBTAG00000043561	MT:5686-7299	cytochrome c oxidase subunit I		COX1
COX2	ENSBTAG00000043556	MT:7373-8057	cytochrome c oxidase subunit II		COX2
COX3	ENSBTAG00000043560	MT:8128-9750	cytochrome c oxidase subunit III		COX3
ATP8	ENSBTAG00000043564	MT:8128-9750	ATP synthase F0 subunit 8		ATP8
ATP6	ENSBTAG00000043584	MT:8128-9750	ATP synthase F0 subunit 6		ATP6
ND3	ENSBTAG00000043568	MT:9822-10168	NADH dehydrogenase subunit 3		ND3
HCCS	ENSBTAG00000012113	NKLS02002210.1:287302-296075	holocytochrome c synthase		HCCS
MPC1L	ENSBTAG00000011783	X:102871365-102872059	mitochondrial pyruvate carrier 1 like		MPC1L
OTC	ENSBTAG00000001488	X:104841980-104918525	ornithine carbamoyltransferase		OTC
GK	ENSBTAG00000008124	X:112861217-112935556	glycerol kinase		GK
PDK3	ENSBTAG00000017832	X:118815748-118898708	pyruvate dehydrogenase kinase 3		PDK3
APOO	ENSBTAG00000010937	X:119337921-119408077	apolipoprotein O		APOO
ACOT9	ENSBTAG00000011258	X:119474569-119503789	acyl-CoA thioesterase 9		ACOT9
PRDX4	ENSBTAG00000006165	X:119515819-119532069	peroxiredoxin 4		PRDX4
PDHA1	ENSBTAG00000019852	X:123618762-123786124	pyruvate dehydrogenase E1 alpha 1 subunit		PDHA1
CA5B	ENSBTAG00000020418	X:127724913-127752302	carbonic anhydrase 5B		CA5B
AIFM1	ENSBTAG00000006838	X:14095100-14125897	apoptosis inducing factor mitochondria associated 1		AIFM1
SLC25A14	ENSBTAG00000016263	X:14291705-14332456	solute carrier family 25 member 14		SLC25A14
FATE1	ENSBTAG00000006820	X:34197026-34203510	fetal and adult testis expressed 1		FATE1
TMLHE	ENSBTAG00000011648	X:35551795-35602890	trimethyllysine hydroxylase, epsilon		TMLHE
CMC4	ENSBTAG00000007813	X:35964512-35976127	C-X9-C motif containing 4		CMC4
MTCP1	ENSBTAG00000045697	X:35964512-35976127	mature T cell proliferation 1		MTCP1
FUNDC2	ENSBTAG00000016977	X:35991254-36155731	FUN14 domain containing 2		FUNDC2
ABCD1	ENSBTAG00000020551	X:36955968-36973721	ATP binding cassette subfamily D member 1		ABCD1
IDH3G	ENSBTAG00000001059	X:37002946-37011510	isocitrate dehydrogenase (NAD(+)) 3 non-catalytic subunit gamma		IDH3G
G6PD	ENSBTAG00000019512	X:37570062-37587145	glucose-6-phosphate dehydrogenase		G6PD
SLC25A43	ENSBTAG00000001007	X:3801157-3841711	solute carrier family 25 member 43		SLC25A43
SLC25A5	ENSBTAG00000046037	X:3852583-3855433	solute carrier family 25 member 5		SLC25A5
PABPC5	ENSBTAG00000019942	X:39337585-39339608	poly(A) binding protein cytoplasmic 5		PABPC5
NDUFA1	ENSBTAG00000006033	X:4220532-4223698	NADH:ubiquinone oxidoreductase subunit A1		NDUFA1
TIMM8A	ENSBTAG00000022292	X:50861909-50864672	translocase of inner mitochondrial membrane 8A		TIMM8A
SLC25A53	ENSBTAG00000054469	X:52795552-52807365	solute carrier family 25 member 53		SLC25A53
ACSL4	ENSBTAG00000018986	X:58035378-58110124	acyl-CoA synthetase long chain family member 4		ACSL4
APOOL	ENSBTAG00000021790	X:67160293-67265278	apolipoprotein O like		APOOL
COX7B	ENSBTAG00000047768	X:74502510-74507315	cytochrome c oxidase subunit VIIb		COX7B
ABCB7	ENSBTAG00000011028	X:75979981-76138382	ATP binding cassette subfamily B member 7		ABCB7
NEXMIF	ENSBTAG00000000300	X:76421836-76427647	neurite extension and migration factor		NEXMIF
NDUFB11	ENSBTAG00000051287	X:85528353-85557443	NADH:ubiquinone oxidoreductase subunit B11		NDUFB11
TIMM17B	ENSBTAG00000018496	X:87009814-87013605	translocase of inner mitochondrial membrane 17B		TIMM17B
HSD17B10	ENSBTAG00000017779	X:90870391-90872909	hydroxysteroid 17-beta dehydrogenase 10		HSD17B10
APEX2	ENSBTAG00000013177	X:92476248-92484051	apurinic/apyrimidinic endodeoxyribonuclease 2		APEX2
ALAS2	ENSBTAG00000013178	X:92485199-92512358	5'-aminolevulinate synthase 2		ALAS2
FUNDC1	ENSBTAG00000001637	X:99086561-99097626	FUN14 domain containing 1		FUNDC1
MAOB	ENSBTAG00000001288	X:99790476-99912393	monoamine oxidase B		MAOB
MAOA	ENSBTAG00000016206	X:99933436-100014113	monoamine oxidase A		MAOA

## Sheet: C-OCM vs R-OCM
Tissue	Contrast	Name	Ensembl ID	Fold change	FDR p-value	P-value	R-OCM - Min CPM	R-OCM - Mean CPM	R-OCM - Max CPM	C-OCM - Min CPM	C-OCM - Mean CPM	C-OCM - Max CPM
Fetal liver	C-OCM vs R-OCM	MRPS6	ENSBTAG00000012594	1.07614	0.999462	0.689475	31.4054	48.2994	75.7301	30.3437	44.9935	88.7261
Fetal liver	C-OCM vs R-OCM	ATP5PO	ENSBTAG00000018278	1.1129	0.999462	0.539286	67.6898	96.3139	134.142	61.6423	86.6584	145.127
Fetal liver	C-OCM vs R-OCM	DNAJC28	ENSBTAG00000009187	-1.02049	0.999462	0.946101	0.230816	1.41864	2.93527	0.798039	1.45734	2.47272
Fetal liver	C-OCM vs R-OCM	SOD1	ENSBTAG00000018854	1.13977	0.999462	0.544729	269.631	431.604	662.491	276.634	378.759	696.656
Fetal liver	C-OCM vs R-OCM	ATP5PF	ENSBTAG00000000605	1.10087	0.999462	0.577794	36.4397	48.6479	66.6307	31.2375	44.3141	81.1465
Fetal liver	C-OCM vs R-OCM	MRPL39	ENSBTAG00000019542	1.01111	0.999462	0.952612	8.71787	13.3648	21.4275	9.57647	13.3239	17.1656
Fetal liver	C-OCM vs R-OCM	NSUN3	ENSBTAG00000015728	-1.04751	0.999462	0.812149	4.29758	6.91326	8.95258	5.22841	7.18701	9.46246
Fetal liver	C-OCM vs R-OCM	CPOX	ENSBTAG00000004124	-1.24964	0.999462	0.389582	53.4488	203.612	377.006	114.042	254.452	421.29
Fetal liver	C-OCM vs R-OCM	NIT2	ENSBTAG00000004833	-1.0177	0.999462	0.925946	5.33302	6.8903	8.30939	4.63635	7.06595	10.0319
Fetal liver	C-OCM vs R-OCM	TOMM70	ENSBTAG00000014302	-1.09312	0.999462	0.569861	32.5451	42.8857	53.2239	32.7459	47.1493	55.0637
Fetal liver	C-OCM vs R-OCM	TRMT10C	ENSBTAG00000024027	-1.05266	0.999462	0.775185	8.77102	12.058	16.3916	10.0319	12.6843	17.103
Fetal liver	C-OCM vs R-OCM	ABHD10	ENSBTAG00000004601	1.05204	0.999462	0.771225	10.3791	12.7957	16.8496	7.80255	11.7493	14.6792
Fetal liver	C-OCM vs R-OCM	ATG3	ENSBTAG00000009084	-1.03834	0.999462	0.80811	21.9275	32.3542	39.4816	27.0565	33.7518	36.9005
Fetal liver	C-OCM vs R-OCM	TIMMDC1	ENSBTAG00000012581	1.03036	0.999462	0.880161	3.73623	6.10833	7.8275	3.98434	5.95696	7.33989
Fetal liver	C-OCM vs R-OCM	COX17	ENSBTAG00000002182	1.30216	0.999462	0.15916	11.7329	20.0852	28.7482	11.2866	15.5165	23.4077
Fetal liver	C-OCM vs R-OCM	NDUFB4	ENSBTAG00000015892	1.11036	0.999462	0.536841	15.0046	23.2434	35.0765	15.8645	20.9998	31.6561
Fetal liver	C-OCM vs R-OCM	FAM162A	ENSBTAG00000011140	1.09028	0.999462	0.655804	10.9092	13.7596	19.8131	6.69695	12.7072	21.1784
Fetal liver	C-OCM vs R-OCM	RPL35A	ENSBTAG00000014208	1.38321	0.999462	0.150855	163.922	356.011	694.526	170.018	257.4	517.198
Fetal liver	C-OCM vs R-OCM	BDH1	ENSBTAG00000000448	-1.23029	0.999462	0.539605	0.248357	0.736725	1.32233	0.342017	0.904255	1.70929
Fetal liver	C-OCM vs R-OCM	OPA1	ENSBTAG00000019514	-1.05805	0.999462	0.735439	13.3873	20.7756	27.816	13.6547	21.9892	28.7454
Fetal liver	C-OCM vs R-OCM	P3H2	ENSBTAG00000021025	1.02836	0.999462	0.907944	3.2288	12.9708	25.6753	6.24204	12.6163	20.0266
Fetal liver	C-OCM vs R-OCM	EHHADH	ENSBTAG00000019625	1.22642	0.999462	0.497508	2.7698	8.96896	24.7937	1.54545	7.31784	12.6688
Fetal liver	C-OCM vs R-OCM	PARL	ENSBTAG00000014460	1.01535	0.999462	0.923331	20.1941	26.5439	35.6636	19.597	26.2048	30.1639
Fetal liver	C-OCM vs R-OCM	MCCC1	ENSBTAG00000006548	-1.1292	0.999462	0.478251	13.6182	26.5834	34.8214	17.3885	30.0448	40.1391
Fetal liver	C-OCM vs R-OCM	DNAJC19	ENSBTAG00000023513	1.1244	0.999462	0.528193	7.99954	10.3856	13.4919	6.1563	9.30775	12.3724
Fetal liver	C-OCM vs R-OCM	NDUFB5	ENSBTAG00000002463	1.0412	0.999462	0.806221	13.7636	19.5798	24.8031	16.8728	18.6574	20.9702
Fetal liver	C-OCM vs R-OCM	MRPL47	ENSBTAG00000002462	1.09019	0.999462	0.620558	10.1535	14.7392	22.6016	10.3215	13.4847	15.9374
Fetal liver	C-OCM vs R-OCM	MFN1	ENSBTAG00000010485	-1.07948	0.999462	0.66986	9.23265	13.2528	17.1903	5.57325	14.2405	19.2094
Fetal liver	C-OCM vs R-OCM	GTPBP6	ENSBTAG00000054315	1.14725	0.999462	0.424581	21.5743	30.0032	40.6834	15.1592	26.0128	42.7341
Fetal liver	C-OCM vs R-OCM	NCEH1	ENSBTAG00000020073	1.00397	0.999462	0.984337	8.51229	10.1269	13.5046	4.42513	9.9925	14.5743
Fetal liver	C-OCM vs R-OCM	GFM1	ENSBTAG00000027795	-1.19807	0.999462	0.383777	2.7698	12.72	21.1573	7.80255	15.2996	19.5917
Fetal liver	C-OCM vs R-OCM	EIF2A	ENSBTAG00000009106	-1.11135	0.999462	0.491855	31.5504	39.0605	48.2553	30.0909	43.6814	52.1656
Fetal liver	C-OCM vs R-OCM	SLC25A36	ENSBTAG00000015310	-1.10515	0.999462	0.611112	5.77041	12.9464	19.3718	8.2181	14.3578	20.8121
Fetal liver	C-OCM vs R-OCM	MRPS22	ENSBTAG00000047608	1.13411	0.999462	0.474723	14.5298	21.2583	30.5268	13.6547	18.8231	24.0764
Fetal liver	C-OCM vs R-OCM	ESYT3	ENSBTAG00000008111	-1.14019	0.999462	0.690022	0.461633	5.88229	9.97792	0	6.71187	11.5336
Fetal liver	C-OCM vs R-OCM	PCCB	ENSBTAG00000015221	1.09708	0.999462	0.597363	20.081	32.5538	48.8161	16.9427	29.6591	41.7307
Fetal liver	C-OCM vs R-OCM	ACAD11	ENSBTAG00000031010	-1.03835	0.999462	0.842992	10.2735	19.298	26.9976	13.1878	19.9933	32.0157
Fetal liver	C-OCM vs R-OCM	MRPL3	ENSBTAG00000030942	1.12575	0.999462	0.449861	17.9378	23.6074	33.8045	17.5741	20.9119	24.3151
Fetal liver	C-OCM vs R-OCM	NDUFV3	ENSBTAG00000021491	1.02869	0.999462	0.852822	42.3146	52.6405	66.0134	40.016	51.1788	67.1019
Fetal liver	C-OCM vs R-OCM	YBEY	ENSBTAG00000003161	1.15958	0.999462	0.406569	14.3277	25.5143	44.3167	17.8269	21.9499	33.4395
Fetal liver	C-OCM vs R-OCM	CBR3	ENSBTAG00000018688	1.23153	0.999462	0.433583	1.5483	2.99536	7.1553	1.56051	2.29951	3.76218
Fetal liver	C-OCM vs R-OCM	OXNAD1	ENSBTAG00000004891	-1.05187	0.999462	0.779942	4.84714	6.42488	7.49321	5.35756	7.0413	8.9172
Fetal liver	C-OCM vs R-OCM	HIBCH	ENSBTAG00000007787	-1.00196	0.999742	0.991349	7.33818	14.794	20.386	8.55149	14.8797	20.0637
Fetal liver	C-OCM vs R-OCM	OSGEPL1	ENSBTAG00000012557	1.15687	0.999462	0.519817	2.5805	3.93445	5.07796	1.93809	3.32277	4.53332
Fetal liver	C-OCM vs R-OCM	MTX2	ENSBTAG00000006693	-1.05934	0.999462	0.723624	11.4163	13.1679	17.8515	13.3387	14.0746	14.9363
Fetal liver	C-OCM vs R-OCM	ATP5MC3	ENSBTAG00000002944	1.01686	0.999462	0.919565	75.0228	92.1371	122.841	65.2112	90.809	139.777
Fetal liver	C-OCM vs R-OCM	PDK1	ENSBTAG00000016836	-1.11984	0.999462	0.532547	8.77102	14.4062	18.4936	7.35669	16.1494	22.3575
Fetal liver	C-OCM vs R-OCM	METAP1D	ENSBTAG00000019075	1.1278	0.999462	0.575935	5.28933	7.69036	9.97993	2.62213	6.77415	12.0111
Fetal liver	C-OCM vs R-OCM	SLC25A12	ENSBTAG00000016762	-1.00978	0.999462	0.961881	4.84714	7.73922	9.43756	3.79297	7.85054	11.7454
Fetal liver	C-OCM vs R-OCM	CYBRD1	ENSBTAG00000007898	-1.40879	0.999462	0.165135	1.84653	8.82942	14.8809	6.70091	12.535	19.0389
Fetal liver	C-OCM vs R-OCM	METTL8	ENSBTAG00000016430	-1.07913	0.999462	0.71991	3.92388	6.24508	8.94572	3.70908	6.98385	13.3758
Fetal liver	C-OCM vs R-OCM	METTL5	ENSBTAG00000026008	1.02208	0.999462	0.915452	7.78381	10.2011	15.5569	5.43659	10.1214	20.0637
Fetal liver	C-OCM vs R-OCM	FASTKD1	ENSBTAG00000010743	1.00796	0.999462	0.968907	3.87074	5.33601	6.60437	4.19405	5.27606	7.20664
Fetal liver	C-OCM vs R-OCM	ABCB11	ENSBTAG00000026885	-1.27364	0.999462	0.421057	2.34822	9.93434	23.5816	5.35032	12.67	21.5031
Fetal liver	C-OCM vs R-OCM	GPD2	ENSBTAG00000009770	-1.50344	0.999462	0.158365	0.461633	2.04763	3.61012	1.13789	3.15306	5.35826
Fetal liver	C-OCM vs R-OCM	MMADHC	ENSBTAG00000015962	-1.18497	0.999462	0.277137	26.5687	38.7776	51.3506	36.1596	46.1304	58.8535
Fetal liver	C-OCM vs R-OCM	DBI	ENSBTAG00000009517	1.08551	0.999462	0.652317	28.9124	48.1642	67.3983	24.2121	44.4067	63.9809
Fetal liver	C-OCM vs R-OCM	TMEM177	ENSBTAG00000009058	1.47541	0.999462	0.100225	1.84653	3.59376	5.33302	1.52911	2.62369	4.23567
Fetal liver	C-OCM vs R-OCM	PTPN4	ENSBTAG00000020855	-1.19317	0.999462	0.401751	15.6714	32.4168	52.2791	15.9305	38.6551	70.8846
Fetal liver	C-OCM vs R-OCM	GLS	ENSBTAG00000007863	-1.11049	0.999462	0.562316	10.8973	16.0647	21.607	11.8153	17.7916	24.9436
Fetal liver	C-OCM vs R-OCM	COQ10B	ENSBTAG00000004659	1.06525	0.999462	0.732435	13.1131	18.5788	25.6206	11.4623	17.4372	26.0828
Fetal liver	C-OCM vs R-OCM	HSPD1	ENSBTAG00000012586	-1.0239	0.999462	0.889912	166.419	202.71	262.263	164.868	207.951	273.981
Fetal liver	C-OCM vs R-OCM	HSPE1	ENSBTAG00000012589	1.06656	0.999462	0.734136	73.5562	98.655	127.641	60.7877	92.6211	201.306
Fetal liver	C-OCM vs R-OCM	MARS2	ENSBTAG00000002056	1.10015	0.999462	0.628485	4.62816	5.24745	6.31084	3.56688	4.6565	5.68945
Fetal liver	C-OCM vs R-OCM	MAIP1	ENSBTAG00000019231	1.13102	0.999462	0.563144	4.38551	7.50389	9.8073	2.2293	6.58289	8.72382
Fetal liver	C-OCM vs R-OCM	NIF3L1	ENSBTAG00000018282	-1.16436	0.999462	0.470337	2.7698	7.00942	10.799	5.24426	8.34012	11.5924
Fetal liver	C-OCM vs R-OCM	NDUFB3	ENSBTAG00000012760	1.13487	0.999462	0.477458	10.9432	16.5365	22.4548	9.58179	14.7016	24.7452
Fetal liver	C-OCM vs R-OCM	CASP8	ENSBTAG00000015718	-1.12976	0.999462	0.496844	6.84975	8.82776	11.5704	8.44846	10.1854	12.4841
Fetal liver	C-OCM vs R-OCM	NDUFS1	ENSBTAG00000021976	-1.10614	0.999462	0.610121	13.3873	44.1318	64.0229	21.6242	48.8415	60.4786
Fetal liver	C-OCM vs R-OCM	FASTKD2	ENSBTAG00000016193	1.09786	0.999462	0.661183	4.84296	6.67484	8.70535	1.33758	5.94084	8.54644
Fetal liver	C-OCM vs R-OCM	IDH1	ENSBTAG00000020527	-1.00993	0.999462	0.959258	17.0246	32.4879	58.0724	19.0606	32.8165	51.9825
Fetal liver	C-OCM vs R-OCM	ACADL	ENSBTAG00000010579	-1.24277	0.999462	0.398651	1.84653	4.28831	8.26457	2.47272	5.3896	8.34535
Fetal liver	C-OCM vs R-OCM	CPS1	ENSBTAG00000016662	1.08464	0.999462	0.780917	83.0682	282.705	543.829	76.2421	260.633	475.182
Fetal liver	C-OCM vs R-OCM	ATIC	ENSBTAG00000019274	-1.08347	0.999462	0.642506	32.5451	60.6202	80.2534	44.6306	65.76	81.8887
Fetal liver	C-OCM vs R-OCM	BCS1L	ENSBTAG00000003813	1.08009	0.999462	0.658596	9.75571	13.0876	15.655	9.22955	12.1943	15.5048
Fetal liver	C-OCM vs R-OCM	CYP27A1	ENSBTAG00000013489	1.13986	0.999462	0.615476	3.66909	9.48294	15.1525	2.57575	8.39233	17.1656
Fetal liver	C-OCM vs R-OCM	ABCB6	ENSBTAG00000020607	-1.0054	0.999462	0.976418	45.1461	77.3637	127.978	55.3005	77.7823	118.588
Fetal liver	C-OCM vs R-OCM	MRPL44	ENSBTAG00000011514	1.06129	0.999462	0.700045	20.4894	23.6459	27.1513	17.3288	22.5177	32.7707
Fetal liver	C-OCM vs R-OCM	MFF	ENSBTAG00000021319	1.05701	0.999462	0.741656	24.8196	38.3516	52.6186	26.045	36.3944	57.9618
Fetal liver	C-OCM vs R-OCM	AK2	ENSBTAG00000017605	-1.04638	0.999462	0.792528	149.242	187.523	256.69	161.201	196.48	272.643
Fetal liver	C-OCM vs R-OCM	FABP3	ENSBTAG00000016819	1.28995	0.999462	0.346085	2.70759	6.87148	11.7716	1.81582	5.36037	12.0382
Fetal liver	C-OCM vs R-OCM	MECR	ENSBTAG00000017253	1.14943	0.999462	0.442627	11.9585	16.0723	25.2434	10.0348	14.0513	23.4077
Fetal liver	C-OCM vs R-OCM	SESN2	ENSBTAG00000002363	1.17095	0.999462	0.439025	11.2682	20.5153	46.8557	11.0601	17.4106	23.4077
Fetal liver	C-OCM vs R-OCM	ATP5IF1	ENSBTAG00000006342	1.09612	0.999462	0.718559	241.436	482.148	1012.52	215.069	439.926	892.612
Fetal liver	C-OCM vs R-OCM	IFI6	ENSBTAG00000007554	1.02871	0.999462	0.896938	7.69906	17.2701	27.0877	9.06664	16.8251	26.4243
Fetal liver	C-OCM vs R-OCM	MTFR1L	ENSBTAG00000021781	1.07399	0.999462	0.623008	27.0045	29.7605	32.7167	24.9672	27.9204	32.1019
Fetal liver	C-OCM vs R-OCM	CLIC4	ENSBTAG00000009470	-1.06035	0.999462	0.719099	16.9168	21.3479	28.8709	15.0454	22.6182	30.7214
Fetal liver	C-OCM vs R-OCM	HMGCL	ENSBTAG00000021832	1.09741	0.999462	0.576956	40.5998	57.6692	74.1019	29.9817	52.5279	67.3661
Fetal liver	C-OCM vs R-OCM	PINK1	ENSBTAG00000006084	1.04191	0.999462	0.813746	64.7565	103.153	155.129	69.032	99.0623	148.471
Fetal liver	C-OCM vs R-OCM	MUL1	ENSBTAG00000020850	1.29157	0.999462	0.116557	23.5786	36.7826	53.3186	25.0594	28.3998	33.8854
Fetal liver	C-OCM vs R-OCM	AKR7A2	ENSBTAG00000012289	1.021	0.999462	0.907235	36.7568	50.8765	68.8089	31.4242	50.0074	96.5287
Fetal liver	C-OCM vs R-OCM	ALDH4A1	ENSBTAG00000030335	1.11679	0.999462	0.611794	275.155	442.191	742.767	285.356	395.932	585.637
Fetal liver	C-OCM vs R-OCM	SDHB	ENSBTAG00000008314	1.10028	0.999462	0.571901	91.5715	120.187	185.803	86.6814	109.384	164.522
Fetal liver	C-OCM vs R-OCM	HSPB7	ENSBTAG00000055045	2.29511	0.999462	0.523341	0	0.0209662	0.146764	0	0	0
Fetal liver	C-OCM vs R-OCM	MPC2	ENSBTAG00000020968	1.05434	0.999462	0.724515	23.7406	29.271	34.8214	21.8891	27.8448	32.7707
Fetal liver	C-OCM vs R-OCM	ALDH9A1	ENSBTAG00000017852	-1.07152	0.999462	0.725963	43.8823	76.7366	130.58	42.8605	82.2745	118.544
Fetal liver	C-OCM vs R-OCM	MGST3	ENSBTAG00000010265	1.054	0.999462	0.802029	89.0951	182.165	379.384	124.915	172.877	218.471
Fetal liver	C-OCM vs R-OCM	SDHC	ENSBTAG00000015853	1.14255	0.999462	0.463018	43.4625	59.6987	92.1225	30.4969	52.3696	97.1975
Fetal liver	C-OCM vs R-OCM	TOMM40L	ENSBTAG00000009213	1.13755	0.999462	0.478019	11.4244	17.2103	27.0055	11.0242	15.166	24.2994
Fetal liver	C-OCM vs R-OCM	NDUFS2	ENSBTAG00000002203	1.0609	0.999462	0.694525	86.9814	101.999	114.059	85.6051	95.9115	107.786
Fetal liver	C-OCM vs R-OCM	PPOX	ENSBTAG00000021894	-1.00622	0.999462	0.971892	61.7516	96.5537	154.982	74.0893	97.1233	147.848
Fetal liver	C-OCM vs R-OCM	NIT1	ENSBTAG00000020153	1.30089	0.999462	0.193916	11.6201	20.1622	38.0847	10.4851	15.5164	29.2038
Fetal liver	C-OCM vs R-OCM	TSTD1	ENSBTAG00000017856	1.46608	0.999462	0.0984718	2.0644	4.37317	6.92449	2.14935	2.95971	4.68153
Fetal liver	C-OCM vs R-OCM	MRPL24	ENSBTAG00000001520	1.16398	0.999462	0.358429	24.1427	32.2287	41.5341	19.2666	27.7587	40.7962
Fetal liver	C-OCM vs R-OCM	NAXE	ENSBTAG00000000404	-1.04148	0.999462	0.799147	13.3873	15.955	18.1987	13.0848	16.8778	19.7234
Fetal liver	C-OCM vs R-OCM	SLC25A44	ENSBTAG00000009431	1.20785	0.999462	0.29212	22.7484	33.7777	47.118	12.9299	27.8608	38.3082
Fetal liver	C-OCM vs R-OCM	MSTO1	ENSBTAG00000026613	1.23756	0.999462	0.380229	3.52622	5.88976	9.9251	2.26666	4.80794	10.0319
Fetal liver	C-OCM vs R-OCM	DAP3	ENSBTAG00000001199	1.04799	0.999462	0.77336	15.6955	21.8319	30.5268	17.3212	20.8896	27.471
Fetal liver	C-OCM vs R-OCM	FDPS	ENSBTAG00000003948	1.09073	0.999462	0.577456	32.7759	41.6438	60.0263	31.4553	38.1945	43.8921
Fetal liver	C-OCM vs R-OCM	PKLR	ENSBTAG00000017056	1.02028	0.999462	0.924908	287.482	451.017	782.25	328.586	442.079	649.295
Fetal liver	C-OCM vs R-OCM	MTX1	ENSBTAG00000014840	1.04777	0.999462	0.779379	14.7948	18.2446	26.5642	15.2484	17.32	21.9191
Fetal liver	C-OCM vs R-OCM	FLAD1	ENSBTAG00000000186	1.12952	0.999462	0.470443	20.1656	28.1027	45.6435	20.179	24.8959	33.8969
Fetal liver	C-OCM vs R-OCM	SMCP	ENSBTAG00000005437				0	0	0	0	0	0
Fetal liver	C-OCM vs R-OCM	THEM4	ENSBTAG00000004772	1.11758	0.999462	0.644818	1.84653	3.89381	7.27283	1.85454	3.60124	5.12739
Fetal liver	C-OCM vs R-OCM	TDRKH	ENSBTAG00000021594	-1.03142	0.999462	0.949189	0	0.300801	0.620892	0.100546	0.339995	0.66879
Fetal liver	C-OCM vs R-OCM	MRPL9	ENSBTAG00000000797	1.14939	0.999462	0.365833	40.8821	50.7709	71.553	36.6787	44.0928	55.7325
Fetal liver	C-OCM vs R-OCM	PI4KB	ENSBTAG00000007320	-1.01666	0.999462	0.914236	35.6499	44.2401	59.1458	35.401	44.9647	52.3886
Fetal liver	C-OCM vs R-OCM	MLLT11	ENSBTAG00000015369	1.24847	0.999462	0.382948	2.07568	3.51758	7.84775	1.67762	2.67611	3.4405
Fetal liver	C-OCM vs R-OCM	TARS2	ENSBTAG00000003799	1.05527	0.999462	0.717474	17.7729	23.5131	27.7383	16.4968	22.267	26.8036
Fetal liver	C-OCM vs R-OCM	MRPS21	ENSBTAG00000024378	1.01247	0.999462	0.94702	9.68592	13.4499	19.8502	10.7038	13.3584	22.7389
Fetal liver	C-OCM vs R-OCM	BOLA1	ENSBTAG00000006050	1.348	0.999462	0.150486	7.38302	13.6268	27.4448	7.08021	10.1132	14.4242
Fetal liver	C-OCM vs R-OCM	PEX11B	ENSBTAG00000008372	1.09155	0.999462	0.595422	14.4405	22.3674	30.0866	17.3004	20.393	23.4077
Fetal liver	C-OCM vs R-OCM	ACP6	ENSBTAG00000017051	1.11102	0.999462	0.585998	6.20892	9.39351	14.5457	6.28483	8.53903	12.0111
Fetal liver	C-OCM vs R-OCM	HMGCS2	ENSBTAG00000003898	1.03582	0.999462	0.870582	7.10743	12.7712	19.4076	5.56362	12.3774	19.6178
Fetal liver	C-OCM vs R-OCM	HSD3B1	ENSBTAG00000006769	1.23137	0.999462	0.433159	1.3849	6.73239	12.6217	1.80984	5.51447	10.0969
Fetal liver	C-OCM vs R-OCM	HAO2	ENSBTAG00000000123	-1.03805	0.999462	0.840016	8.5402	18.9633	31.8462	14.2675	19.7601	26.1715
Fetal liver	C-OCM vs R-OCM	WARS2	ENSBTAG00000005064	1.20088	0.999462	0.472912	2.90596	5.24978	8.072	1.11465	4.32669	7.54928
Fetal liver	C-OCM vs R-OCM	SLC16A1	ENSBTAG00000015107	-1.05926	0.999462	0.808441	12.0024	17.2527	27.5486	2.2293	18.2386	31.0359
Fetal liver	C-OCM vs R-OCM	ATP5PB	ENSBTAG00000006441	1.04324	0.999462	0.79601	60.7047	93.1226	122.254	71.1813	89.359	104.956
Fetal liver	C-OCM vs R-OCM	AHCYL1	ENSBTAG00000018893	-1.07549	0.999462	0.647667	19.1577	39.2926	48.0832	33.6624	42.4191	46.2513
Fetal liver	C-OCM vs R-OCM	DBT	ENSBTAG00000006320	-1.02422	0.999462	0.917943	8.30939	16.8953	27.5486	5.57325	17.3022	29.0531
Fetal liver	C-OCM vs R-OCM	ABCD3	ENSBTAG00000009698	-1.00695	0.999462	0.970537	9.83317	21.7881	31.185	10.4777	21.9421	31.2512
Fetal liver	C-OCM vs R-OCM	GCLM	ENSBTAG00000007842	-1.1713	0.999462	0.43362	51.5807	113.185	189.124	60.0553	132.601	192.897
Fetal liver	C-OCM vs R-OCM	KYAT3	ENSBTAG00000000505	1.08321	0.999462	0.797772	2.38704	8.61605	18.1987	2.21202	7.97677	19.5757
Fetal liver	C-OCM vs R-OCM	SH3GLB1	ENSBTAG00000031171	-1.00992	0.999462	0.953899	11.7716	20.3051	29.3709	14.034	20.7549	28.758
Fetal liver	C-OCM vs R-OCM	DDAH1	ENSBTAG00000034776	1.18233	0.999462	0.377234	10.8605	24.843	33.93	8.65452	20.9676	29.0531
Fetal liver	C-OCM vs R-OCM	GNG5	ENSBTAG00000008122	1.01863	0.999462	0.911141	44.4496	54.1162	62.6681	36.5958	53.3679	97.8663
Fetal liver	C-OCM vs R-OCM	ACADM	ENSBTAG00000024240	-1.12471	0.999462	0.460441	29.5445	50.0608	56.6399	39.3204	56.43	65.7417
Fetal liver	C-OCM vs R-OCM	CRYZ	ENSBTAG00000003162	-1.06561	0.999462	0.775665	7.92524	16.5673	29.3117	6.1818	17.7142	25.1366
Fetal liver	C-OCM vs R-OCM	AK4	ENSBTAG00000030674	-1.07824	0.999462	0.749857	23.629	68.6983	102.701	14.9394	74.0742	113.819
Fetal liver	C-OCM vs R-OCM	OMA1	ENSBTAG00000017326	-1.13726	0.999462	0.505647	3.9438	6.78187	8.0716	4.93086	7.60744	9.89088
Fetal liver	C-OCM vs R-OCM	DHCR24	ENSBTAG00000004688	-1.07543	0.999462	0.831142	9.69428	75.4925	153.17	4.90446	81.195	148.684
Fetal liver	C-OCM vs R-OCM	PARS2	ENSBTAG00000040313	-1.52559	0.999462	0.147358	0.207568	1.59148	2.75486	1.33758	2.44258	3.76218
Fetal liver	C-OCM vs R-OCM	MRPL37	ENSBTAG00000010715	1.0863	0.999462	0.577619	30.686	39.5912	45.8726	29.1575	36.4658	44.341
Fetal liver	C-OCM vs R-OCM	CPT2	ENSBTAG00000014649	-1.01849	0.999462	0.909069	23.3124	40.9192	55.6481	28.3121	41.7295	49.3849
Fetal liver	C-OCM vs R-OCM	SCP2	ENSBTAG00000003746	-1.00455	0.999462	0.978962	80.8668	112.294	150.085	77.8907	112.906	141.77
Fetal liver	C-OCM vs R-OCM	ECHDC2	ENSBTAG00000002910	-1.0094	0.999462	0.963502	14.0207	30.2385	46.9428	12.0545	30.5491	43.3663
Fetal liver	C-OCM vs R-OCM	COA7	ENSBTAG00000002050	-1.40407	0.999462	0.19529	0.923265	1.6392	2.25633	1.33758	2.33566	3.64818
Fetal liver	C-OCM vs R-OCM	TXNDC12	ENSBTAG00000011024	1.0945	0.999462	0.639615	13.3555	23.9545	40.1107	11.8153	21.8622	31.1694
Fetal liver	C-OCM vs R-OCM	NRDC	ENSBTAG00000021174	-1.00248	0.999467	0.988101	46.6249	69.5193	92.7546	49.9407	69.673	87.4725
Fetal liver	C-OCM vs R-OCM	ATPAF1	ENSBTAG00000000094	1.02019	0.999462	0.896437	35.9884	45.5087	53.5687	38.1919	44.8425	55.7325
Fetal liver	C-OCM vs R-OCM	NSUN4	ENSBTAG00000015891	-1.01696	0.999462	0.942654	1.76116	3.21337	5.61991	2.93583	3.34151	3.91835
Fetal liver	C-OCM vs R-OCM	UQCRH	ENSBTAG00000009603	1.31022	0.999462	0.0916868	22.5633	37.225	45.9324	23.4145	28.4229	35.6688
Fetal liver	C-OCM vs R-OCM	MMACHC	ENSBTAG00000017027	1.22002	0.999462	0.24962	13.0387	15.9145	21.4879	8.44846	12.9844	19.3049
Fetal liver	C-OCM vs R-OCM	MUTYH	ENSBTAG00000011242	-1.08294	0.999462	0.682853	12.3503	19.3282	39.0391	15.2767	20.9642	29.7757
Fetal liver	C-OCM vs R-OCM	CFAP57	ENSBTAG00000021547	2.29502	0.999462	0.523363	0	0.015742	0.110194	0	0	0
Fetal liver	C-OCM vs R-OCM	SLC2A1	ENSBTAG00000009617	-1.05557	0.999462	0.820248	248.667	766.815	1196.86	519.322	809.413	1284.48
Fetal liver	C-OCM vs R-OCM	TRIT1	ENSBTAG00000013832	1.12181	0.999462	0.549661	6.00122	9.9665	14.3828	4.90446	8.80874	10.7151
Fetal liver	C-OCM vs R-OCM	NDUFS5	ENSBTAG00000010232	1.07665	0.999462	0.709717	32.6039	57.8465	89.0951	33.2581	53.8083	126.178
Fetal liver	C-OCM vs R-OCM	YRDC	ENSBTAG00000006510	1.11886	0.999462	0.515	10.7521	13.7854	17.7413	8.24841	12.1088	14.784
Fetal liver	C-OCM vs R-OCM	MRPS15	ENSBTAG00000024097	1.12253	0.999462	0.561816	21.9992	33.7514	62.8148	18.1582	30.1573	63.3121
Fetal liver	C-OCM vs R-OCM	EFHD1	ENSBTAG00000014596	1.50012	0.999462	0.525794	0	0.210359	0.550972	0	0.14036	0.629107
Fetal liver	C-OCM vs R-OCM	NDUFA10	ENSBTAG00000003279	1.06878	0.999462	0.692361	71.5255	97.2402	136.197	66.0385	91.081	136.879
Fetal liver	C-OCM vs R-OCM	AGXT	ENSBTAG00000005797	1.16731	0.999462	0.464345	130.47	204.219	395.619	117.084	174.986	377.643
Fetal liver	C-OCM vs R-OCM	MTERF4	ENSBTAG00000000784	-1.15739	0.999462	0.395342	9.44436	11.8127	15.1389	11.2612	13.9103	16.4968
Fetal liver	C-OCM vs R-OCM	DTYMK	ENSBTAG00000015408	1.21899	0.999462	0.342675	44.4083	84.1087	164.669	39.6613	69.0874	154.045
Fetal liver	C-OCM vs R-OCM	D2HGDH	ENSBTAG00000002847	1.12939	0.999462	0.503737	55.8685	92.9958	153.075	50.0721	82.3984	130.86
Fetal liver	C-OCM vs R-OCM	NEU4	ENSBTAG00000014833	2.295	0.999462	0.523368	0	0.0148263	0.103784	0	0	0
Fetal liver	C-OCM vs R-OCM	ABCA13	ENSBTAG00000003531	-1.34348	0.999462	0.447689	0	1.67649	3.477	0	2.24986	4.44622
Fetal liver	C-OCM vs R-OCM	MTERF1	ENSBTAG00000045617	-1.14101	0.999462	0.495993	3.92388	9.26209	11.5262	8.38809	10.6704	15.0487
Fetal liver	C-OCM vs R-OCM	PDK4	ENSBTAG00000014069	-1.11659	0.999462	0.662437	2.34822	6.14005	13.5539	4.73938	6.88471	11.0601
Fetal liver	C-OCM vs R-OCM	SLC25A13	ENSBTAG00000003773	1.02291	0.999462	0.889856	30.2333	45.9528	65.6758	30.2908	44.8739	56.7082
Fetal liver	C-OCM vs R-OCM	SDHAF3	ENSBTAG00000015925	1.33278	0.999462	0.399938	0.330583	1.07848	2.40846	0.252864	0.806149	1.10601
Fetal liver	C-OCM vs R-OCM	NDUFA4	ENSBTAG00000011145	1.09867	0.999462	0.582058	52.3468	71.9904	102.881	49.3086	65.7189	111.242
Fetal liver	C-OCM vs R-OCM	AGR2	ENSBTAG00000024406	1.32022	0.999462	0.710664	0	0.0596805	0.207568	0	0.0504873	0.252864
Fetal liver	C-OCM vs R-OCM	TOMM7	ENSBTAG00000051150	1.41277	0.999462	0.0557539	12.9739	23.0747	30.2369	11.4683	16.3529	21.6242
Fetal liver	C-OCM vs R-OCM	MALSU1	ENSBTAG00000019403	1.05398	0.999462	0.78637	7.55869	8.82332	10.567	5.76968	8.53897	14.0446
Fetal liver	C-OCM vs R-OCM	SLC25A40	ENSBTAG00000054987	-1.2326	0.999462	0.340413	6.95354	15.4944	26.45	11.0601	19.093	36.7817
Fetal liver	C-OCM vs R-OCM	ABCB4	ENSBTAG00000005653	1.09495	0.999462	0.586812	48.2553	83.1889	102.482	53.5032	75.7687	89.3876
Fetal liver	C-OCM vs R-OCM	CROT	ENSBTAG00000021535	-1.1339	0.999462	0.502002	7.33818	11.7068	17.7413	11.1725	13.4828	18.0573
Fetal liver	C-OCM vs R-OCM	TMEM243	ENSBTAG00000038283	1.21244	0.999462	0.3224	6.16407	10.1237	13.1995	5.46059	8.39514	11.3789
Fetal liver	C-OCM vs R-OCM	FAM185A	ENSBTAG00000014879	-1.80453	0.999462	0.171368	0	0.423601	1.54272	0	0.792661	1.15336
Fetal liver	C-OCM vs R-OCM	ARMC10	ENSBTAG00000014161	-1.05757	0.999462	0.775643	4.84714	8.97726	14.2151	7.00604	9.60063	13.2841
Fetal liver	C-OCM vs R-OCM	PMPCB	ENSBTAG00000006876	-1.07863	0.999462	0.709661	6.46286	20.616	27.8694	7.13376	22.2347	28.0974
Fetal liver	C-OCM vs R-OCM	DLD	ENSBTAG00000001908	-1.14356	0.999462	0.397798	21.6967	30.594	38.7884	27.5622	35.0586	40.4908
Fetal liver	C-OCM vs R-OCM	LAMB1	ENSBTAG00000011412	-1.22905	0.999462	0.370129	9.97993	36.3685	65.5656	12.4841	44.6815	65.8579
Fetal liver	C-OCM vs R-OCM	PNPLA8	ENSBTAG00000024387	-1.13563	0.999462	0.569041	5.29299	12.9217	24.339	5.57325	14.6313	27.9211
Fetal liver	C-OCM vs R-OCM	IMMP2L	ENSBTAG00000004398	-1.49153	0.999462	0.13238	0.230816	1.06683	1.46764	1.3071	1.72015	2.10253
Fetal liver	C-OCM vs R-OCM	HIBADH	ENSBTAG00000001036	1.04195	0.999462	0.802155	57.8249	76.8426	106.275	54.915	73.8946	95.414
Fetal liver	C-OCM vs R-OCM	CYCS	ENSBTAG00000022613	-1.0156	0.999462	0.925959	16.4712	20.7674	28.6189	15.0454	21.2379	30.7643
Fetal liver	C-OCM vs R-OCM	GTPBP10	ENSBTAG00000032166	-1.264	0.999462	0.236162	4.25615	5.84205	7.44587	4.42513	7.37755	10.7997
Fetal liver	C-OCM vs R-OCM	TBRG4	ENSBTAG00000010504	1.13281	0.999462	0.438355	53.0035	67.109	101.414	51.9898	59.2712	66.2102
Fetal liver	C-OCM vs R-OCM	OGDH	ENSBTAG00000006029	-1.01024	0.999462	0.958651	165.402	238.05	374.541	161.98	240.586	388.79
Fetal liver	C-OCM vs R-OCM	COA1	ENSBTAG00000012968	1.2242	0.999462	0.263719	10.1535	15.0672	21.721	9.06664	12.4186	19.172
Fetal liver	C-OCM vs R-OCM	MRPL32	ENSBTAG00000000991	-1.01383	0.999462	0.944068	3.94857	5.86028	7.92524	4.7183	5.87843	7.54098
Fetal liver	C-OCM vs R-OCM	SUGCT	ENSBTAG00000032121	-1.30916	0.999462	0.428112	0	0.714146	1.32087	0.419405	1.0147	1.56051
Fetal liver	C-OCM vs R-OCM	AASS	ENSBTAG00000012128	-1.18342	0.999462	0.401735	9.39287	14.6331	24.0224	8.02548	17.2709	26.9506
Fetal liver	C-OCM vs R-OCM	NDUFA5	ENSBTAG00000009334	1.41306	0.999462	0.103969	4.8511	8.3722	16.8778	4.10948	5.98797	9.36306
Fetal liver	C-OCM vs R-OCM	ARF5	ENSBTAG00000009366	-1.06225	0.999462	0.79046	3.04604	5.93662	9.23679	3.91835	6.31183	9.25027
Fetal liver	C-OCM vs R-OCM	SND1	ENSBTAG00000010692	-1.01505	0.999462	0.926755	104.303	130.001	162.426	91.4013	131.898	152.73
Fetal liver	C-OCM vs R-OCM	NRF1	ENSBTAG00000014273	-1.14096	0.999462	0.580478	2.30816	12.2447	20.6136	7.57962	13.9806	20.9151
Fetal liver	C-OCM vs R-OCM	CHCHD3	ENSBTAG00000024723	-1.01977	0.999462	0.896714	35.5457	45.7632	55.4807	34.1367	46.9049	56.1784
Fetal liver	C-OCM vs R-OCM	AKR1B10	ENSBTAG00000001582	1.62234	0.999462	0.473741	0	0.193706	0.692449	0	0.0940975	0.252864
Fetal liver	C-OCM vs R-OCM	STMP1	ENSBTAG00000051809	-1.03906	0.999462	0.836728	58.6645	91.4953	149.992	58.0324	95.1455	137.771
Fetal liver	C-OCM vs R-OCM	FMC1	ENSBTAG00000053406	1.13996	0.999462	0.539265	5.17913	8.30069	12.3281	4.20505	7.42074	14.9363
Fetal liver	C-OCM vs R-OCM	ADCK2	ENSBTAG00000020484	1.04717	0.999462	0.801594	10.431	12.0758	13.649	4.4586	11.273	13.2754
Fetal liver	C-OCM vs R-OCM	NDUFB2	ENSBTAG00000021759	1.01524	0.999462	0.929254	25.6093	37.4843	56.2105	27.2373	37.0134	64.6497
Fetal liver	C-OCM vs R-OCM	MRPS33	ENSBTAG00000005285	1.26975	0.999462	0.183048	29.3322	43.9402	66.0134	25.0812	34.6602	64.8726
Fetal liver	C-OCM vs R-OCM	AGK	ENSBTAG00000019265	-1.02337	0.999462	0.89136	10.3068	12.0706	13.0029	9.36306	12.1935	14.2868
Fetal liver	C-OCM vs R-OCM	SSBP1	ENSBTAG00000010931	1.22744	0.999462	0.246076	9.92783	16.473	24.5095	9.00644	13.3579	17.1656
Fetal liver	C-OCM vs R-OCM	GSTK1	ENSBTAG00000009839	-1.04674	0.999462	0.796293	12.2333	22.1183	31.9564	13.8217	23.1885	32.8787
Fetal liver	C-OCM vs R-OCM	NOS3	ENSBTAG00000017680	-1.14417	0.999462	0.63931	4.40291	16.9296	29.6707	4.90446	19.392	32.4765
Fetal liver	C-OCM vs R-OCM	ABCB8	ENSBTAG00000007759	1.11963	0.999462	0.496713	18.6228	28.4747	38.7456	20.2866	25.288	32.1496
Fetal liver	C-OCM vs R-OCM	FASTK	ENSBTAG00000011228	1.27155	0.999462	0.246866	44.4083	76.8277	161.802	40.0531	60.4297	125.51
Fetal liver	C-OCM vs R-OCM	ABCF2	ENSBTAG00000000607	1.04237	0.999462	0.789196	29.0596	35.9581	42.855	24.5279	34.7381	47.4841
Fetal liver	C-OCM vs R-OCM	ESYT2	ENSBTAG00000005483	-1.28192	0.999462	0.23214	3.46224	13.9359	19.6202	9.36306	17.9404	22.9367
Fetal liver	C-OCM vs R-OCM	ACSS3	ENSBTAG00000018694	-1.23773	0.999462	0.404937	2.53898	12.9139	28.9811	6.07877	16.05	22.0765
Fetal liver	C-OCM vs R-OCM	DCN	ENSBTAG00000003505	-1.09985	0.999462	0.637611	13.9425	44.842	73.2792	33.4848	49.2789	72.3192
Fetal liver	C-OCM vs R-OCM	MRPL42	ENSBTAG00000002708	1.0919	0.999462	0.619224	10.2746	12.9567	18.9325	10.6082	11.898	13.5258
Fetal liver	C-OCM vs R-OCM	NDUFA12	ENSBTAG00000014669	-1.14888	0.999462	0.526421	4.15469	8.34404	11.2682	6.21201	9.82609	21.8471
Fetal liver	C-OCM vs R-OCM	ATP5MC2	ENSBTAG00000005735	1.12264	0.999462	0.495387	72.3152	107.296	149.107	67.2809	95.6351	152.93
Fetal liver	C-OCM vs R-OCM	KRT5	ENSBTAG00000038384	-1.15714	0.999462	0.843002	0	0.0560602	0.220389	0	0.0755865	0.314553
Fetal liver	C-OCM vs R-OCM	LETMD1	ENSBTAG00000010924	1.06092	0.999462	0.74614	7.07817	10.0943	12.0024	5.35032	9.29096	11.5053
Fetal liver	C-OCM vs R-OCM	COX14	ENSBTAG00000000808	1.22322	0.999462	0.254294	18.8432	28.6994	42.4702	18.1582	23.4941	38.7898
Fetal liver	C-OCM vs R-OCM	TMBIM6	ENSBTAG00000018588	1.0238	0.999462	0.918318	241.133	385.52	579.843	125.733	376.526	539.733
Fetal liver	C-OCM vs R-OCM	ABCD2	ENSBTAG00000038043				0	0	0	0	0	0
Fetal liver	C-OCM vs R-OCM	TMBIM4	ENSBTAG00000026993	1.0007	0.999742	0.996483	71.3222	96.0752	117.026	63.9809	95.9337	107.987
Fetal liver	C-OCM vs R-OCM	MSRB3	ENSBTAG00000044017	1.12395	0.999462	0.571387	5.76311	9.06459	15.9263	4.84241	8.00872	11.5924
Fetal liver	C-OCM vs R-OCM	SLC16A7	ENSBTAG00000021287	1.12262	0.999462	0.733658	0.146764	0.789598	1.46228	0	0.706725	1.10601
Fetal liver	C-OCM vs R-OCM	ATP23	ENSBTAG00000017543	-1.12474	0.999462	0.523898	5.53959	8.27998	9.20377	6.0423	9.57791	12.4841
Fetal liver	C-OCM vs R-OCM	TSFM	ENSBTAG00000016912	1.03912	0.999462	0.81662	13.4113	16.9039	19.1738	12.4666	16.5895	25.8599
Fetal liver	C-OCM vs R-OCM	CYP27B1	ENSBTAG00000016906	-1.20935	0.999462	0.694058	0	0.269688	0.661166	0	0.354203	0.798039
Fetal liver	C-OCM vs R-OCM	NDUFA4L2	ENSBTAG00000031503	-1.43336	0.999462	0.183038	1.17411	2.81906	4.28702	1.71008	4.20417	10.9236
Fetal liver	C-OCM vs R-OCM	SHMT2	ENSBTAG00000031500	1.00433	0.999462	0.978159	87.7102	122.921	140.005	100.096	122.51	141.871
Fetal liver	C-OCM vs R-OCM	ATP5F1B	ENSBTAG00000013315	-1.05309	0.999462	0.794565	243.973	373.836	456.141	302.173	393.9	430.099
Fetal liver	C-OCM vs R-OCM	SPRYD4	ENSBTAG00000009281	1.01067	0.999462	0.946817	12.6949	15.6435	19.3039	13.2754	15.6452	17.8989
Fetal liver	C-OCM vs R-OCM	GLS2	ENSBTAG00000009284	1.17758	0.999462	0.421876	8.60165	12.6384	18.6228	4.23567	10.6351	18.712
Fetal liver	C-OCM vs R-OCM	CS	ENSBTAG00000004371	-1.03156	0.999462	0.848762	50.2032	67.4783	87.9114	44.757	69.6677	84.2675
Fetal liver	C-OCM vs R-OCM	COQ10A	ENSBTAG00000004367	1.01887	0.999462	0.937516	1.7385	3.48475	5.07796	2.21202	3.48257	6.01911
Fetal liver	C-OCM vs R-OCM	ESYT1	ENSBTAG00000009543	-1.20172	0.999462	0.307547	13.1565	28.9431	36.0117	18.9491	34.8344	44.8042
Fetal liver	C-OCM vs R-OCM	SUOX	ENSBTAG00000006160	1.05203	0.999462	0.79019	10.8605	18.3375	26.667	11.5394	17.4818	22.7578
Fetal liver	C-OCM vs R-OCM	BLOC1S1	ENSBTAG00000011918	1.18905	0.999462	0.341526	24.1427	38.9552	67.6292	23.1278	32.7766	57.5159
Fetal liver	C-OCM vs R-OCM	SLC25A3	ENSBTAG00000012890	1.0998	0.999462	0.555905	87.7711	116.966	154.836	83.951	106.295	122.466
Fetal liver	C-OCM vs R-OCM	CHPT1	ENSBTAG00000002490	-1.0789	0.999462	0.653577	10.1559	20.6627	33.1685	17.6115	22.3847	27.7508
Fetal liver	C-OCM vs R-OCM	NT5DC3	ENSBTAG00000006013	1.51306	0.999462	0.262597	0	0.773999	1.3538	0	0.511633	0.912045
Fetal liver	C-OCM vs R-OCM	TXNRD1	ENSBTAG00000013912	-1.03944	0.999462	0.799396	61.8588	68.7788	80.8668	58.4117	71.6734	81.742
Fetal liver	C-OCM vs R-OCM	ALDH1L2	ENSBTAG00000006326	1.27208	0.999462	0.312528	2.78851	8.20266	15.317	2.57575	6.44341	8.69681
Fetal liver	C-OCM vs R-OCM	POLR3B	ENSBTAG00000004781	-1.14749	0.999462	0.494427	6.46286	8.07731	11.3542	2.89809	9.18422	11.8482
Fetal liver	C-OCM vs R-OCM	MTERF2	ENSBTAG00000010144	-1.09982	0.999462	0.663333	4.84714	8.92312	15.8505	6.53552	9.87006	16.0727
Fetal liver	C-OCM vs R-OCM	CRY1	ENSBTAG00000010149	-1.00904	0.999462	0.965047	5.06894	8.49413	11.7411	6.19518	8.46163	13.6
Fetal liver	C-OCM vs R-OCM	TXN2	ENSBTAG00000000014	1.09011	0.999462	0.586913	49.3671	60.2122	73.064	40.9037	55.4307	80.2548
Fetal liver	C-OCM vs R-OCM	TST	ENSBTAG00000030650	1.13336	0.999462	0.448301	81.7918	101.942	131.796	70.5694	89.9935	119.713
Fetal liver	C-OCM vs R-OCM	MPST	ENSBTAG00000030648	1.15886	0.999462	0.442574	55.1672	99.5234	181.987	58.2018	85.9258	147.134
Fetal liver	C-OCM vs R-OCM	YARS2	ENSBTAG00000011399	-1.02878	0.999462	0.875109	5.81191	9.72862	11.6201	8.13937	10.0545	11.8153
Fetal liver	C-OCM vs R-OCM	DNM1L	ENSBTAG00000011395	-1.03213	0.999462	0.841449	17.3112	23.3833	29.5037	16.9419	24.2732	30.6675
Fetal liver	C-OCM vs R-OCM	MRPS35	ENSBTAG00000006369	-1.04922	0.999462	0.812661	3.69306	6.28254	8.94085	4.17226	6.58414	9.6463
Fetal liver	C-OCM vs R-OCM	ETFRF1	ENSBTAG00000026624	-1.07914	0.999462	0.675891	6.60437	7.78509	9.47657	6.6879	8.21319	10.59
Fetal liver	C-OCM vs R-OCM	LDHB	ENSBTAG00000019603	1.07374	0.999462	0.662556	69.5399	109.26	136.269	74.7998	101.91	126.401
Fetal liver	C-OCM vs R-OCM	MGST1	ENSBTAG00000008541	-1.07785	0.999462	0.812797	3.08204	24.0048	51.4608	4.53332	25.8819	50.1726
Fetal liver	C-OCM vs R-OCM	HEBP1	ENSBTAG00000005868	1.33891	0.999462	0.11579	81.9398	130.142	235.556	66.7562	97.2372	145.533
Fetal liver	C-OCM vs R-OCM	PHB2	ENSBTAG00000013123	1.16483	0.999462	0.347249	75.6997	102.199	144.856	69.0011	87.7712	109.904
Fetal liver	C-OCM vs R-OCM	TPI1	ENSBTAG00000019782	1.13729	0.999462	0.503191	86.9814	130.878	228.277	78.2713	115.124	230.51
Fetal liver	C-OCM vs R-OCM	GAPDH	ENSBTAG00000014731	1.03878	0.999462	0.852821	485.336	595.852	790.176	431.114	573.802	911.784
Fetal liver	C-OCM vs R-OCM	MRPL51	ENSBTAG00000014729	1.13723	0.999462	0.440235	26.7375	34.4809	45.24	22.7696	30.4512	52.8344
Fetal liver	C-OCM vs R-OCM	NDUFA9	ENSBTAG00000005465	1.13039	0.999462	0.484729	31.3629	48.1759	72.4763	32.5892	42.6681	75.3503
Fetal liver	C-OCM vs R-OCM	TIGAR	ENSBTAG00000016650	-1.63317	0.999462	0.114626	0.293527	0.644827	1.03784	0.61818	1.06106	1.60874
Fetal liver	C-OCM vs R-OCM	HDHD5	ENSBTAG00000016995	1.11641	0.999462	0.548273	17.825	30.0064	46.9644	17.8715	26.9143	43.9172
Fetal liver	C-OCM vs R-OCM	BCL2L13	ENSBTAG00000013956	1.14562	0.999462	0.459958	149.864	239.446	323.32	163.79	208.983	254.381
Fetal liver	C-OCM vs R-OCM	BID	ENSBTAG00000013988	1.06894	0.999462	0.683565	31.0245	49.1695	67.3645	34.7717	45.9985	63.9809
Fetal liver	C-OCM vs R-OCM	GCAT	ENSBTAG00000008434	1.17031	0.999462	0.383769	8.60165	15.9062	20.6063	9.06664	13.5162	19.9763
Fetal liver	C-OCM vs R-OCM	PICK1	ENSBTAG00000015268	-1.03617	0.999462	0.859265	7.38302	9.32344	12.7684	7.06835	9.8535	21.1784
Fetal liver	C-OCM vs R-OCM	TOMM22	ENSBTAG00000010157	1.13169	0.999462	0.469239	34.783	44.7653	70.8606	28.0242	39.569	59.7452
Fetal liver	C-OCM vs R-OCM	MIEF1	ENSBTAG00000017439	-1.1213	0.999462	0.44849	25.8304	32.2628	35.6969	27.4358	36.198	41.5727
Fetal liver	C-OCM vs R-OCM	SLC25A17	ENSBTAG00000006200	1.0861	0.999462	0.649375	9.23265	13.7613	18.9925	6.24204	12.6397	15.804
Fetal liver	C-OCM vs R-OCM	XPNPEP3	ENSBTAG00000006204	-1.2326	0.999462	0.382485	1.84653	7.13772	10.0277	4.23567	8.82229	13.6
Fetal liver	C-OCM vs R-OCM	ACO2	ENSBTAG00000006429	1.00664	0.999462	0.967928	81.0165	125.734	152.781	92.7389	124.924	145.65
Fetal liver	C-OCM vs R-OCM	SMDT1	ENSBTAG00000009508	1.07204	0.999462	0.692416	37.455	60.0636	87.3244	43.0062	56.1427	102.548
Fetal liver	C-OCM vs R-OCM	NDUFA6	ENSBTAG00000009509	-1.12631	0.999462	0.538383	13.9947	20.1185	30.5268	13.3387	22.7599	47.707
Fetal liver	C-OCM vs R-OCM	SERHL2	ENSBTAG00000016507	1.11855	0.999462	0.632242	2.49082	5.87008	10.8605	3.72721	5.2393	7.62422
Fetal liver	C-OCM vs R-OCM	CYB5R3	ENSBTAG00000016516	1.07465	0.999462	0.689908	231.047	282.982	344.748	236.752	263.401	290.921
Fetal liver	C-OCM vs R-OCM	PACSIN2	ENSBTAG00000019290	1.00436	0.999462	0.979969	63.1771	99.9119	147.497	65.7448	99.4513	133.733
Fetal liver	C-OCM vs R-OCM	MCAT	ENSBTAG00000002413	1.20733	0.999462	0.273563	38.3575	65.3775	97.7446	42.5284	54.2	76.6879
Fetal liver	C-OCM vs R-OCM	TSPO	ENSBTAG00000018073	1.10826	0.999462	0.6794	301.107	587.531	1328.21	357.43	530.196	944.109
Fetal liver	C-OCM vs R-OCM	SAMM50	ENSBTAG00000045957	1.07053	0.999462	0.650179	35.9234	42.0225	54.1558	35.074	39.4949	48.8217
Fetal liver	C-OCM vs R-OCM	TRMU	ENSBTAG00000005595	1.18848	0.999462	0.326429	28.9336	38.1331	60.7047	22.2284	32.1221	55.2866
Fetal liver	C-OCM vs R-OCM	SELENOO	ENSBTAG00000000647	1.12685	0.999462	0.524424	47.7141	82.2943	124.309	49.9828	73.0607	126.178
Fetal liver	C-OCM vs R-OCM	SCO2	ENSBTAG00000012609	1.28496	0.999462	0.157297	17.5993	26.8939	48.7255	12.3285	20.9168	27.8181
Fetal liver	C-OCM vs R-OCM	CPT1B	ENSBTAG00000016048	-1.17346	0.999462	0.551033	1.6144	3.33491	6.43053	0.89172	3.8957	6.44804
Fetal liver	C-OCM vs R-OCM	MCUB	ENSBTAG00000012995	-1.11474	0.999462	0.615933	3.52233	5.39175	7.68003	2.36969	6.14775	7.4595
Fetal liver	C-OCM vs R-OCM	RPL34	ENSBTAG00000014226	1.33434	0.999462	0.19503	137.636	296.711	556.96	153.362	222.389	451.21
Fetal liver	C-OCM vs R-OCM	HADH	ENSBTAG00000002049	1.01562	0.999462	0.932014	50.1476	75.153	114.889	45.4362	74.0845	109.904
Fetal liver	C-OCM vs R-OCM	PPA2	ENSBTAG00000002428	-1.02688	0.999462	0.864706	14.5414	21.388	26.5642	18.8109	22.2655	25.8599
Fetal liver	C-OCM vs R-OCM	CISD2	ENSBTAG00000027630	-1.11039	0.999462	0.515371	25.012	34.6948	47.1878	28.6557	38.5853	55.3271
Fetal liver	C-OCM vs R-OCM	PDHA2	ENSBTAG00000026250				0	0	0	0	0	0
Fetal liver	C-OCM vs R-OCM	SNCA	ENSBTAG00000024957	-1.06572	0.999462	0.874679	0.112816	0.622912	1.17411	0.114006	0.714592	2.00637
Fetal liver	C-OCM vs R-OCM	PYURF	ENSBTAG00000020541	-1.05699	0.999462	0.706492	37.0037	43.102	54.3026	40.9037	45.554	49.4905
Fetal liver	C-OCM vs R-OCM	PPM1K	ENSBTAG00000005754	1.01848	0.999462	0.925101	20.5469	52.5672	90.139	31.7332	51.6203	77.1237
Fetal liver	C-OCM vs R-OCM	ABCG2	ENSBTAG00000017704	-1.0844	0.999462	0.653512	23.3105	42.1598	67.7695	30.909	45.6929	62.2382
Fetal liver	C-OCM vs R-OCM	LAP3	ENSBTAG00000005989	-1.01527	0.999462	0.921672	29.5785	38.6691	46.2816	30.0909	39.1461	46.2513
Fetal liver	C-OCM vs R-OCM	PPARGC1A	ENSBTAG00000017024	1.14864	0.999462	0.459459	10.1267	12.9841	15.9828	6.72633	11.2652	18.0798
Fetal liver	C-OCM vs R-OCM	LIAS	ENSBTAG00000014520	1.0582	0.999462	0.799452	4.84714	8.32352	12.7684	1.78344	7.80181	11.8485
Fetal liver	C-OCM vs R-OCM	SLC30A9	ENSBTAG00000020367	-1.18984	0.999462	0.35701	9.69428	21.2673	30.1754	13.7811	25.3647	38.0181
Fetal liver	C-OCM vs R-OCM	GUF1	ENSBTAG00000000285	1.00716	0.999462	0.969812	4.84714	9.08331	11.6982	7.57962	9.09539	12.4666
Fetal liver	C-OCM vs R-OCM	COX7B2	ENSBTAG00000050016				0	0	0	0	0	0
Fetal liver	C-OCM vs R-OCM	ATP10D	ENSBTAG00000000473	-1.16498	0.999462	0.589864	1.46764	5.87199	14.2151	3.60605	6.86425	11.6634
Fetal liver	C-OCM vs R-OCM	OCIAD1	ENSBTAG00000010611	1.01739	0.999462	0.914492	48.7255	61.8297	81.2132	40.3503	60.5487	71.9912
Fetal liver	C-OCM vs R-OCM	OCIAD2	ENSBTAG00000001839	1.01994	0.999462	0.919997	21.5743	39.5629	65.5916	16.4968	38.7521	61.7355
Fetal liver	C-OCM vs R-OCM	SPATA18	ENSBTAG00000018106				0	0	0	0	0	0
Fetal liver	C-OCM vs R-OCM	PAICS	ENSBTAG00000010577	1.01008	0.999462	0.95394	61.2326	90.6868	131.207	57.7795	89.869	110.345
Fetal liver	C-OCM vs R-OCM	NOA1A	ENSBTAG00000019362	-1.04165	0.999462	0.82012	8.5402	16.7588	23.3354	13.5282	17.5257	22.0484
Fetal liver	C-OCM vs R-OCM	GRSF1	ENSBTAG00000008577	1.02588	0.999462	0.867014	17.8817	22.6567	27.4384	15.6776	22.0592	25.0361
Fetal liver	C-OCM vs R-OCM	COX18	ENSBTAG00000005394	-1.08799	0.999462	0.758184	0.726489	2.35965	4.62547	1.44242	2.58787	4.22295
Fetal liver	C-OCM vs R-OCM	MTHFD2L	ENSBTAG00000043960	1.3786	0.999462	0.276894	0.745071	1.32547	1.8733	0	0.884737	1.33797
Fetal liver	C-OCM vs R-OCM	MRPL1	ENSBTAG00000018360	1.06514	0.999462	0.72207	7.68003	10.1665	12.2333	7.93331	9.52467	11.8482
Fetal liver	C-OCM vs R-OCM	COQ2	ENSBTAG00000005744	-1.00098	0.999742	0.995578	12.1814	21.0449	28.881	15.3515	21.1405	29.1486
Fetal liver	C-OCM vs R-OCM	MRPS18C	ENSBTAG00000018155	1.08578	0.999462	0.674397	5.528	9.3991	14.6764	6.95377	8.6479	11.3694
Fetal liver	C-OCM vs R-OCM	NUDT9	ENSBTAG00000011354	1.01308	0.999462	0.935815	21.2807	29.788	37.7935	18.5032	29.3466	34.588
Fetal liver	C-OCM vs R-OCM	QDPR	ENSBTAG00000040333	1.116	0.999462	0.585973	34.783	65.0924	116.965	24.9333	58.3525	79.586
Fetal liver	C-OCM vs R-OCM	GRPEL1	ENSBTAG00000010181	1.12917	0.999462	0.499793	44.7881	70.4635	105.817	45.3955	62.4108	101.21
Fetal liver	C-OCM vs R-OCM	ACOX3	ENSBTAG00000004893	1.06092	0.999462	0.755999	21.4659	40.4483	78.9714	18.0573	38.1204	54.2394
Fetal liver	C-OCM vs R-OCM	LETM1	ENSBTAG00000020108	-1.05983	0.999462	0.748451	16.388	36.8992	44.4705	16.9427	39.1013	47.4968
Fetal liver	C-OCM vs R-OCM	ATP5ME	ENSBTAG00000017496	1.49062	0.999462	0.0632869	16.8096	41.3398	76.4002	18.3549	27.7727	61.7516
Fetal liver	C-OCM vs R-OCM	IBA57	ENSBTAG00000014918	1.08145	0.999462	0.639495	21.0966	36.2426	47.4047	27.1829	33.6348	46.3694
Fetal liver	C-OCM vs R-OCM	GUK1	ENSBTAG00000014775	1.26734	0.999462	0.260992	69.753	113.973	227.123	60.0176	89.9643	201.975
Fetal liver	C-OCM vs R-OCM	MRPL55	ENSBTAG00000020721	1.23344	0.999462	0.295133	25.0452	46.2339	71.7674	22.1721	37.5313	76.2421
Fetal liver	C-OCM vs R-OCM	NDUFA13	ENSBTAG00000007812	1.12392	0.999462	0.464218	24.0049	34.6387	51.3673	27.3613	30.8799	37.4239
Fetal liver	C-OCM vs R-OCM	SLC25A42	ENSBTAG00000001816	-1.25115	0.999462	0.444248	0.461633	5.44873	11.6201	2.00637	6.84847	15.4247
Fetal liver	C-OCM vs R-OCM	FKBP8	ENSBTAG00000016264	1.07471	0.999462	0.799307	470.53	1066.6	1911.85	452.861	992.502	2810.48
Fetal liver	C-OCM vs R-OCM	MPV17L2	ENSBTAG00000025788	1.07595	0.999462	0.740845	3.23143	5.52567	9.44436	3.14553	5.22895	6.9377
Fetal liver	C-OCM vs R-OCM	GTPBP3	ENSBTAG00000004200	-1.05949	0.999462	0.720436	13.3335	16.4238	21.4275	15.2767	17.1937	20.482
Fetal liver	C-OCM vs R-OCM	MRPL34	ENSBTAG00000014579	1.19989	0.999462	0.268251	19.284	23.0881	29.793	15.6188	19.337	30.7643
Fetal liver	C-OCM vs R-OCM	NDUFB7	ENSBTAG00000012634	1.22438	0.999462	0.344855	40.8821	74.6922	131.5	38.1919	61.0858	148.694
Fetal liver	C-OCM vs R-OCM	PRKACA	ENSBTAG00000006642	1.03802	0.999462	0.810629	41.5433	55.5692	72.9415	44.9182	53.4978	68.2166
Fetal liver	C-OCM vs R-OCM	TRMT1	ENSBTAG00000019325	1.05045	0.999462	0.789858	18.5019	26.0725	53.7155	19.0183	24.8853	38.7898
Fetal liver	C-OCM vs R-OCM	GADD45GIP1	ENSBTAG00000015117	1.20079	0.999462	0.394415	41.984	77.0616	134.142	40.617	64.2328	153.599
Fetal liver	C-OCM vs R-OCM	GCDH	ENSBTAG00000016211	-1.02052	0.999462	0.894561	33.5464	43.4758	53.885	34.3912	44.3952	54.2394
Fetal liver	C-OCM vs R-OCM	PRDX2	ENSBTAG00000012062	1.03023	0.999462	0.904305	495.673	1164.02	2310.79	753.495	1129.89	1737.6
Fetal liver	C-OCM vs R-OCM	MRPL4	ENSBTAG00000001419	1.09608	0.999462	0.555609	27.3282	34.8714	45.937	26.8419	31.9714	41.2421
Fetal liver	C-OCM vs R-OCM	FDX2	ENSBTAG00000010318	1.29927	0.999462	0.184044	9.1892	13.8745	20.7735	6.49089	10.6013	14.9814
Fetal liver	C-OCM vs R-OCM	CDC37	ENSBTAG00000011699	1.03608	0.999462	0.838638	86.4173	111.901	171.86	78.7492	108.165	192.612
Fetal liver	C-OCM vs R-OCM	QTRT1	ENSBTAG00000037941	1.24357	0.999462	0.226482	16.5291	24.9266	38.8924	14.3354	20.1198	35.6688
Fetal liver	C-OCM vs R-OCM	TIMM29	ENSBTAG00000045893	1.03403	0.999462	0.841956	12.0024	15.4205	20.4001	10.0319	14.8056	17.7005
Fetal liver	C-OCM vs R-OCM	TMEM205	ENSBTAG00000016429	1.19402	0.999462	0.297797	20.081	25.6481	31.7014	13.703	21.5393	33.1252
Fetal liver	C-OCM vs R-OCM	ECSIT	ENSBTAG00000015049	1.03783	0.999462	0.825528	16.419	20.8971	30.3801	15.9601	20.2606	29.8726
Fetal liver	C-OCM vs R-OCM	PET100	ENSBTAG00000048824	1.39512	0.999462	0.224166	1.7385	3.77081	8.07857	1.59608	2.72118	6.24204
Fetal liver	C-OCM vs R-OCM	TIMM44	ENSBTAG00000015567	1.01107	0.999462	0.946373	13.1806	16.8224	23.4822	14.3354	16.7176	18.5032
Fetal liver	C-OCM vs R-OCM	NDUFA7	ENSBTAG00000052280	1.37714	0.999462	0.119011	36.214	66.1098	125.795	31.1556	48.0457	106.115
Fetal liver	C-OCM vs R-OCM	SLC25A23	ENSBTAG00000003491	1.18783	0.999462	0.428238	6.94224	14.4216	32.0835	8.28324	12.0574	18.3327
Fetal liver	C-OCM vs R-OCM	SLC25A41	ENSBTAG00000020017	-1.42898	0.999462	0.450637	0	0.318989	0.587055	0	0.431245	1.0303
Fetal liver	C-OCM vs R-OCM	ALKBH7	ENSBTAG00000025540	1.20994	0.999462	0.280149	16.6872	27.2123	45.7016	15.1627	22.4664	34.3312
Fetal liver	C-OCM vs R-OCM	CLPP	ENSBTAG00000014712	1.13131	0.999462	0.464615	29.7835	44.7234	60.6134	26.3772	39.6652	65.5414
Fetal liver	C-OCM vs R-OCM	NDUFA11	ENSBTAG00000019025	1.09097	0.999462	0.640529	32.8295	56.6186	84.2479	34.8828	51.9559	103.885
Fetal liver	C-OCM vs R-OCM	LONP1	ENSBTAG00000001795	-1.0188	0.999462	0.908027	93.019	128.544	191.233	120.035	131.002	140.664
Fetal liver	C-OCM vs R-OCM	MICOS13	ENSBTAG00000001792	1.17786	0.999462	0.392264	13.9892	24.0118	35.5168	14.2398	20.475	41.9108
Fetal liver	C-OCM vs R-OCM	MRPL54	ENSBTAG00000008396	1.22241	0.999462	0.267385	27.5272	46.153	71.553	27.9063	37.7729	62.8663
Fetal liver	C-OCM vs R-OCM	TIMM13	ENSBTAG00000013623	1.16504	0.999462	0.330805	29.3322	36.8376	47.5481	22.8727	31.5887	38.5669
Fetal liver	C-OCM vs R-OCM	SLC22A4	ENSBTAG00000031209	-1.03889	0.999462	0.870206	3.00974	8.1365	13.1629	4.67799	8.47912	15.0424
Fetal liver	C-OCM vs R-OCM	ACSL6	ENSBTAG00000019708	-1.28027	0.999462	0.291422	18.9269	58.5085	96.3625	24.2994	74.9063	131.363
Fetal liver	C-OCM vs R-OCM	LYRM7	ENSBTAG00000010961	1.07961	0.999462	0.868737	0	0.593282	0.946182	0	0.624574	2.45223
Fetal liver	C-OCM vs R-OCM	HINT1	ENSBTAG00000010959	1.28681	0.999462	0.147803	17.1481	22.5858	27.9288	10.1304	17.6327	25.1911
Fetal liver	C-OCM vs R-OCM	ALDH7A1	ENSBTAG00000009646	-1.01069	0.999462	0.95851	36.9844	81.8608	146.228	40.9029	82.7658	121.754
Fetal liver	C-OCM vs R-OCM	FTMT	ENSBTAG00000005779				0	0	0	0	0	0
Fetal liver	C-OCM vs R-OCM	HSD17B4	ENSBTAG00000006978	-1.08245	0.999462	0.643595	26.7747	40.5591	63.9127	32.0356	43.9907	57.6131
Fetal liver	C-OCM vs R-OCM	HIGD2A	ENSBTAG00000010735	1.34706	0.999462	0.0938015	17.825	34.646	52.5414	19.6787	25.7961	42.3567
Fetal liver	C-OCM vs R-OCM	RAB24	ENSBTAG00000025425	1.12018	0.999462	0.547527	10.8973	15.3023	26.711	9.46137	13.768	21.6242
Fetal liver	C-OCM vs R-OCM	PRELID1	ENSBTAG00000005009	1.15844	0.999462	0.398529	111.011	154.478	232.201	102.928	133.314	178.121
Fetal liver	C-OCM vs R-OCM	RACK1	ENSBTAG00000019648	1.12931	0.999462	0.570457	831.569	1175.47	1640.41	815.78	1040.87	1486.94
Fetal liver	C-OCM vs R-OCM	POLRMT	ENSBTAG00000015051	-1.06532	0.999462	0.735286	9.46347	21.1851	31.4757	12.9299	22.6026	30.0088
Fetal liver	C-OCM vs R-OCM	GPX4	ENSBTAG00000053003	1.26419	0.999462	0.260069	76.2545	140.705	241.434	68.4277	111.357	252.58
Fetal liver	C-OCM vs R-OCM	ATP5F1D	ENSBTAG00000000550	1.27258	0.999462	0.251043	147.451	261.132	412.93	131.217	205.251	418.44
Fetal liver	C-OCM vs R-OCM	NDUFS7	ENSBTAG00000019419	1.14234	0.999462	0.413096	48.5957	65.6579	87.9114	43.7708	57.6273	89.172
Fetal liver	C-OCM vs R-OCM	UQCR11	ENSBTAG00000008692	1.28575	0.999462	0.278175	33.3936	74.606	135.258	33.4493	58.0835	157.834
Fetal liver	C-OCM vs R-OCM	UQCRQ	ENSBTAG00000009479	1.23349	0.999462	0.220839	37.0037	58.4939	78.0159	32.9696	47.4935	79.3631
Fetal liver	C-OCM vs R-OCM	VDAC1	ENSBTAG00000013113	1.12313	0.999462	0.562925	24.7115	47.7307	86.0371	19.1636	42.5052	60.4346
Fetal liver	C-OCM vs R-OCM	PCBD2	ENSBTAG00000050621	1.15359	0.999462	0.460417	4.84296	6.45836	8.77102	4.1224	5.71873	8.47134
Fetal liver	C-OCM vs R-OCM	SLC25A48	ENSBTAG00000018287	1.18734	0.999462	0.459413	4.73091	11.2313	18.7849	4.53332	9.41461	17.1934
Fetal liver	C-OCM vs R-OCM	CDC25C	ENSBTAG00000005293	-1.23592	0.999462	0.378199	2.07568	5.69796	7.69906	2.27578	7.10217	10.5091
Fetal liver	C-OCM vs R-OCM	HSPA9	ENSBTAG00000011419	-1.09825	0.999462	0.572627	60.7047	96.4782	153.611	84.3303	106.116	118.167
Fetal liver	C-OCM vs R-OCM	NDUFA2	ENSBTAG00000015041	1.22012	0.999462	0.234788	29.3316	43.1604	59.5506	24.7525	35.3099	43.2398
Fetal liver	C-OCM vs R-OCM	HARS2	ENSBTAG00000025212	1.08937	0.999462	0.639599	13.8033	18.8397	22.5898	6.6879	17.0903	20.7605
Fetal liver	C-OCM vs R-OCM	SLC25A2	ENSBTAG00000011938	2.29511	0.999462	0.523341	0	0.0209662	0.146764	0	0	0
Fetal liver	C-OCM vs R-OCM	DELE1	ENSBTAG00000008435	1.13966	0.999462	0.445	40.7305	61.1993	79.6316	34.8241	53.6241	74.0893
Fetal liver	C-OCM vs R-OCM	PRELID2	ENSBTAG00000044169	-1.04587	0.999462	0.859884	1.61571	3.36101	5.83639	2.01093	3.618	5.35756
Fetal liver	C-OCM vs R-OCM	GRPEL2	ENSBTAG00000019950	1.03215	0.999462	0.83066	29.0913	35.0773	42.701	28.2734	33.7524	37.606
Fetal liver	C-OCM vs R-OCM	RPS14	ENSBTAG00000008570	1.47383	0.999462	0.113981	506.658	996.372	2264.77	457.586	676.022	1185.1
Fetal liver	C-OCM vs R-OCM	ANXA6	ENSBTAG00000014809	-1.02539	0.999462	0.900196	57.5314	96.3036	166.614	35.0302	98.7521	143.882
Fetal liver	C-OCM vs R-OCM	MRPL22	ENSBTAG00000019457	1.08218	0.999462	0.683197	6.46286	9.70681	14.8231	6.38431	9.07465	12.4841
Fetal liver	C-OCM vs R-OCM	THG1L	ENSBTAG00000010359	1.02688	0.999462	0.875346	13.849	17.7056	23.9225	14.919	17.1871	20.521
Fetal liver	C-OCM vs R-OCM	CKMT2	ENSBTAG00000001003	6.97783	0.999462	0.0105647	0	0.283162	0.726489	0	0.0287275	0.201093
Fetal liver	C-OCM vs R-OCM	RFESD	ENSBTAG00000036242	-1.07259	0.999462	0.740612	6.99461	10.9775	19.0793	6.43497	11.8517	20.0637
Fetal liver	C-OCM vs R-OCM	SLC25A46	ENSBTAG00000009667	-1.35251	0.999462	0.209334	2.69839	7.09605	11.9211	4.80442	9.61923	13.806
Fetal liver	C-OCM vs R-OCM	CBR4	ENSBTAG00000022013	1.05334	0.999462	0.782508	27.7383	45.1581	72.0147	23.0787	42.9327	80.9236
Fetal liver	C-OCM vs R-OCM	TDH	ENSBTAG00000000011	-1.00965	0.999462	0.96253	17.6116	26.7783	47.2734	11.5924	26.998	42.5311
Fetal liver	C-OCM vs R-OCM	MSRA	ENSBTAG00000021632	1.07927	0.999462	0.707866	22.4548	47.2511	71.0914	16.4848	43.8122	70.4459
Fetal liver	C-OCM vs R-OCM	CLU	ENSBTAG00000005574	1.01871	0.999462	0.953049	108.899	502.892	965.707	96.3058	493.653	1028.91
Fetal liver	C-OCM vs R-OCM	NDUFB6	ENSBTAG00000005907	1.03588	0.999462	0.846864	10.6175	14.4689	22.6016	9.34846	14.0725	19.6178
Fetal liver	C-OCM vs R-OCM	ACO1	ENSBTAG00000000555	1.01082	0.999462	0.953083	31.7401	56.0986	81.2132	34.1029	55.4728	76.5158
Fetal liver	C-OCM vs R-OCM	GLDC	ENSBTAG00000025903	1.1752	0.999462	0.512676	4.84714	18.7011	42.3146	5.79618	15.918	22.8842
Fetal liver	C-OCM vs R-OCM	PLGRKT	ENSBTAG00000017530	-1.10693	0.999462	0.654921	0.923265	2.64046	3.74661	2.36969	3.04609	3.77464
Fetal liver	C-OCM vs R-OCM	AK3	ENSBTAG00000017147	-1.06778	0.999462	0.683479	38.3155	59.7072	70.7056	46.6535	63.9557	73.5634
Fetal liver	C-OCM vs R-OCM	FXN	ENSBTAG00000001306	1.00201	0.999742	0.990191	20.7582	31.8883	46.9644	23.8295	31.8905	39.6815
Fetal liver	C-OCM vs R-OCM	ALDH1A1	ENSBTAG00000008103	1.05909	0.999462	0.800558	13.062	31.8645	56.7699	12.4666	30.0659	53.0885
Fetal liver	C-OCM vs R-OCM	RFK	ENSBTAG00000019345	-1.2233	0.999462	0.242342	11.5408	14.075	18.8432	11.8846	17.5168	27.6433
Fetal liver	C-OCM vs R-OCM	STOML2	ENSBTAG00000011388	1.12952	0.999462	0.455542	64.9689	80.7398	113.155	55.883	71.6051	91.6242
Fetal liver	C-OCM vs R-OCM	HINT2	ENSBTAG00000011444	1.05597	0.999462	0.772415	18.6147	31.4971	43.1626	19.3696	29.9212	61.3058
Fetal liver	C-OCM vs R-OCM	GRHPR	ENSBTAG00000019299	1.19218	0.999462	0.328176	19.6118	32.5108	44.5475	13.2909	27.2268	42.7341
Fetal liver	C-OCM vs R-OCM	TOMM5	ENSBTAG00000032777	-1.05917	0.999462	0.734471	9.39287	14.0338	17.3112	9.80448	14.8176	20.3556
Fetal liver	C-OCM vs R-OCM	SLC25A51	ENSBTAG00000014936	-1.10722	0.999462	0.601984	22.5212	38.6971	58.5587	25.6393	42.868	76.1392
Fetal liver	C-OCM vs R-OCM	ALDH1B1	ENSBTAG00000020385	1.10899	0.999462	0.833439	0	0.248959	0.550972	0	0.280879	0.66879
Fetal liver	C-OCM vs R-OCM	STX17	ENSBTAG00000008016	1.12897	0.999462	0.586782	2.90596	4.66903	6.82981	2.71475	4.12935	6.1818
Fetal liver	C-OCM vs R-OCM	SLC25A37	ENSBTAG00000019099	-1.23981	0.999462	0.427088	48.8823	205.445	385.326	110.5	254.71	537.301
Fetal liver	C-OCM vs R-OCM	BNIP3L	ENSBTAG00000021307	-1.09231	0.999462	0.648746	81.8857	140.851	218.384	88.5026	153.89	223.678
Fetal liver	C-OCM vs R-OCM	EPHX2	ENSBTAG00000015241	-1.01939	0.999462	0.935759	14.6764	46.5182	84.5191	14.7333	47.4232	81.2959
Fetal liver	C-OCM vs R-OCM	NUDT2	ENSBTAG00000031793	1.10043	0.999462	0.633089	10.799	18.2646	31.8477	10.5126	16.6531	32.3249
Fetal liver	C-OCM vs R-OCM	ISCA1	ENSBTAG00000053156	-1.00805	0.999462	0.972893	124.409	240.334	429.284	104.97	242.314	513.185
Fetal liver	C-OCM vs R-OCM	CARD19	ENSBTAG00000011202	1.00089	0.999742	0.995961	12.0112	16.5389	19.8502	10.406	16.6755	26.3057
Fetal liver	C-OCM vs R-OCM	AUH	ENSBTAG00000047649	1.02492	0.999462	0.935187	0.293527	1.78431	3.41602	0.66879	1.70812	2.65508
Fetal liver	C-OCM vs R-OCM	SECISBP2	ENSBTAG00000001939	-1.17978	0.999462	0.344303	9.69428	16.6362	20.3653	12.6432	19.8157	23.1818
Fetal liver	C-OCM vs R-OCM	MRPL50	ENSBTAG00000008962	1.06429	0.999462	0.724022	8.91249	10.4294	12.1214	7.26327	9.98907	13.5987
Fetal liver	C-OCM vs R-OCM	NIPSNAP3A	ENSBTAG00000006901	1.10694	0.999462	0.545004	10.8035	14.2955	19.3886	10.8949	12.7588	14.784
Fetal liver	C-OCM vs R-OCM	HSDL2	ENSBTAG00000031295	1.04801	0.999462	0.797992	15.1167	25.9739	41.8738	16.3818	24.8587	32.8787
Fetal liver	C-OCM vs R-OCM	HDHD3	ENSBTAG00000000250	-1.26893	0.999462	0.140794	32.1731	46.7653	60.5991	44.6309	59.4498	82.707
Fetal liver	C-OCM vs R-OCM	ORM1	ENSBTAG00000017294	1.08327	0.999462	0.835519	135.903	1784.98	4199.73	185.255	1647.76	3083.86
Fetal liver	C-OCM vs R-OCM	STOM	ENSBTAG00000038375	-1.34565	0.999462	0.176134	33.6992	110.405	191.359	65.3185	148.583	228.727
Fetal liver	C-OCM vs R-OCM	RNASEH1	ENSBTAG00000016235	1.13831	0.999462	0.441962	17.2609	23.1573	33.4621	16.9868	20.4381	30.9873
Fetal liver	C-OCM vs R-OCM	SDHAF4	ENSBTAG00000027049	-1.05654	0.999462	0.814137	1.84653	3.69569	6.50147	2.77151	4.03721	5.6306
Fetal liver	C-OCM vs R-OCM	MTO1	ENSBTAG00000016839	-1.19797	0.999462	0.401457	2.07735	5.01211	7.04466	3.12102	5.98082	7.65413
Fetal liver	C-OCM vs R-OCM	COX7A2	ENSBTAG00000005096	1.11926	0.999462	0.494568	40.6617	57.4712	86.0035	38.0561	51.4844	84.2675
Fetal liver	C-OCM vs R-OCM	BCKDHB	ENSBTAG00000012096	-1.00699	0.999462	0.974864	6.75113	13.5755	23.0306	6.01911	13.6764	20.7126
Fetal liver	C-OCM vs R-OCM	ME1	ENSBTAG00000005681	-1.07635	0.999462	0.734134	2.05469	4.18584	6.28108	3.34395	4.53447	6.08137
Fetal liver	C-OCM vs R-OCM	PRSS35	ENSBTAG00000052055	1.19623	0.999462	0.538912	1.46764	3.18715	4.62816	0	2.61276	4.82623
Fetal liver	C-OCM vs R-OCM	ECHDC1	ENSBTAG00000003887	1.02492	0.999462	0.875826	15.6955	23.5156	30.4136	19.8848	23.2388	28.758
Fetal liver	C-OCM vs R-OCM	TRMT11	ENSBTAG00000001957	-1.16802	0.999462	0.483354	3.21731	3.92828	4.96714	1.33758	4.3378	5.35826
Fetal liver	C-OCM vs R-OCM	HINT3	ENSBTAG00000001956	-1.1117	0.999462	0.644546	4.1742	7.67213	15.5569	4.55156	8.59228	14.9363
Fetal liver	C-OCM vs R-OCM	PLN	ENSBTAG00000012931	1.11216	0.999462	0.741804	0.90253	2.32494	5.30877	0.955694	2.11971	5.79618
Fetal liver	C-OCM vs R-OCM	AFG1L	ENSBTAG00000014592	-1.2262	0.999462	0.41671	1.15408	1.91543	3.01058	1.46792	2.44	3.60605
Fetal liver	C-OCM vs R-OCM	PDSS2	ENSBTAG00000021859	1.00528	0.999462	0.979918	3.96262	6.12633	8.81555	2.89809	6.06037	8.80749
Fetal liver	C-OCM vs R-OCM	QRSL1	ENSBTAG00000017557	1.06792	0.999462	0.767484	2.53898	9.38126	14.6558	4.01274	8.81141	11.0242
Fetal liver	C-OCM vs R-OCM	RTN4IP1	ENSBTAG00000017554	1.18484	0.999462	0.309904	12.5622	15.1009	21.721	10.2548	12.6626	14.7067
Fetal liver	C-OCM vs R-OCM	TSTD3	ENSBTAG00000038931	1.18201	0.999462	0.448839	2.70759	5.9012	9.09935	3.9194	4.96507	7.2121
Fetal liver	C-OCM vs R-OCM	COQ3	ENSBTAG00000019729	1.1053	0.999462	0.584147	5.96057	7.30526	8.77102	4.01274	6.37827	8.2181
Fetal liver	C-OCM vs R-OCM	FBXL4	ENSBTAG00000005729	-1.04416	0.999462	0.866649	2.30816	3.81821	6.33083	0.66879	3.96659	6.70091
Fetal liver	C-OCM vs R-OCM	NDUFAF4	ENSBTAG00000003174	1.10308	0.999462	0.655098	3.61012	5.02606	7.33818	2.86708	4.69608	7.35669
Fetal liver	C-OCM vs R-OCM	LYRM2	ENSBTAG00000026604	1.39528	0.999462	0.147145	2.64466	4.40891	6.23204	1.56051	3.00434	4.2989
Fetal liver	C-OCM vs R-OCM	RARS2	ENSBTAG00000016967	1.07166	0.999462	0.699083	7.68003	10.829	15.1167	7.84262	10.1551	11.9706
Fetal liver	C-OCM vs R-OCM	C9H6orf163	ENSBTAG00000017879	1.4909	0.999462	0.312893	0.25805	0.663274	1.15408	0.104851	0.404939	0.804371
Fetal liver	C-OCM vs R-OCM	MTFR2	ENSBTAG00000007799	-1.08758	0.999462	0.665244	9.9251	20.2615	33.2884	11.8153	22.051	33.3817
Fetal liver	C-OCM vs R-OCM	RAB32	ENSBTAG00000009784	1.2788	0.999462	0.229811	24.8588	40.9923	75.7077	15.5575	32.0662	55.0637
Fetal liver	C-OCM vs R-OCM	MTHFD1L	ENSBTAG00000009846	-1.00378	0.999462	0.98395	12.4641	36.0166	55.9107	19.9763	36.2099	47.3927
Fetal liver	C-OCM vs R-OCM	RMND1	ENSBTAG00000013224	-1.0061	0.999462	0.977318	2.7698	7.11819	12.3281	4.82315	7.30241	11.8153
Fetal liver	C-OCM vs R-OCM	MTRF1L	ENSBTAG00000009275	1.18605	0.999462	0.345415	9.97792	12.974	20.3118	8.74754	10.8827	16.051
Fetal liver	C-OCM vs R-OCM	TFB1M	ENSBTAG00000031895	1.14523	0.999462	0.444355	20.3118	22.2682	27.7383	6.24204	19.2801	26.7878
Fetal liver	C-OCM vs R-OCM	SERAC1	ENSBTAG00000011509	-1.27028	0.999462	0.443408	0.461633	1.34417	2.14351	0.44586	1.72681	3.91835
Fetal liver	C-OCM vs R-OCM	SOD2	ENSBTAG00000006523	-1.04952	0.999462	0.762586	30.5268	38.0577	44.7784	26.8908	40.0816	61.9745
Fetal liver	C-OCM vs R-OCM	MRPL18	ENSBTAG00000001289	1.10291	0.999462	0.571547	20.3069	29.5902	37.3922	18.1582	26.9485	46.1465
Fetal liver	C-OCM vs R-OCM	MPC1	ENSBTAG00000027879	-1.14654	0.999462	0.432117	12.6617	20.6746	32.7277	19.1529	23.8353	29.6497
Fetal liver	C-OCM vs R-OCM	SFXN1	ENSBTAG00000014536	-1.03868	0.999462	0.81631	13.1565	22.4884	32.6175	15.9608	23.5948	27.4204
Fetal liver	C-OCM vs R-OCM	DMGDH	ENSBTAG00000002110	-1.18421	0.999462	0.486503	4.69644	12.18	23.9122	4.73938	14.4204	23.1371
Fetal liver	C-OCM vs R-OCM	MTX3	ENSBTAG00000013132	-1.34711	0.999462	0.444712	0	0.549939	0.991749	0.252864	0.822717	1.56051
Fetal liver	C-OCM vs R-OCM	MTFMT	ENSBTAG00000021630	1.17305	0.999462	0.411226	4.09789	6.08268	8.19895	4.40375	5.21168	6.61232
Fetal liver	C-OCM vs R-OCM	CLPX	ENSBTAG00000008386	-1.26553	0.999462	0.156577	15.0031	24.9928	31.9945	24.3322	31.709	41.9332
Fetal liver	C-OCM vs R-OCM	SDR39U1	ENSBTAG00000004788	1.11014	0.999462	0.561235	7.68003	11.1761	15.4102	8.43641	10.0318	12.0382
Fetal liver	C-OCM vs R-OCM	DHRS1	ENSBTAG00000010234	-1.0381	0.999462	0.833044	17.8817	28.4787	44.4083	18.1333	29.7225	39.9526
Fetal liver	C-OCM vs R-OCM	PCK2	ENSBTAG00000011934	-1.0122	0.999462	0.944591	54.3026	74.1179	101.309	47.93	75.0205	120.49
Fetal liver	C-OCM vs R-OCM	DHRS4	ENSBTAG00000017665	1.0314	0.999462	0.860246	27.3015	44.8861	54.6942	24.7392	43.4973	69.7792
Fetal liver	C-OCM vs R-OCM	CMTM5	ENSBTAG00000032709				0	0	0	0	0	0
Fetal liver	C-OCM vs R-OCM	BCL2L2	ENSBTAG00000019692	1.06353	0.999462	0.695985	16.419	22.9783	30.9294	17.5101	21.4967	24.1486
Fetal liver	C-OCM vs R-OCM	MRPL52	ENSBTAG00000014822	1.18006	0.999462	0.38814	26.6246	40.3265	66.2443	23.2234	34.2424	73.344
Fetal liver	C-OCM vs R-OCM	OXA1L	ENSBTAG00000014820	1.10682	0.999462	0.498999	53.0237	62.2085	70.8869	49.4897	56.425	69.0754
Fetal liver	C-OCM vs R-OCM	METTL17	ENSBTAG00000006613	-1.43254	0.999462	0.047877	4.61633	8.24646	11.1296	7.80255	11.8609	13.4732
Fetal liver	C-OCM vs R-OCM	AVEN	ENSBTAG00000044029	-1.14491	0.999462	0.455159	10.4685	15.3788	20.9872	10.4939	17.6986	26.9745
Fetal liver	C-OCM vs R-OCM	IVD	ENSBTAG00000004409	1.02435	0.999462	0.888167	87.5648	126.734	170.801	94.7453	123.728	168.787
Fetal liver	C-OCM vs R-OCM	RAD51	ENSBTAG00000002918	-1.14216	0.999462	0.461679	17.542	36.7572	54.5961	27.8151	42.0852	60.9938
Fetal liver	C-OCM vs R-OCM	RMDN3	ENSBTAG00000002921	-1.04154	0.999462	0.828582	36.0131	69.9204	114.329	49.871	72.7942	115.806
Fetal liver	C-OCM vs R-OCM	C10H15orf62	ENSBTAG00000047281	1.23426	0.999462	0.437676	4.07719	11.0484	30.9294	3.92131	8.92003	14.9363
Fetal liver	C-OCM vs R-OCM	NDUFAF1	ENSBTAG00000010778	1.10409	0.999462	0.546632	16.019	20.8377	26.8801	16.4379	18.9668	22.9618
Fetal liver	C-OCM vs R-OCM	L2HGDH	ENSBTAG00000015200	1.09444	0.999462	0.691378	1.90793	4.08983	6.46286	3.11694	3.67034	4.21821
Fetal liver	C-OCM vs R-OCM	DMAC2L	ENSBTAG00000015202	1.05386	0.999462	0.785839	5.06894	7.8828	10.8484	6.19518	7.50992	10.9236
Fetal liver	C-OCM vs R-OCM	PIF1	ENSBTAG00000007638	-1.01154	0.999462	0.960659	3.63245	8.07902	16.144	4.93086	8.24521	13.8217
Fetal liver	C-OCM vs R-OCM	LACTB	ENSBTAG00000017373	-1.02859	0.999462	0.893723	4.84714	9.48577	16.3088	3.78981	9.76524	13.149
Fetal liver	C-OCM vs R-OCM	DUT	ENSBTAG00000011998	1.13026	0.999462	0.55014	49.752	105.102	219.118	55.048	93.0365	158.949
Fetal liver	C-OCM vs R-OCM	SQOR	ENSBTAG00000010365	1.07128	0.999462	0.695085	19.8131	28.1819	46.502	16.2787	26.3091	36.9005
Fetal liver	C-OCM vs R-OCM	GATM	ENSBTAG00000005586	-1.23504	0.999462	0.393292	234.309	545.495	947.01	249.642	673.788	1136.72
Fetal liver	C-OCM vs R-OCM	SORD	ENSBTAG00000025496	-1.09826	0.999462	0.592843	41.804	61.5117	80.6622	40.2847	67.708	100.096
Fetal liver	C-OCM vs R-OCM	BMP4	ENSBTAG00000003835	-1.27631	0.999462	0.165099	7.63171	13.4433	22.1584	13.3161	17.0212	19.8408
Fetal liver	C-OCM vs R-OCM	TOMM20L	ENSBTAG00000052431				0	0	0	0	0	0
Fetal liver	C-OCM vs R-OCM	TIMM9	ENSBTAG00000010503	-1.11749	0.999462	0.592376	5.70813	8.7719	16.5843	7.08021	9.89744	17.8344
Fetal liver	C-OCM vs R-OCM	TRMT5	ENSBTAG00000011796	1.1067	0.999462	0.608321	5.70813	8.38107	10.7175	5.22841	7.65853	10.7006
Fetal liver	C-OCM vs R-OCM	MTHFD1	ENSBTAG00000009641	-1.0275	0.999462	0.876014	59.3198	121.925	154.713	82.2612	125.31	144.586
Fetal liver	C-OCM vs R-OCM	ARG2	ENSBTAG00000001945	-1.50467	0.999462	0.118087	1.17411	3.23933	4.81692	1.5082	4.92018	7.35669
Fetal liver	C-OCM vs R-OCM	RDH11	ENSBTAG00000001950	-1.03227	0.999462	0.925498	0.230816	4.1258	11.7908	1.54545	4.27675	8.74754
Fetal liver	C-OCM vs R-OCM	SYNJ2BP	ENSBTAG00000007586	-1.18487	0.999462	0.405804	5.07497	7.48232	11.2087	7.23473	9.04964	17.3885
Fetal liver	C-OCM vs R-OCM	COX16	ENSBTAG00000030595	1.12545	0.999462	0.536175	5.50506	6.39963	7.99138	4.01817	5.60742	7.44043
Fetal liver	C-OCM vs R-OCM	PSEN1	ENSBTAG00000011757	-1.08936	0.999462	0.698334	11.8879	24.3712	41.7637	5.35032	26.5282	39.5147
Fetal liver	C-OCM vs R-OCM	ACOT2	ENSBTAG00000046814	-1.26968	0.999462	0.290609	1.3849	2.89477	3.52622	2.16611	3.71668	5.04847
Fetal liver	C-OCM vs R-OCM	COQ6	ENSBTAG00000020331	1.12878	0.999462	0.510471	15.0046	21.5535	40.36	10.4777	18.9633	24.8302
Fetal liver	C-OCM vs R-OCM	ALDH6A1	ENSBTAG00000018469	-1.24376	0.999462	0.35548	12.9257	46.7767	104.023	37.915	58.2434	91.2688
Fetal liver	C-OCM vs R-OCM	ISCA2	ENSBTAG00000021956	-1.20305	0.999462	0.320096	6.76898	11.2265	17.4649	10.7038	13.4846	16.7762
Fetal liver	C-OCM vs R-OCM	DLST	ENSBTAG00000006463	-1.0948	0.999462	0.568802	60.9355	75.4601	89.3791	55.883	82.7216	99.424
Fetal liver	C-OCM vs R-OCM	GSTZ1	ENSBTAG00000002706	1.04816	0.999462	0.799649	22.7484	38.173	55.7583	17.103	36.4423	56.0095
Fetal liver	C-OCM vs R-OCM	SPTLC2	ENSBTAG00000020480	-1.08538	0.999462	0.713416	3.46224	12.3124	18.8432	3.78981	13.3736	17.4892
Fetal liver	C-OCM vs R-OCM	ALKBH1	ENSBTAG00000008133	-1.03395	0.999462	0.854488	6.33083	9.52282	11.4476	7.35669	9.66996	12.5697
Fetal liver	C-OCM vs R-OCM	SLIRP	ENSBTAG00000008135	1.19451	0.999462	0.378438	16.4712	30.1716	42.855	15.769	25.3498	57.293
Fetal liver	C-OCM vs R-OCM	ADCK1	ENSBTAG00000012106	-1.24615	0.999462	0.235421	9.69428	22.0544	33.9765	19.8408	27.5572	37.0518
Fetal liver	C-OCM vs R-OCM	MRPS5	ENSBTAG00000008241	1.0845	0.999462	0.628907	25.6206	36.1198	56.0637	25.0336	33.3207	41.9332
Fetal liver	C-OCM vs R-OCM	FAHD2A	ENSBTAG00000011553	1.10191	0.999462	0.552668	21.3587	26.0409	34.6224	16.8728	23.7081	34.5542
Fetal liver	C-OCM vs R-OCM	GPAT2	ENSBTAG00000011558	2.1449	0.999462	0.423	0	0.0444789	0.311352	0	0.0162865	0.114006
Fetal liver	C-OCM vs R-OCM	STARD7	ENSBTAG00000018372	1.19118	0.999462	0.298746	62.534	84.9108	126.949	56.9756	71.2299	91.4013
Fetal liver	C-OCM vs R-OCM	COX5B	ENSBTAG00000053107	1.06768	0.999462	0.682566	78.9714	98.8654	125.336	77.4112	92.8433	129.522
Fetal liver	C-OCM vs R-OCM	COA5	ENSBTAG00000014873	-1.10962	0.999462	0.546545	7.82324	10.4156	12.2465	9.75116	11.7903	15.1592
Fetal liver	C-OCM vs R-OCM	LIPT1	ENSBTAG00000003965	1.04242	0.999462	0.877868	0.733818	1.74117	2.86505	1.11465	1.65527	2.00696
Fetal liver	C-OCM vs R-OCM	MRPL30	ENSBTAG00000038949	1.11523	0.999462	0.577113	8.46122	12.3617	20.4001	7.54998	11.2152	18.7261
Fetal liver	C-OCM vs R-OCM	MRPS9	ENSBTAG00000006150	1.09521	0.999462	0.60297	13.0867	18.2322	23.629	10.2548	16.5135	21.9139
Fetal liver	C-OCM vs R-OCM	HK2	ENSBTAG00000013108	-1.21814	0.999462	0.548598	0	1.39424	2.20146	0	1.70134	2.73613
Fetal liver	C-OCM vs R-OCM	HTRA2	ENSBTAG00000020124	1.02086	0.999462	0.901315	18.0037	33.9275	52.3946	29.5606	33.3322	39.6666
Fetal liver	C-OCM vs R-OCM	MRPL53	ENSBTAG00000016599	1.0965	0.999462	0.545267	37.7935	48.3358	56.9443	34.7873	44.03	51.4968
Fetal liver	C-OCM vs R-OCM	MTHFD2	ENSBTAG00000004881	1.11756	0.999462	0.583392	5.57702	7.94938	10.9277	4.58733	7.25091	12.0382
Fetal liver	C-OCM vs R-OCM	BOLA3	ENSBTAG00000050675	1.25129	0.999462	0.224384	21.9992	36.8141	57.0116	21.319	29.4706	55.5096
Fetal liver	C-OCM vs R-OCM	DGUOK	ENSBTAG00000012037	1.10237	0.999462	0.552712	15.1498	16.993	19.9599	12.0417	15.784	24.5223
Fetal liver	C-OCM vs R-OCM	CCT7	ENSBTAG00000012756	1.09162	0.999462	0.606418	117.172	152.81	238.197	113.283	140.118	189.045
Fetal liver	C-OCM vs R-OCM	RAB11FIP5	ENSBTAG00000006162	1.05122	0.999462	0.781687	14.8231	21.9279	31.391	12.1575	20.7268	27.6807
Fetal liver	C-OCM vs R-OCM	SFXN5	ENSBTAG00000050078	1.24694	0.999462	0.309262	4.21481	7.67114	13.3873	3.34395	6.01353	7.64555
Fetal liver	C-OCM vs R-OCM	SPR	ENSBTAG00000021961	1.08918	0.999462	0.618669	31.4757	44.2002	64.7228	26.4493	40.6301	66.6561
Fetal liver	C-OCM vs R-OCM	FAM136A	ENSBTAG00000008674	1.09168	0.999462	0.580339	34.0705	42.7513	55.8575	26.7878	39.2086	53.2803
Fetal liver	C-OCM vs R-OCM	SLC30A6	ENSBTAG00000010898	-1.33166	0.999462	0.315737	0.230816	2.65327	5.39952	0.66879	3.5683	4.928
Fetal liver	C-OCM vs R-OCM	NDUFAF7	ENSBTAG00000001113	-1.26953	0.999462	0.369276	0	3.08404	4.40291	2.40221	4.03703	5.44746
Fetal liver	C-OCM vs R-OCM	COX7A2L	ENSBTAG00000000705	1.06471	0.999462	0.689952	57.3107	74.9792	88.4241	59.7389	70.6687	92.293
Fetal liver	C-OCM vs R-OCM	LRPPRC	ENSBTAG00000016368	-1.11299	0.999462	0.557743	20.3118	37.7223	54.0184	19.6178	41.9962	57.6681
Fetal liver	C-OCM vs R-OCM	PREPL	ENSBTAG00000017429	-1.1758	0.999462	0.482012	1.90793	6.01163	9.25093	5.05729	7.12371	10.2
Fetal liver	C-OCM vs R-OCM	ACYP2	ENSBTAG00000006852	1.34527	0.999462	0.459764	0.0860165	1.13285	2.7698	0.30909	0.845385	2.2293
Fetal liver	C-OCM vs R-OCM	MTIF2	ENSBTAG00000015481	1.17879	0.999462	0.472739	2.53447	3.2254	4.10938	0.89172	2.6032	3.50302
Fetal liver	C-OCM vs R-OCM	PNPT1	ENSBTAG00000008909	-1.03913	0.999462	0.857978	4.87785	10.8272	15.6815	5.12739	11.2591	15.8666
Fetal liver	C-OCM vs R-OCM	MRPL19	ENSBTAG00000002557	-1.03813	0.999462	0.834211	15.6465	17.6291	19.6663	11.8566	18.5639	33.2166
Fetal liver	C-OCM vs R-OCM	POLR1B	ENSBTAG00000014166	-1.18641	0.999462	0.374188	5.77041	16.6862	23.1408	14.0446	19.903	24.7449
Fetal liver	C-OCM vs R-OCM	CHCHD5	ENSBTAG00000052525	1.53869	0.999462	0.0493763	5.64081	12.013	21.9275	5.43659	7.77504	10.9236
Fetal liver	C-OCM vs R-OCM	RPIA	ENSBTAG00000002866	1.00393	0.999462	0.983019	21.6967	43.8693	70.2998	32.9988	43.7539	63.2604
Fetal liver	C-OCM vs R-OCM	FABP1	ENSBTAG00000018054	-1.02485	0.999462	0.914433	101.499	218.375	325.514	67.4847	223.842	381.656
Fetal liver	C-OCM vs R-OCM	MRPL35	ENSBTAG00000004823	1.19598	0.999462	0.334069	6.3331	8.6918	10.4202	6.32161	7.23809	7.84262
Fetal liver	C-OCM vs R-OCM	IMMT	ENSBTAG00000003307	-1.00887	0.999462	0.95834	40.162	66.9047	88.6453	50.828	67.4974	83.6604
Fetal liver	C-OCM vs R-OCM	PTCD3	ENSBTAG00000006482	-1.04911	0.999462	0.765794	22.8325	32.3831	46.3773	28.4473	34.1209	39.9045
Fetal liver	C-OCM vs R-OCM	SUCLG1	ENSBTAG00000006075	1.03637	0.999462	0.822835	56.8594	64.5632	72.3376	45.1271	62.5344	90.5096
Fetal liver	C-OCM vs R-OCM	MDH1	ENSBTAG00000019295	-1.01468	0.999462	0.924547	41.3161	53.6393	71.1855	45.642	54.7245	63.3121
Fetal liver	C-OCM vs R-OCM	NFU1	ENSBTAG00000000141	1.10329	0.999462	0.568057	12.6949	18.9105	29.6463	13.703	17.3098	22.9618
Fetal liver	C-OCM vs R-OCM	TRMT61B	ENSBTAG00000053233	1.03117	0.999462	0.902888	0.692449	2.86562	4.38684	1.33758	2.80996	3.99019
Fetal liver	C-OCM vs R-OCM	MRPL33	ENSBTAG00000055077	1.17238	0.999462	0.445837	4.39983	6.98432	8.36553	3.30616	6.09411	11.8153
Fetal liver	C-OCM vs R-OCM	MPV17	ENSBTAG00000018269	1.06654	0.999462	0.675659	20.7378	24.4635	29.0592	17.1008	23.1293	32.5478
Fetal liver	C-OCM vs R-OCM	HADHB	ENSBTAG00000010083	-1.12521	0.999462	0.451169	101.951	112.346	141.71	99.3757	126.587	150.478
Fetal liver	C-OCM vs R-OCM	HADHA	ENSBTAG00000015038	-1.02407	0.999462	0.885539	70.1681	110.349	149.313	80.2548	113.045	139.558
Fetal liver	C-OCM vs R-OCM	RDH14	ENSBTAG00000023928	-1.00843	0.999462	0.968375	6.01731	7.97412	12.452	4.22423	8.02171	12.5168
Fetal liver	C-OCM vs R-OCM	SIRT3	ENSBTAG00000002044	1.14117	0.999462	0.513452	5.33302	8.14636	11.31	4.33221	7.17147	10.7006
Fetal liver	C-OCM vs R-OCM	COX8B	ENSBTAG00000002046	1.25487	0.999462	0.301408	10.4919	20.0346	36.9306	9.17466	16.007	37.0064
Fetal liver	C-OCM vs R-OCM	RSAD2	ENSBTAG00000016061	-1.37645	0.999462	0.311811	1.24541	2.98473	6.60437	1.00546	4.11191	10.406
Fetal liver	C-OCM vs R-OCM	CMPK2	ENSBTAG00000019979	-1.35087	0.999462	0.13686	10.1559	22.0652	36.3843	15.5512	29.8524	53.7817
Fetal liver	C-OCM vs R-OCM	NDUFA8	ENSBTAG00000004295	1.12036	0.999462	0.537468	27.9784	47.0019	74.8495	26.4727	42.0362	77.3567
Fetal liver	C-OCM vs R-OCM	MRRF	ENSBTAG00000018426	1.35376	0.999462	0.102029	15.4558	22.9591	39.1859	9.60885	16.9391	21.4013
Fetal liver	C-OCM vs R-OCM	PTRH1	ENSBTAG00000012736	1.55318	0.999462	0.187929	0.726489	1.15193	1.7385	0.114006	0.789946	1.78344
Fetal liver	C-OCM vs R-OCM	FPGS	ENSBTAG00000008994	1.3247	0.999462	0.118902	22.9664	36.0403	67.6292	21.8854	27.0536	41.2169
Fetal liver	C-OCM vs R-OCM	PIP5KL1	ENSBTAG00000003387	1.05052	0.999462	0.948611	0	0.0580491	0.293527	0	0.0440611	0.104851
Fetal liver	C-OCM vs R-OCM	NAIF1	ENSBTAG00000012156	1.09613	0.999462	0.643625	11.5073	19.3718	30.9671	11.4623	17.7332	32.1019
Fetal liver	C-OCM vs R-OCM	SLC25A25	ENSBTAG00000011912	1.1479	0.999462	0.399195	23.3105	34.3184	52.1645	23.6306	29.6566	38.9411
Fetal liver	C-OCM vs R-OCM	PTGES2	ENSBTAG00000016218	1.39561	0.999462	0.0796619	11.0101	20.2072	36.469	7.72725	14.3793	16.3568
Fetal liver	C-OCM vs R-OCM	TRUB2	ENSBTAG00000004663	-1.15858	0.999462	0.482557	2.30816	4.54915	6.2049	3.78981	5.33781	6.61232
Fetal liver	C-OCM vs R-OCM	COQ4	ENSBTAG00000004664	1.31645	0.999462	0.134451	17.9378	32.3079	51.7028	16.5335	24.5362	36.3376
Fetal liver	C-OCM vs R-OCM	ENDOG	ENSBTAG00000012484	1.12297	0.999462	0.496617	17.4614	22.8933	30.4677	12.9818	20.3467	25.9186
Fetal liver	C-OCM vs R-OCM	MIGA2	ENSBTAG00000010653	1.07059	0.999462	0.707784	47.7141	85.8944	130.033	44.8437	80.2444	124.841
Fetal liver	C-OCM vs R-OCM	CRAT	ENSBTAG00000001932	-1.16489	0.999462	0.387244	16.1571	32.2962	43.2141	17.6115	37.6257	49.5924
Fetal liver	C-OCM vs R-OCM	DNLZ	ENSBTAG00000012880	1.20936	0.999462	0.319227	14.7789	20.6576	36.0073	11.9515	17.0639	28.0892
Fetal liver	C-OCM vs R-OCM	PMPCA	ENSBTAG00000001353	1.23848	0.999462	0.215599	102.944	137.482	223.43	90.2768	110.977	157.612
Fetal liver	C-OCM vs R-OCM	INPP5E	ENSBTAG00000001354	1.07095	0.999462	0.733599	4.51265	5.9411	7.8238	3.87949	5.40835	6.97657
Fetal liver	C-OCM vs R-OCM	SURF1	ENSBTAG00000030384	1.16722	0.999462	0.311561	27.5486	35.4377	45.4967	25.7082	30.2059	37.4239
Fetal liver	C-OCM vs R-OCM	SARDH	ENSBTAG00000004510	1.20936	0.999462	0.298281	52.9002	84.0551	129.488	48.3384	69.5203	103.662
Fetal liver	C-OCM vs R-OCM	MRPS2	ENSBTAG00000005688	1.06355	0.999462	0.726568	43.4625	61.2274	89.3791	41.7638	57.6851	102.994
Fetal liver	C-OCM vs R-OCM	MRPL41	ENSBTAG00000039138	1.27965	0.999462	0.251118	55.9787	117.476	171.496	49.6605	91.8897	230.064
Fetal liver	C-OCM vs R-OCM	MTRF1	ENSBTAG00000012260	-1.07561	0.999462	0.753638	2.64175	4.26797	6.28108	2.26666	4.60019	6.70091
Fetal liver	C-OCM vs R-OCM	VWA8	ENSBTAG00000001133	-1.31194	0.999462	0.347642	0	6.17725	11.5704	2.2293	8.13462	12.2329
Fetal liver	C-OCM vs R-OCM	DNAJC15	ENSBTAG00000034785	1.09252	0.999462	0.698845	2.7698	5.17996	7.91352	3.16081	4.77515	6.92017
Fetal liver	C-OCM vs R-OCM	SLC25A30	ENSBTAG00000016529	-1.11196	0.999462	0.556617	9.53964	14.5682	19.0636	8.69427	16.1706	21.8891
Fetal liver	C-OCM vs R-OCM	SUCLA2	ENSBTAG00000006759	-1.08882	0.999462	0.613566	12.973	19.6526	26.4071	13.5987	21.3511	24.9355
Fetal liver	C-OCM vs R-OCM	SLC25A15	ENSBTAG00000011647	-1.22386	0.999462	0.29778	6.46286	20.6986	29.445	15.1592	25.399	31.9393
Fetal liver	C-OCM vs R-OCM	MRPS31	ENSBTAG00000015522	-1.24527	0.999462	0.286723	4.04278	5.15617	8.51229	4.78823	6.52036	10.0319
Fetal liver	C-OCM vs R-OCM	SPART	ENSBTAG00000008040	-1.02682	0.999462	0.868065	17.7584	26.9202	32.0665	23.7693	27.8215	35.6688
Fetal liver	C-OCM vs R-OCM	MTIF3	ENSBTAG00000020530	1.06403	0.999462	0.707324	15.343	18.2601	20.6937	12.7686	17.2444	20.3556
Fetal liver	C-OCM vs R-OCM	MIPEP	ENSBTAG00000008888	1.00336	0.999462	0.982956	17.5092	21.4147	24.2357	16.1512	21.3398	26.2727
Fetal liver	C-OCM vs R-OCM	MICU2	ENSBTAG00000015943	1.00179	0.999742	0.990176	31.8526	35.7074	45.2032	31.9202	35.8048	40.5938
Fetal liver	C-OCM vs R-OCM	MRPL57	ENSBTAG00000003315	1.23675	0.999462	0.209754	43.8855	67.8595	97.1575	39.3746	54.9181	83.1529
Fetal liver	C-OCM vs R-OCM	CLYBL	ENSBTAG00000004165	1.05011	0.999462	0.790429	7.99954	12.8814	15.9782	8.43641	12.3167	16.3098
Fetal liver	C-OCM vs R-OCM	PCCA	ENSBTAG00000010672	-1.02865	0.999462	0.885029	15.1167	27.4282	53.6646	14.4905	28.1921	40.0175
Fetal liver	C-OCM vs R-OCM	NAXD	ENSBTAG00000011466	1.04508	0.999462	0.77895	34.4066	42.66	57.4732	30.1878	40.865	56.6242
Fetal liver	C-OCM vs R-OCM	CARS2	ENSBTAG00000011471	1.26156	0.999462	0.191078	22.8102	45.0955	70.8869	28.5552	35.7297	49.9363
Fetal liver	C-OCM vs R-OCM	NDUFAF5	ENSBTAG00000004302	1.02	0.999462	0.93822	1.3849	3.12344	4.47286	1.43354	3.21206	6.46497
Fetal liver	C-OCM vs R-OCM	NUDT5	ENSBTAG00000019509	1.1683	0.999462	0.339398	21.4659	27.9273	45.2032	21.2406	23.9577	28.8484
Fetal liver	C-OCM vs R-OCM	DHTKD1	ENSBTAG00000000291	-1.01972	0.999462	0.913794	31.4074	57.1775	84.6292	39.9045	58.3284	81.5207
Fetal liver	C-OCM vs R-OCM	ECHDC3	ENSBTAG00000012377	-1.25761	0.999462	0.271636	15.4102	35.5904	67.2385	24.7452	44.7877	80.2845
Fetal liver	C-OCM vs R-OCM	ATP5F1C	ENSBTAG00000013930	-1.00058	0.999742	0.997249	72.7527	94.5238	148.672	74.8308	94.7283	140
Fetal liver	C-OCM vs R-OCM	YME1L1	ENSBTAG00000016445	1.02933	0.999462	0.852895	42.5515	56.8404	66.7778	41.4698	55.1356	62.2301
Fetal liver	C-OCM vs R-OCM	PDSS1	ENSBTAG00000006529	1.14277	0.999462	0.513588	4.15469	6.38622	10.7137	3.34395	5.5405	8.13937
Fetal liver	C-OCM vs R-OCM	MSRB2	ENSBTAG00000044112	-1.05902	0.999462	0.773116	7.84775	11.3036	17.0206	5.16075	12.1582	19.8408
Fetal liver	C-OCM vs R-OCM	THNSL1	ENSBTAG00000009117	-1.46778	0.999462	0.314076	0	0.792133	1.54272	0	1.18363	2.1981
Fetal liver	C-OCM vs R-OCM	PHYH	ENSBTAG00000007700	-1.05615	0.999462	0.780984	23.1384	47.9581	76.8054	20.8121	50.7363	85.6051
Fetal liver	C-OCM vs R-OCM	MTPAP	ENSBTAG00000004387	-1.16629	0.999462	0.444437	4.15469	7.84108	10.4202	7.57962	9.21267	11.8566
Fetal liver	C-OCM vs R-OCM	MGME1	ENSBTAG00000003425	1.03509	0.999462	0.83926	10.1559	21.0012	31.701	17.7198	20.3845	26.5817
Fetal liver	C-OCM vs R-OCM	PET117	ENSBTAG00000051618	-1.57791	0.999462	0.510438	0	0.0814571	0.225633	0	0.136194	0.524256
Fetal liver	C-OCM vs R-OCM	ACSS1	ENSBTAG00000004281	-1.21219	0.999462	0.330546	27.698	84.4775	115.797	54.8408	102.428	138.369
Fetal liver	C-OCM vs R-OCM	PITRM1	ENSBTAG00000002685	-1.01641	0.999462	0.925126	32.0693	55.3375	77.0509	38.5669	56.2497	73.8725
Fetal liver	C-OCM vs R-OCM	IDI1	ENSBTAG00000004075	-1.096	0.999462	0.58914	18.2345	23.9975	31.6258	19.0829	26.6115	49.2675
Fetal liver	C-OCM vs R-OCM	PRNP	ENSBTAG00000048903	-1.26278	0.999462	0.474922	0.587055	2.92393	6.83205	0.44586	3.7053	6.40315
Fetal liver	C-OCM vs R-OCM	CDS2	ENSBTAG00000006066	1.0301	0.999462	0.850531	37.8539	47.9689	56.3548	27.1975	46.4771	57.6681
Fetal liver	C-OCM vs R-OCM	CRLS1	ENSBTAG00000000065	1.19467	0.999462	0.240844	28.9938	34.4651	44.3167	26.4727	28.7877	32.1019
Fetal liver	C-OCM vs R-OCM	PANK2	ENSBTAG00000007920	-1.01679	0.999462	0.930256	5.64081	7.26719	9.8073	6.11644	7.47486	9.78785
Fetal liver	C-OCM vs R-OCM	MAVS	ENSBTAG00000013545	-1.0186	0.999462	0.926011	5.81191	7.96645	11.2398	4.01274	7.99789	9.74808
Fetal liver	C-OCM vs R-OCM	FASTKD5	ENSBTAG00000051021	-1.25368	0.999462	0.315903	1.3849	10.9253	15.6476	7.80255	13.7665	20.606
Fetal liver	C-OCM vs R-OCM	MRPS26	ENSBTAG00000000825	1.18051	0.999462	0.407614	50.7673	83.7745	124.602	46.0644	71.0588	162.962
Fetal liver	C-OCM vs R-OCM	IDH3B	ENSBTAG00000018813	1.00406	0.999462	0.978534	33.0067	43.9148	52.8349	37.8032	44.0837	52.1656
Fetal liver	C-OCM vs R-OCM	MTG2	ENSBTAG00000014442	1.11618	0.999462	0.604344	3.37556	6.74131	10.3867	3.42017	5.99463	8.85026
Fetal liver	C-OCM vs R-OCM	PRELID3B	ENSBTAG00000004402	-1.11684	0.999462	0.55882	32.2769	54.58	79.1056	32.9792	61.0265	89.6361
Fetal liver	C-OCM vs R-OCM	ATP5F1E	ENSBTAG00000039208	1.17136	0.999462	0.471385	107.627	225.808	433.54	116.634	192.842	433.376
Fetal liver	C-OCM vs R-OCM	BMP7	ENSBTAG00000015362	1.16211	0.999462	0.692834	0.146764	2.21129	6.06069	0.22293	1.88988	3.24936
Fetal liver	C-OCM vs R-OCM	FAM210B	ENSBTAG00000013007	-1.01721	0.999462	0.929069	200.926	266.696	364.414	202.797	271.287	396.356
Fetal liver	C-OCM vs R-OCM	COX4I2	ENSBTAG00000016171	-5.94016	0.999462	0.0169625	0	0.0968904	0.461633	0	0.597171	3.34395
Fetal liver	C-OCM vs R-OCM	BCL2L1	ENSBTAG00000006526	1.18295	0.999462	0.534425	151.297	368.875	791.931	152.227	311.851	832.866
Fetal liver	C-OCM vs R-OCM	PXMP4	ENSBTAG00000038738	1.00868	0.999462	0.966351	3.23143	4.7029	6.95399	3.87619	4.72874	5.76681
Fetal liver	C-OCM vs R-OCM	UQCC1	ENSBTAG00000030990	1.01408	0.999462	0.9321	15.2302	17.6488	19.3728	13.762	17.3668	21.4164
Fetal liver	C-OCM vs R-OCM	NFS1	ENSBTAG00000006962	-1.00059	0.999742	0.996967	17.2609	21.4858	26.2263	17.0684	21.5265	24.9682
Fetal liver	C-OCM vs R-OCM	ROMO1	ENSBTAG00000027361	1.21493	0.999462	0.273035	22.6761	37.7722	54.5961	23.9412	31.181	54.6179
Fetal liver	C-OCM vs R-OCM	TOMM34	ENSBTAG00000003256	1.47823	0.999462	0.0461524	6.65616	9.1304	12.2333	3.66653	6.1457	8.31454
Fetal liver	C-OCM vs R-OCM	MMP9	ENSBTAG00000020676	-1.78183	0.999462	0.0755838	0	3.71536	7.7136	1.64848	6.67752	11.2191
Fetal liver	C-OCM vs R-OCM	EYA2	ENSBTAG00000013336	1.04134	0.999462	0.951961	0	0.0891668	0.330583	0	0.0984883	0.379297
Fetal liver	C-OCM vs R-OCM	CYP24A1	ENSBTAG00000002765	-1.20954	0.999462	0.68423	0	0.321088	0.934057	0.126432	0.428898	0.89172
Fetal liver	C-OCM vs R-OCM	ADCK5	ENSBTAG00000011064	1.13117	0.999462	0.490926	45.0695	69.6187	124.749	45.6481	61.5714	84.9363
Fetal liver	C-OCM vs R-OCM	CYC1	ENSBTAG00000012232	1.16364	0.999462	0.389916	115.073	172.324	275.035	108.28	148.126	201.975
Fetal liver	C-OCM vs R-OCM	TOP1MT	ENSBTAG00000053896	1.32856	0.999462	0.575491	0	0.298722	0.880582	0	0.216885	0.505729
Fetal liver	C-OCM vs R-OCM	CYP11B1	ENSBTAG00000054126				0	0	0	0	0	0
Fetal liver	C-OCM vs R-OCM	PTK2	ENSBTAG00000009578	1.03856	0.999462	0.797475	45.4167	48.5914	54.3774	33.8854	46.4484	55.2927
Fetal liver	C-OCM vs R-OCM	NDUFB9	ENSBTAG00000020405	1.28662	0.999462	0.153153	28.5425	40.9492	62.3746	21.7898	31.8627	53.7261
Fetal liver	C-OCM vs R-OCM	TMEM65	ENSBTAG00000022114	-1.07431	0.999462	0.774999	1.17411	2.14229	2.82041	1.13789	2.29477	3.92131
Fetal liver	C-OCM vs R-OCM	FER1L6	ENSBTAG00000013537	-1.07145	0.999462	0.823903	0.692449	6.27381	12.452	0.66879	6.72632	14.0487
Fetal liver	C-OCM vs R-OCM	LYPLA1	ENSBTAG00000004243	-1.06346	0.999462	0.76261	8.0716	12.2025	18.6961	5.76968	12.8877	18.8022
Fetal liver	C-OCM vs R-OCM	MRPL15	ENSBTAG00000001174	1.09728	0.999462	0.582019	23.1273	30.9483	47.3173	15.8666	28.2031	41.465
Fetal liver	C-OCM vs R-OCM	CHCHD7	ENSBTAG00000049910	1.30449	0.999462	0.17003	9.91749	14.2303	22.62	7.83669	10.8561	15.1592
Fetal liver	C-OCM vs R-OCM	MTFR1	ENSBTAG00000008629	-1.07054	0.999462	0.706073	16.3979	29.2458	43.7108	21.1784	31.2614	45.9514
Fetal liver	C-OCM vs R-OCM	ADHFE1	ENSBTAG00000004476	-1.37444	0.999462	0.228078	0.440291	2.49617	3.92388	2.0521	3.40401	4.55156
Fetal liver	C-OCM vs R-OCM	LACTB2	ENSBTAG00000001808	-1.04372	0.999462	0.853644	3.00061	4.87808	8.92574	2.16363	5.17799	6.23388
Fetal liver	C-OCM vs R-OCM	TMEM70	ENSBTAG00000012920	1.1606	0.999462	0.372394	16.4712	26.8987	37.3922	17.7759	23.0742	29.568
Fetal liver	C-OCM vs R-OCM	GDAP1	ENSBTAG00000012608	1.56512	0.999462	0.216698	0	0.887472	1.43253	0	0.553226	0.94366
Fetal liver	C-OCM vs R-OCM	MRPS28	ENSBTAG00000001302	1.04497	0.999462	0.81367	4.98996	6.94094	8.19895	5.01624	6.72096	9.33175
Fetal liver	C-OCM vs R-OCM	EMC2	ENSBTAG00000010006	1.05302	0.999462	0.747275	18.6961	21.941	27.5916	15.2983	21.0937	29.8726
Fetal liver	C-OCM vs R-OCM	OXR1	ENSBTAG00000008285	-1.08816	0.999462	0.657132	4.84714	8.57543	11.2398	7.31513	9.5109	11.3728
Fetal liver	C-OCM vs R-OCM	SLC25A32	ENSBTAG00000033902	-1.03034	0.999462	0.89311	2.34822	3.13932	3.95676	2.31257	3.23128	5.04847
Fetal liver	C-OCM vs R-OCM	RIDA	ENSBTAG00000012595	-1.01467	0.999462	0.934721	14.6764	28.4823	40.1645	15.3515	28.9566	37.3027
Fetal liver	C-OCM vs R-OCM	MTERF3	ENSBTAG00000001522	1.12947	0.999462	0.490778	9.92783	12.8016	15.8505	9.14013	11.2593	13.7355
Fetal liver	C-OCM vs R-OCM	UQCRB	ENSBTAG00000001521	1.17171	0.999462	0.321004	18.5019	27.3532	37.5715	20.2607	23.4042	28.3121
Fetal liver	C-OCM vs R-OCM	NDUFAF6	ENSBTAG00000007570	-1.00867	0.999462	0.961252	7.63171	11.3735	15.2249	8.9172	11.4365	14.5792
Fetal liver	C-OCM vs R-OCM	PDP1	ENSBTAG00000000199	-1.01902	0.999462	0.929809	5.08542	7.94088	11.0961	3.28724	8.11507	11.3694
Fetal liver	C-OCM vs R-OCM	DECR1	ENSBTAG00000019663	-1.08006	0.999462	0.680096	8.51229	13.7496	18.733	9.58179	14.9889	26.7516
Fetal liver	C-OCM vs R-OCM	RMDN1	ENSBTAG00000015734	-1.07733	0.999462	0.658777	11.056	14.9112	20.6937	13.1529	15.9996	18.7684
Fetal liver	C-OCM vs R-OCM	MRPL13	ENSBTAG00000006767	1.06524	0.999462	0.72054	14.6661	18.1244	23.0419	13.4753	17.2231	31.879
Fetal liver	C-OCM vs R-OCM	ACAT1	ENSBTAG00000012885	-1.20201	0.999462	0.294424	67.0069	100.18	139.065	69.4422	120.508	155.605
Fetal liver	C-OCM vs R-OCM	FDX1	ENSBTAG00000011793	-1.05956	0.999462	0.723063	36.385	43.9317	54.6942	35.9575	46.826	78.4714
Fetal liver	C-OCM vs R-OCM	DLAT	ENSBTAG00000010709	1.03262	0.999462	0.836211	24.7068	29.0559	34.8533	17.4476	28.1472	35.2229
Fetal liver	C-OCM vs R-OCM	TIMM8B	ENSBTAG00000002000	1.0944	0.999462	0.566029	22.7889	30.1994	38.3155	22.7455	27.5287	32.4931
Fetal liver	C-OCM vs R-OCM	SDHD	ENSBTAG00000016266	-1.03749	0.999462	0.807442	47.9329	54.5816	64.2433	48.9315	56.9677	77.3567
Fetal liver	C-OCM vs R-OCM	PTS	ENSBTAG00000049973	1.00229	0.999742	0.992118	1.61571	3.17019	4.22207	2.1981	3.35355	5.35032
Fetal liver	C-OCM vs R-OCM	REXO2	ENSBTAG00000005843	1.12693	0.999462	0.454468	37.1355	51.6992	72.061	33.631	45.9349	60.637
Fetal liver	C-OCM vs R-OCM	ATP5MG	ENSBTAG00000007332	1.11032	0.999462	0.572304	62.8387	93.8941	131.796	59.4442	84.6702	174.777
Fetal liver	C-OCM vs R-OCM	SLC37A4	ENSBTAG00000008077	1.05293	0.999462	0.757473	12.0453	13.7487	15.3109	8.9172	12.9392	17.294
Fetal liver	C-OCM vs R-OCM	HMBS	ENSBTAG00000005364	1.04844	0.999462	0.847596	167.611	426.096	892.763	247.445	406.441	630.235
Fetal liver	C-OCM vs R-OCM	NLRX1	ENSBTAG00000040569	-1.10553	0.999462	0.634979	3.92388	10.4711	13.908	5.56362	11.6568	18.9027
Fetal liver	C-OCM vs R-OCM	NUCB2	ENSBTAG00000017468	-1.05878	0.999462	0.782482	2.30816	9.26663	11.7411	6.6879	9.87644	13.4969
Fetal liver	C-OCM vs R-OCM	CYB5R2	ENSBTAG00000016142	1.30822	0.999462	0.67584	0	0.424526	2.17947	0	0.317567	0.860125
Fetal liver	C-OCM vs R-OCM	MRPL17	ENSBTAG00000024781	1.17379	0.999462	0.359872	22.3376	37.7434	50.958	24.006	32.239	53.2803
Fetal liver	C-OCM vs R-OCM	TIMM10B	ENSBTAG00000003567	1.30295	0.999462	0.430172	0.461633	1.1956	1.76116	0	0.889479	1.82409
Fetal liver	C-OCM vs R-OCM	CLPB	ENSBTAG00000001280	1.0612	0.999462	0.771071	4.15469	7.48774	11.7411	4.17226	7.06463	9.68482
Fetal liver	C-OCM vs R-OCM	MRPL48	ENSBTAG00000008347	1.14077	0.999462	0.567915	2.07735	6.86156	14.2361	3.5401	6.06952	8.47134
Fetal liver	C-OCM vs R-OCM	UCP2	ENSBTAG00000003692	1.08858	0.999462	0.752632	205.843	469.987	872.657	218.588	431.789	1122.01
Fetal liver	C-OCM vs R-OCM	UCP3	ENSBTAG00000005259				0	0	0	0	0	0
Fetal liver	C-OCM vs R-OCM	LIPT2	ENSBTAG00000008227	1.22188	0.999462	0.411641	2.23643	2.98546	4.29758	0.66879	2.33843	3.30616
Fetal liver	C-OCM vs R-OCM	RPS3	ENSBTAG00000005620	1.35805	0.999462	0.175203	691.677	1153.14	2122.12	630.567	849.091	1291.66
Fetal liver	C-OCM vs R-OCM	METTL15	ENSBTAG00000003361	1.14168	0.999462	0.648352	0.733818	2.77819	6.46286	0.758593	2.36458	3.56494
Fetal liver	C-OCM vs R-OCM	IMMP1L	ENSBTAG00000000475	-1.05864	0.999462	0.787609	3.23143	4.55287	6.95399	3.72022	4.99238	6.91083
Fetal liver	C-OCM vs R-OCM	CAT	ENSBTAG00000020980	-1.08157	0.999462	0.701657	278.595	492.822	603.755	444.789	533.158	626.835
Fetal liver	C-OCM vs R-OCM	PDHX	ENSBTAG00000018261	-1.04491	0.999462	0.784159	12.1842	14.6629	18.4025	13.2909	15.2278	20.5115
Fetal liver	C-OCM vs R-OCM	ALKBH3	ENSBTAG00000009518	1.15512	0.999462	0.452056	7.67151	9.93259	12.9152	5.35189	8.62497	11.5924
Fetal liver	C-OCM vs R-OCM	ACCS	ENSBTAG00000008465	1.06481	0.999462	0.747649	5.33967	6.83012	9.133	4.22423	6.53786	9.14013
Fetal liver	C-OCM vs R-OCM	ATG13	ENSBTAG00000017325	1.14373	0.999462	0.413888	61.1579	89.6324	127.641	64.9028	78.2528	96.9735
Fetal liver	C-OCM vs R-OCM	PTPMT1	ENSBTAG00000018479	1.34542	0.999462	0.101196	14.8762	21.7772	30.9671	12.2612	15.9783	20.7605
Fetal liver	C-OCM vs R-OCM	NDUFS3	ENSBTAG00000018483	1.08171	0.999462	0.677655	28.881	48.6705	76.3171	28.2885	45.0577	90.0637
Fetal liver	C-OCM vs R-OCM	MTCH2	ENSBTAG00000018742	1.07738	0.999462	0.623232	42.2394	51.908	63.8273	37.915	48.2527	57.5125
Fetal liver	C-OCM vs R-OCM	TIMM10	ENSBTAG00000024701	1.54373	0.999462	0.0624076	11.9585	22.4924	55.1651	10.1146	14.5859	33.8854
Fetal liver	C-OCM vs R-OCM	GLYAT	ENSBTAG00000038323	-1.14295	0.999462	0.525729	21.5743	41.124	72.9486	19.5757	47.0897	105.446
Fetal liver	C-OCM vs R-OCM	MRPL16	ENSBTAG00000021188	1.08418	0.999462	0.643389	25.4965	34.3343	58.1184	24.5613	31.8086	55.0637
Fetal liver	C-OCM vs R-OCM	ACAD8	ENSBTAG00000012937	-1.06697	0.999462	0.677493	28.9336	37.6541	45.951	33.6624	40.2747	50.5729
Fetal liver	C-OCM vs R-OCM	ATP2B4	ENSBTAG00000014059	-1.70311	0.999462	0.0611359	6.5384	36.0502	65.8146	17.0684	61.4254	113.745
Fetal liver	C-OCM vs R-OCM	GLRX2	ENSBTAG00000015972	1.13638	0.999462	0.578802	2.35939	3.59887	5.50972	1.85454	3.15177	4.22295
Fetal liver	C-OCM vs R-OCM	LYPLAL1	ENSBTAG00000015534	1.14853	0.999462	0.564272	1.69224	4.09331	6.02116	1.78344	3.50066	4.56022
Fetal liver	C-OCM vs R-OCM	IARS2	ENSBTAG00000012582	-1.13067	0.999462	0.563215	23.5433	71.796	119.708	24.7452	81.1832	108.731
Fetal liver	C-OCM vs R-OCM	PYCR2	ENSBTAG00000005835	-1.04215	0.999462	0.807209	16.8496	33.7756	48.7255	27.8663	35.2483	42.0453
Fetal liver	C-OCM vs R-OCM	COQ8A	ENSBTAG00000021880	1.09712	0.999462	0.604721	9.6864	14.4162	23.8704	9.36306	13.128	17.4476
Fetal liver	C-OCM vs R-OCM	SCCPDH	ENSBTAG00000003804	-1.13404	0.999462	0.502207	16.388	41.8493	54.8896	30.3185	47.4881	76.5513
Fetal liver	C-OCM vs R-OCM	TFB2M	ENSBTAG00000000072	1.25291	0.999462	0.218859	10.1708	15.3936	27.9288	7.80255	12.0199	15.1627
Fetal liver	C-OCM vs R-OCM	COX20	ENSBTAG00000033136	-1.0322	0.999462	0.86641	6.43053	10.1964	11.8879	7.64555	10.6831	17.8344
Fetal liver	C-OCM vs R-OCM	KMO	ENSBTAG00000014439	1.20605	0.999462	0.477971	1.32087	4.38447	8.04419	1.78344	3.6405	5.73114
Fetal liver	C-OCM vs R-OCM	FH	ENSBTAG00000021688	-1.07174	0.999462	0.658101	45.4708	62.6062	81.103	58.9332	67.5106	77.0678
Fetal liver	C-OCM vs R-OCM	SELE	ENSBTAG00000007307	1.80504	0.999462	0.411643	0	0.151667	0.620892	0	0.0753263	0.209702
Fetal liver	C-OCM vs R-OCM	MYOC	ENSBTAG00000020342	-2.00135	0.999462	0.590291	0	0	0	0	0.0162865	0.114006
Fetal liver	C-OCM vs R-OCM	MFN2	ENSBTAG00000005314	-1.04692	0.999462	0.785746	64.6286	103.153	127.159	59.7452	107.937	143.109
Fetal liver	C-OCM vs R-OCM	SLC25A33	ENSBTAG00000003177	-1.01253	0.999462	0.94801	6.70929	8.18394	10.1379	4.94544	8.39233	10.9596
Fetal liver	C-OCM vs R-OCM	PARK7	ENSBTAG00000020518	1.06602	0.999462	0.705138	70.1717	83.1212	98.4784	55.018	78.1815	135.319
Fetal liver	C-OCM vs R-OCM	DNAJC11	ENSBTAG00000011217	1.12558	0.999462	0.432373	32.7167	42.6378	50.3399	33.5449	37.6472	42.8328
Fetal liver	C-OCM vs R-OCM	ACOT7	ENSBTAG00000021202	1.11822	0.999462	0.541765	17.2609	29.4264	42.8629	19.2669	26.3925	44.8089
Fetal liver	C-OCM vs R-OCM	ATAD3A	ENSBTAG00000002219	1.08291	0.999462	0.606387	26.8225	30.9754	42.1212	23.1818	28.7357	34.1083
Fetal liver	C-OCM vs R-OCM	MRPL20	ENSBTAG00000004872	1.04713	0.999462	0.76492	30.3476	37.3673	51.8076	31.6335	35.9393	52.6115
Fetal liver	C-OCM vs R-OCM	AURKAIP1	ENSBTAG00000004874	1.20784	0.999462	0.304562	24.3683	40.0615	61.8588	23.7968	33.2239	62.8663
Fetal liver	C-OCM vs R-OCM	PUSL1	ENSBTAG00000007619	1.11855	0.999462	0.648668	2.64466	5.38611	9.9251	2.91585	4.80671	8.47134
Fetal liver	C-OCM vs R-OCM	SLC25A34	ENSBTAG00000018723	1.50027	0.999462	0.130672	1.46228	3.33876	8.5402	1.46792	2.11621	3.16081
Fetal liver	C-OCM vs R-OCM	AGMAT	ENSBTAG00000002478	-1.04706	0.999462	0.827388	28.3855	60.997	87.0177	22.4605	63.923	123.949
Fetal liver	C-OCM vs R-OCM	PRDX6	ENSBTAG00000004855	-1.09838	0.999462	0.647895	55.0543	86.6362	153.912	56.3574	95.3081	224.268
Fetal liver	C-OCM vs R-OCM	DARS2	ENSBTAG00000004358	-1.05583	0.999462	0.798702	3.69306	9.53181	13.3123	2.89809	10.0666	13.5282
Fetal liver	C-OCM vs R-OCM	MRPS14	ENSBTAG00000001109	1.08563	0.999462	0.650478	12.9739	19.1048	33.3154	12.0417	17.6733	24.5223
Fetal liver	C-OCM vs R-OCM	LAMC1	ENSBTAG00000011966	-1.0818	0.999462	0.71053	13.062	34.1316	56.7501	9.14013	36.8973	54.2834
Fetal liver	C-OCM vs R-OCM	ANGEL2	ENSBTAG00000003702	-1.03781	0.999462	0.817818	16.8096	23.1906	27.698	16.3098	24.0914	31.012
Fetal liver	C-OCM vs R-OCM	TIMM17A	ENSBTAG00000047059	1.05518	0.999462	0.781808	6.00122	11.2823	17.7584	8.55042	10.7793	12.9019
Fetal liver	C-OCM vs R-OCM	GATB	ENSBTAG00000013914	-1.07138	0.999462	0.738454	2.53898	10.9455	15.0046	6.01911	11.7751	14.2398
Fetal liver	C-OCM vs R-OCM	MMAA	ENSBTAG00000012800	1.07447	0.999462	0.699851	5.84912	7.75605	9.92783	6.1563	7.31125	8.88795
Fetal liver	C-OCM vs R-OCM	UCP1	ENSBTAG00000004647	-3.0782	0.999462	0.354132	0	0	0	0	0.0293425	0.104851
Fetal liver	C-OCM vs R-OCM	NDUFC1	ENSBTAG00000039582	1.08586	0.999462	0.640856	12.7482	22.4193	33.6089	16.3424	20.8023	36.5605
Fetal liver	C-OCM vs R-OCM	MGARP	ENSBTAG00000002599	1.29443	0.999462	0.461392	0.830273	1.88607	2.83855	0	1.41603	3.0909
Fetal liver	C-OCM vs R-OCM	SLC25A31	ENSBTAG00000012826				0	0	0	0	0	0
Fetal liver	C-OCM vs R-OCM	NUDT6	ENSBTAG00000005695	-1.23781	0.999462	0.375512	1.43253	2.2242	3.37556	1.11465	2.62497	3.53607
Fetal liver	C-OCM vs R-OCM	ETFDH	ENSBTAG00000016679	-1.16127	0.999462	0.401772	11.0792	17.7078	26.3364	15.7328	20.7867	30.0956
Fetal liver	C-OCM vs R-OCM	PGAM5	ENSBTAG00000007513	1.12872	0.999462	0.426323	51.2186	62.2485	76.7574	42.8661	55.391	68.8854
Fetal liver	C-OCM vs R-OCM	PXMP2	ENSBTAG00000007510	1.26293	0.999462	0.293204	22.3643	56.5331	100.174	16.2787	44.7163	68.3715
Fetal liver	C-OCM vs R-OCM	PUS1	ENSBTAG00000012990	1.1021	0.999462	0.579812	46.502	61.7683	100.386	33.683	56.107	80.7007
Fetal liver	C-OCM vs R-OCM	ABCB9	ENSBTAG00000008464	1.32821	0.999462	0.407162	0.372535	1.03155	1.84653	0.22293	0.711887	1.26432
Fetal liver	C-OCM vs R-OCM	DIABLO	ENSBTAG00000004199	1.06651	0.999462	0.67996	26.3131	34.4274	45.0564	26.6639	32.438	39.6997
Fetal liver	C-OCM vs R-OCM	PPTC7	ENSBTAG00000018332	1.11639	0.999462	0.528013	8.80582	14.3897	19.1577	8.9172	12.7074	17.1008
Fetal liver	C-OCM vs R-OCM	ATXN2	ENSBTAG00000022069	-1.08822	0.999462	0.565418	29.4747	34.3085	36.5525	27.8663	37.0678	43.7781
Fetal liver	C-OCM vs R-OCM	ACAD10	ENSBTAG00000001164	-1.24498	0.999462	0.347056	7.84775	20.1432	37.0037	6.01911	25.09	42.7341
Fetal liver	C-OCM vs R-OCM	SDSL	ENSBTAG00000008945	-1.54259	0.999462	0.510032	0	0.0584325	0.172033	0	0.104052	0.209702
Fetal liver	C-OCM vs R-OCM	SLC8B1	ENSBTAG00000011103	-1.13903	0.999462	0.710933	0	2.89242	6.39127	0	3.30302	5.87166
Fetal liver	C-OCM vs R-OCM	ALDH2	ENSBTAG00000008743	-1.03259	0.999462	0.873327	135.72	296.147	376.449	232.962	305.877	346.298
Fetal liver	C-OCM vs R-OCM	RAB35	ENSBTAG00000022044	1.02026	0.999462	0.890208	29.7525	37.3271	44.3226	31.8363	36.8755	41.0191
Fetal liver	C-OCM vs R-OCM	SIRT4	ENSBTAG00000021168	1.02864	0.999462	0.912923	1.17411	2.22826	3.11352	1.33797	2.23742	3.66653
Fetal liver	C-OCM vs R-OCM	COX6A1	ENSBTAG00000012788	1.0595	0.999462	0.722721	73.3306	97.6385	130.62	73.4196	92.3568	121.72
Fetal liver	C-OCM vs R-OCM	TRIAP1	ENSBTAG00000012790	1.22473	0.999462	0.228523	15.7707	22.941	34.0412	12.8788	18.714	22.5224
Fetal liver	C-OCM vs R-OCM	GATC	ENSBTAG00000012791	-1.13666	0.999462	0.498578	5.33302	6.54786	8.46122	3.78981	7.21554	9.35081
Fetal liver	C-OCM vs R-OCM	COQ5	ENSBTAG00000015761	1.07809	0.999462	0.703389	3.23143	9.04719	13.2087	6.70091	8.49272	10.5574
Fetal liver	C-OCM vs R-OCM	ACADS	ENSBTAG00000007484	1.04429	0.999462	0.820336	78.9632	135.439	194.595	59.9635	129.715	195.338
Fetal liver	C-OCM vs R-OCM	TCHP	ENSBTAG00000006504	-1.05277	0.999462	0.786761	4.87785	6.99006	8.31996	5.94232	7.32461	10.303
Fetal liver	C-OCM vs R-OCM	MMAB	ENSBTAG00000005178	1.37075	0.999462	0.107828	8.92574	13.9015	25.3898	7.75238	10.1133	15.1592
Fetal liver	C-OCM vs R-OCM	ACACB	ENSBTAG00000022058	-1.00645	0.999462	0.965154	31.1139	37.0685	43.5893	29.6497	37.2152	42.4647
Fetal liver	C-OCM vs R-OCM	ISCU	ENSBTAG00000011787	1.11327	0.999462	0.524157	54.7159	75.7049	100.867	50.5045	68.0911	111.688
Fetal liver	C-OCM vs R-OCM	HSCB	ENSBTAG00000015075	1.32751	0.999462	0.240729	4.06139	6.34928	9.9251	2.16611	4.84657	10.7006
Fetal liver	C-OCM vs R-OCM	NIPSNAP1	ENSBTAG00000013152	1.16369	0.999462	0.390099	77.6115	102.588	138.951	56.3188	88.1692	115.938
Fetal liver	C-OCM vs R-OCM	UQCR10	ENSBTAG00000000913	1.07183	0.999462	0.69164	28.5425	45.322	63.4019	30.0088	42.3646	77.5796
Fetal liver	C-OCM vs R-OCM	MTFP1	ENSBTAG00000018116	1.16026	0.999462	0.372882	21.7735	29.5145	39.1859	15.6734	25.3835	29.9817
Fetal liver	C-OCM vs R-OCM	DUSP18	ENSBTAG00000017459	1.14672	0.999462	0.613511	1.32087	1.7425	2.49082	0.89172	1.48297	2.8153
Fetal liver	C-OCM vs R-OCM	CHCHD10	ENSBTAG00000022032	1.74566	0.999462	0.0301929	11.9211	31.6336	94.173	9.91848	18.0859	27.7508
Fetal liver	C-OCM vs R-OCM	PI4KA	ENSBTAG00000013971	-1.06155	0.999462	0.720164	50.3179	83.0529	104.252	73.344	88.2566	108.471
Fetal liver	C-OCM vs R-OCM	SNAP29	ENSBTAG00000020760	-1.14114	0.999462	0.472691	7.56945	9.53341	13.062	7.03825	10.9044	14.9363
Fetal liver	C-OCM vs R-OCM	AIFM3	ENSBTAG00000038132	1.83194	0.999462	0.0779634	1.10194	3.04453	6.36522	0	1.62239	3.34493
Fetal liver	C-OCM vs R-OCM	SMPD4	ENSBTAG00000002130	1.07176	0.999462	0.685256	119.671	163.075	252.434	124.778	152.128	193.902
Fetal liver	C-OCM vs R-OCM	SLC25A1	ENSBTAG00000008528	1.06271	0.999462	0.700259	52.5627	63.2774	71.4739	47.0843	59.7828	86.051
Fetal liver	C-OCM vs R-OCM	MRPL40	ENSBTAG00000019891	1.30293	0.999462	0.183757	22.9017	41.5285	76.4639	22.9246	31.9236	63.758
Fetal liver	C-OCM vs R-OCM	TXNRD2	ENSBTAG00000043581	-1.08913	0.999462	0.649885	43.5893	82.9697	145.443	64.953	90.3573	143.624
Fetal liver	C-OCM vs R-OCM	COMT	ENSBTAG00000019516	1.1967	0.999462	0.339096	191.336	243.028	351.072	143.533	203.023	300.909
Fetal liver	C-OCM vs R-OCM	PRODH	ENSBTAG00000047676	1.19453	0.999462	0.403163	4.51797	7.02885	10.3784	1.56051	5.81018	7.64153
Fetal liver	C-OCM vs R-OCM	UQCRFS1	ENSBTAG00000046786	1.06326	0.999462	0.705045	66.2232	79.4379	104.789	57.4002	74.926	104.554
Fetal liver	C-OCM vs R-OCM	PDPR	ENSBTAG00000016471	-1.32276	0.999462	0.193119	6.43462	14.2315	22.3376	10.8732	18.8709	25.9636
Fetal liver	C-OCM vs R-OCM	LDHD	ENSBTAG00000006779	-1.29489	0.999462	0.22262	2.93527	4.89636	8.30939	4.7183	6.19814	8.2181
Fetal liver	C-OCM vs R-OCM	CMC2	ENSBTAG00000017009	1.12402	0.999462	0.587231	29.8963	66.0712	129.739	37.6543	58.8388	134.65
Fetal liver	C-OCM vs R-OCM	GCSH	ENSBTAG00000006795	1.08905	0.999462	0.627436	29.5897	40.848	57.704	20.2969	37.56	49.871
Fetal liver	C-OCM vs R-OCM	MLYCD	ENSBTAG00000004248	1.0761	0.999462	0.700783	12.5584	18.141	24.7006	8.13937	16.855	26.8036
Fetal liver	C-OCM vs R-OCM	HSDL1	ENSBTAG00000018770	1.07125	0.999462	0.71222	5.30877	8.25308	10.1826	6.01911	7.72478	8.84808
Fetal liver	C-OCM vs R-OCM	COX4I1	ENSBTAG00000016079	1.09723	0.999462	0.613435	145.533	215.478	328.31	151.669	196.459	319.905
Fetal liver	C-OCM vs R-OCM	CA5A	ENSBTAG00000010151	1.15286	0.999462	0.593493	1.80506	3.29489	4.07719	0.44586	2.80401	4.42513
Fetal liver	C-OCM vs R-OCM	ACSF3	ENSBTAG00000015968	-1.01084	0.999462	0.957259	11.1049	18.331	37.865	14.2398	18.5292	27.7151
Fetal liver	C-OCM vs R-OCM	SPG7	ENSBTAG00000012041	1.02821	0.999462	0.854241	39.7371	50.1317	56.9443	35.9118	48.6296	62.8368
Fetal liver	C-OCM vs R-OCM	TUBB3	ENSBTAG00000023730	-2.26195	0.999462	0.248008	0	0.126441	0.440291	0	0.317419	1.56051
Fetal liver	C-OCM vs R-OCM	VPS35	ENSBTAG00000002493	1.016	0.999462	0.922961	41.0853	67.4368	85.5108	49.3086	66.4164	78.5335
Fetal liver	C-OCM vs R-OCM	GPT2	ENSBTAG00000002980	1.22615	0.999462	0.412858	2.83855	6.20732	11.6806	1.44242	5.05287	8.21897
Fetal liver	C-OCM vs R-OCM	LONP2	ENSBTAG00000010867	-1.07664	0.999462	0.649246	32.5451	49.8968	73.2792	43.1696	53.7833	65.4557
Fetal liver	C-OCM vs R-OCM	MMP2	ENSBTAG00000019267	-1.15245	0.999462	0.482513	9.83317	29.4257	39.4696	14.9363	33.8396	52.8487
Fetal liver	C-OCM vs R-OCM	ARL2BP	ENSBTAG00000004844	-1.16651	0.999462	0.416845	5.57702	12.2031	15.2302	10.1146	14.3661	23.6306
Fetal liver	C-OCM vs R-OCM	CIAPIN1	ENSBTAG00000001854	1.02385	0.999462	0.886682	37.1614	53.7353	85.5632	36.6653	52.6025	67.9937
Fetal liver	C-OCM vs R-OCM	COQ9	ENSBTAG00000001855	1.05219	0.999462	0.754515	31.8142	43.2935	56.7808	34.3094	41.2836	70.4459
Fetal liver	C-OCM vs R-OCM	GOT2	ENSBTAG00000007172	-1.04772	0.999462	0.783947	78.4775	104.069	152.399	67.1756	109.16	143.178
Fetal liver	C-OCM vs R-OCM	TK2	ENSBTAG00000005152	1.00424	0.999462	0.983177	3.46224	7.26973	12.0713	5.97574	7.32872	8.84808
Fetal liver	C-OCM vs R-OCM	PDP2	ENSBTAG00000046708	-1.03492	0.999462	0.90978	0.692449	2.69799	4.47286	0	2.79585	5.02732
Fetal liver	C-OCM vs R-OCM	DDX28	ENSBTAG00000004290	-1.1957	0.999462	0.358894	3.69306	6.58705	10.1267	6.39592	7.98623	9.37573
Fetal liver	C-OCM vs R-OCM	DUS2	ENSBTAG00000014644	-1.01124	0.999462	0.954739	7.10743	9.82899	15.7037	5.92829	9.98523	14.7134
Fetal liver	C-OCM vs R-OCM	PDF	ENSBTAG00000001663	1.15283	0.999462	0.44371	8.00996	11.5817	16.4375	7.64555	10.167	15.828
Fetal liver	C-OCM vs R-OCM	CYB5B	ENSBTAG00000002412	-1.06189	0.999462	0.717161	33.9024	54.0292	75.8137	36.8847	57.4733	69.6701
Fetal liver	C-OCM vs R-OCM	DHODH	ENSBTAG00000019887	-1.02855	0.999462	0.875699	6.92449	15.5383	27.298	13.7947	16.0998	18.2803
Fetal liver	C-OCM vs R-OCM	C18H19orf12	ENSBTAG00000020434	1.09625	0.999462	0.667016	3.35464	5.04991	7.36867	3.39999	4.57083	5.94232
Fetal liver	C-OCM vs R-OCM	PDCD5	ENSBTAG00000009304	1.29905	0.999462	0.1454	7.44587	10.7178	12.9152	6.28483	8.27585	10.0319
Fetal liver	C-OCM vs R-OCM	NUDT19	ENSBTAG00000023614	1.0326	0.999462	0.868601	5.29299	9.61533	15.2339	6.50077	9.16213	11.0601
Fetal liver	C-OCM vs R-OCM	CEP89	ENSBTAG00000004864	-1.0227	0.999462	0.930624	1.15408	2.46414	4.12879	1.67762	2.5709	3.82076
Fetal liver	C-OCM vs R-OCM	GPI	ENSBTAG00000006396	1.03275	0.999462	0.843357	59.4374	73.6248	90.6899	48.6302	71.3523	99.4404
Fetal liver	C-OCM vs R-OCM	COX6B1	ENSBTAG00000055082	1.21378	0.999462	0.343405	38.3575	73.1527	115.943	40.814	60.3559	141.115
Fetal liver	C-OCM vs R-OCM	PRODH2	ENSBTAG00000031772	1.14804	0.999462	0.456732	41.1031	63.4937	87.4326	29.2038	55.2369	100.766
Fetal liver	C-OCM vs R-OCM	SDHAF1	ENSBTAG00000037461	1.07402	0.999462	0.690695	9.25093	11.1753	12.8692	6.97657	10.4869	13.1064
Fetal liver	C-OCM vs R-OCM	COX7A1	ENSBTAG00000014878	1.2065	0.999462	0.348713	7.60341	11.0666	19.8502	6.49089	9.15519	14.7134
Fetal liver	C-OCM vs R-OCM	ECH1	ENSBTAG00000016313	-1.09732	0.999462	0.539387	47.3173	52.6153	63.1084	47.6024	58.0105	73.5669
Fetal liver	C-OCM vs R-OCM	SARS2	ENSBTAG00000001780	-1.11989	0.999462	0.54157	9.69428	23.5133	40.0665	20.7386	26.4019	38.8423
Fetal liver	C-OCM vs R-OCM	MRPS12	ENSBTAG00000001782	1.06367	0.999462	0.72385	17.4107	22.1378	29.3527	13.1106	20.9799	36.1147
Fetal liver	C-OCM vs R-OCM	TIMM50	ENSBTAG00000010480	1.15253	0.999462	0.403	26.6246	37.6825	67.9516	27.9314	32.7797	42.8026
Fetal liver	C-OCM vs R-OCM	COQ8B	ENSBTAG00000019462	1.01923	0.999462	0.93625	1.61571	3.72606	7.63171	2.96414	3.68035	4.32726
Fetal liver	C-OCM vs R-OCM	BCKDHA	ENSBTAG00000016037	1.0914	0.999462	0.651089	14.6764	27.4956	36.3641	11.8153	25.1129	37.6768
Fetal liver	C-OCM vs R-OCM	DMAC2	ENSBTAG00000009449	-1.02694	0.999462	0.886182	13.4251	16.3171	20.6937	9.46137	16.8721	32.5478
Fetal liver	C-OCM vs R-OCM	ETHE1	ENSBTAG00000004379	1.03997	0.999462	0.830288	31.31	46.1219	68.7832	27.509	44.4327	84.9363
Fetal liver	C-OCM vs R-OCM	TOMM40	ENSBTAG00000001781	1.17701	0.999462	0.293462	43.086	58.2394	78.225	39.4702	49.4513	58.8535
Fetal liver	C-OCM vs R-OCM	OPA3	ENSBTAG00000019605	1.34397	0.999462	0.361582	0.518921	2.02395	3.46224	0	1.41323	2.1981
Fetal liver	C-OCM vs R-OCM	DMPK	ENSBTAG00000013347	1.00273	0.999742	0.991855	1.29025	2.112	3.46224	1.33758	1.99176	3.79297
Fetal liver	C-OCM vs R-OCM	TMEM143	ENSBTAG00000007107	1.11933	0.999462	0.540445	7.47246	10.5697	16.2908	7.84262	9.57187	12.4841
Fetal liver	C-OCM vs R-OCM	BCAT2	ENSBTAG00000009172	-1.04376	0.999462	0.863259	1.32087	2.22806	3.92388	1.36807	2.28315	2.89809
Fetal liver	C-OCM vs R-OCM	PPP1R15A	ENSBTAG00000001294	1.23281	0.999462	0.319619	12.4098	22.1807	40.3928	11.965	17.9973	33.2166
Fetal liver	C-OCM vs R-OCM	BAX	ENSBTAG00000013340	1.14775	0.999462	0.422517	24.1427	32.7601	47.845	16.3424	28.5735	42.8026
Fetal liver	C-OCM vs R-OCM	NTF4	ENSBTAG00000047078	-1.28628	0.999462	0.633872	0	0.239665	0.692449	0	0.25962	0.573416
Fetal liver	C-OCM vs R-OCM	CPT1C	ENSBTAG00000012205	1.48038	0.999462	0.192228	0.923265	1.48083	1.9719	0	0.974161	2.0521
Fetal liver	C-OCM vs R-OCM	VSIG10L	ENSBTAG00000020447	1.11996	0.999462	0.527353	82.3559	116.062	186.096	74.353	103.753	195.733
Fetal liver	C-OCM vs R-OCM	ISOC2	ENSBTAG00000015950	1.17081	0.999462	0.416226	57.8031	90.3245	159.828	36.1635	77.1288	114.321
Fetal liver	C-OCM vs R-OCM	COX6B2	ENSBTAG00000007200	1.54815	0.999462	0.288712	0	0.758701	1.37626	0	0.483025	0.758593
Fetal liver	C-OCM vs R-OCM	RDH13	ENSBTAG00000030393	1.23297	0.999462	0.285714	8.61408	13.4227	20.2534	6.01911	10.7254	14.7067
Fetal liver	C-OCM vs R-OCM	NDUFA3	ENSBTAG00000007754	1.47778	0.999462	0.0414318	13.8764	27.9976	46.3773	14.8133	18.9939	34.3312
Fetal liver	C-OCM vs R-OCM	COX11	ENSBTAG00000007015	1.0811	0.999462	0.684143	6.53726	9.4204	13.9947	6.72633	8.69919	11.3617
Fetal liver	C-OCM vs R-OCM	AKAP1	ENSBTAG00000025320	-1.03708	0.999462	0.85481	19.6194	30.7623	36.9011	6.24204	31.8557	44.1531
Fetal liver	C-OCM vs R-OCM	MRPS23	ENSBTAG00000012366	1.20124	0.999462	0.237541	39.7113	48.9794	58.999	34.1183	40.9264	59.0765
Fetal liver	C-OCM vs R-OCM	PTRH2	ENSBTAG00000016710	1.36914	0.999462	0.146715	6.61166	12.4612	27.7383	6.68986	9.13918	15.828
Fetal liver	C-OCM vs R-OCM	RPS6KB1	ENSBTAG00000016851	-1.04757	0.999462	0.795126	11.7276	15.9626	20.9872	7.80255	16.5727	21.7751
Fetal liver	C-OCM vs R-OCM	MRM1	ENSBTAG00000010311	1.39116	0.999462	0.0942804	7.78432	12.7685	19.6663	5.73416	9.18389	13.3758
Fetal liver	C-OCM vs R-OCM	ACACA	ENSBTAG00000017567	-1.20515	0.999462	0.414198	4.15469	15.6044	23.2402	4.90446	18.8233	27.4284
Fetal liver	C-OCM vs R-OCM	RHOT1	ENSBTAG00000010001	-1.00627	0.999462	0.971263	13.2844	17.5176	25.3898	14.0487	17.3298	22.4591
Fetal liver	C-OCM vs R-OCM	TEFM	ENSBTAG00000018386	1.13116	0.999462	0.579569	2.93527	4.01367	6.23204	2.2293	3.36349	5.22841
Fetal liver	C-OCM vs R-OCM	LYRM9	ENSBTAG00000033298	1.09223	0.999462	0.616483	10.408	12.9807	19.719	10.2548	11.8275	13.5709
Fetal liver	C-OCM vs R-OCM	POLDIP2	ENSBTAG00000008116	1.03993	0.999462	0.815101	60.0183	81.7469	116.824	61.1644	78.7169	119.936
Fetal liver	C-OCM vs R-OCM	KIAA0100	ENSBTAG00000011988	-1.05482	0.999462	0.824016	9.24611	17.1291	26.2263	1.56051	18.0224	28.862
Fetal liver	C-OCM vs R-OCM	ERAL1	ENSBTAG00000015639	-1.00495	0.999462	0.974944	19.3942	24.4626	31.701	20.8121	24.5493	30.0909
Fetal liver	C-OCM vs R-OCM	TIMM22	ENSBTAG00000008423	1.24793	0.999462	0.240915	10.236	14.1619	20.2534	8.47096	11.4764	19.6178
Fetal liver	C-OCM vs R-OCM	MRM3	ENSBTAG00000019162	-1.30597	0.999462	0.23392	1.15408	3.18086	4.22207	3.5401	4.34402	5.54302
Fetal liver	C-OCM vs R-OCM	GLOD4	ENSBTAG00000019160	-1.02073	0.999462	0.898063	22.0146	27.2019	35.8132	17.1656	27.6612	34.6424
Fetal liver	C-OCM vs R-OCM	WDR81	ENSBTAG00000011491	1.02348	0.999462	0.893568	102.701	165.681	213.505	107.182	161.742	218.63
Fetal liver	C-OCM vs R-OCM	CLUH	ENSBTAG00000011786	1.03654	0.999462	0.826596	74.0506	99.4815	124.896	59.5223	95.853	123.019
Fetal liver	C-OCM vs R-OCM	C1QBP	ENSBTAG00000012739	1.02227	0.999462	0.894408	48.6238	60.4483	85.1229	43.3885	59.3446	100.541
Fetal liver	C-OCM vs R-OCM	SLC25A11	ENSBTAG00000004910	1.03968	0.999462	0.799409	31.4054	40.6001	49.8996	33.0616	38.8095	42.8328
Fetal liver	C-OCM vs R-OCM	SLC16A11	ENSBTAG00000020852	-1.02345	0.999462	0.914848	10.2735	19.0074	26.1734	4.90446	19.4085	38.9411
Fetal liver	C-OCM vs R-OCM	ACADVL	ENSBTAG00000003072	1.03949	0.999462	0.808924	67.86	100.252	141.333	77.1338	96.4525	110.628
Fetal liver	C-OCM vs R-OCM	TP53	ENSBTAG00000001069	-1.0059	0.999462	0.972112	57.9876	74.7333	115.356	59.2967	75.286	100.096
Fetal liver	C-OCM vs R-OCM	SLC25A35	ENSBTAG00000018808	1.01522	0.999462	0.963077	0.230816	1.79647	2.53447	0	1.76054	3.01639
Fetal liver	C-OCM vs R-OCM	SCO1	ENSBTAG00000021780	1.16608	0.999462	0.337069	32.7283	41.7319	60.0122	28.0242	35.6392	39.7569
Fetal liver	C-OCM vs R-OCM	ELAC2	ENSBTAG00000021939	-1.02727	0.999462	0.891316	11.5408	18.1035	25.4965	7.57962	18.5698	27.6887
Fetal liver	C-OCM vs R-OCM	COX10	ENSBTAG00000015294	1.21736	0.999462	0.287132	8.51564	13.6977	19.6194	9.0172	11.1838	12.9019
Fetal liver	C-OCM vs R-OCM	UBB	ENSBTAG00000017246	-1.18016	0.999462	0.438466	747.383	970.308	1182.18	914.168	1145.46	1887.1
Fetal liver	C-OCM vs R-OCM	TTC19	ENSBTAG00000013270	-1.29021	0.999462	0.288869	0.461633	2.90736	4.18738	2.67594	3.94908	4.73938
Fetal liver	C-OCM vs R-OCM	AKAP10	ENSBTAG00000003439	1.00698	0.999462	0.964787	23.353	28.7652	35.37	20.3104	28.4025	36.8238
Fetal liver	C-OCM vs R-OCM	ALDH3A2	ENSBTAG00000039161	1.06181	0.999462	0.72485	55.6234	84.8565	117.587	58.521	79.8861	107.384
Fetal liver	C-OCM vs R-OCM	SHMT1	ENSBTAG00000017094	1.08026	0.999462	0.727914	5.72378	15.122	32.1767	7.00604	14.0174	18.7316
Fetal liver	C-OCM vs R-OCM	TOP3A	ENSBTAG00000017087	-1.13361	0.999462	0.468831	20.3118	36.9574	46.6911	19.172	41.8759	53.1635
Fetal liver	C-OCM vs R-OCM	MIEF2	ENSBTAG00000017081	-1.28857	0.999462	0.320222	1.3849	3.10245	6.19319	2.26666	4.20605	8.02548
Fetal liver	C-OCM vs R-OCM	ATPAF2	ENSBTAG00000008801	1.1278	0.999462	0.474227	16.6968	23.2618	34.1959	17.1069	20.6926	30.3185
Fetal liver	C-OCM vs R-OCM	PEMT	ENSBTAG00000016432	1.1774	0.999462	0.382039	63.5487	100.892	133.996	49.7134	85.6307	145.144
Fetal liver	C-OCM vs R-OCM	NT5M	ENSBTAG00000030820	-1.45821	0.999462	0.222235	1.24178	1.61282	2.07735	1.23636	2.48578	8.02548
Fetal liver	C-OCM vs R-OCM	FLCN	ENSBTAG00000008010	1.07346	0.999462	0.636501	42.1933	52.9569	64.3977	41.8273	49.0855	64.4968
Fetal liver	C-OCM vs R-OCM	PLD6	ENSBTAG00000008009	1.41771	0.999462	0.663212	0	0.0394025	0.172033	0	0.0343483	0.126432
Fetal liver	C-OCM vs R-OCM	DHRS7B	ENSBTAG00000010559	1.20201	0.999462	0.345645	8.94085	13.6061	23.9225	7.93226	11.2735	14.6661
Fetal liver	C-OCM vs R-OCM	TMEM11	ENSBTAG00000010566	1.12363	0.999462	0.506756	39.7113	61.6047	108.018	40.7126	54.8885	74.9045
Fetal liver	C-OCM vs R-OCM	SPATA20	ENSBTAG00000004155	-1.01838	0.999462	0.941703	1.15408	5.01582	8.15438	2.67516	5.14425	7.54998
Fetal liver	C-OCM vs R-OCM	RSAD1	ENSBTAG00000021303	1.17929	0.999462	0.429698	5.86645	7.577	9.09935	1.11465	6.20094	7.8388
Fetal liver	C-OCM vs R-OCM	ACSF2	ENSBTAG00000021301	1.30391	0.999462	0.181089	8.30939	17.255	25.946	6.1818	13.2984	16.6891
Fetal liver	C-OCM vs R-OCM	LRRC59	ENSBTAG00000006072	-1.14419	0.999462	0.433825	25.8423	49.7821	62.081	40.3319	57.0124	65.532
Fetal liver	C-OCM vs R-OCM	MRPL27	ENSBTAG00000021720	1.2827	0.999462	0.15267	29.1066	44.3089	61.0537	25.2303	34.6337	63.3121
Fetal liver	C-OCM vs R-OCM	PDK2	ENSBTAG00000008744	1.02576	0.999462	0.895333	5.86645	8.24561	12.4541	6.27031	8.10272	10.5574
Fetal liver	C-OCM vs R-OCM	PHB	ENSBTAG00000017120	1.11442	0.999462	0.515278	86.8685	104.604	160.119	68.81	94.0194	140.669
Fetal liver	C-OCM vs R-OCM	ATP5MC1	ENSBTAG00000018339	1.14072	0.999462	0.484307	55.0543	83.2778	137.336	50.2786	73.0445	139.554
Fetal liver	C-OCM vs R-OCM	PNPO	ENSBTAG00000012259	-1.18879	0.999462	0.456608	2.53898	5.91771	9.8073	3.39999	7.15522	10.2259
Fetal liver	C-OCM vs R-OCM	MRPL10	ENSBTAG00000001832	1.19457	0.999462	0.279233	20.1941	27.755	46.3941	17.967	23.0839	28.3541
Fetal liver	C-OCM vs R-OCM	MRPL45	ENSBTAG00000025001	1.09088	0.999462	0.566441	19.5172	25.5381	31.2607	21.0751	23.4154	25.8605
Fetal liver	C-OCM vs R-OCM	CISD3	ENSBTAG00000046569	1.16812	0.999462	0.626404	1.11761	1.66601	2.53898	0.573416	1.52561	4.90446
Fetal liver	C-OCM vs R-OCM	FKBP10	ENSBTAG00000011454	-1.23062	0.999462	0.269266	5.28349	10.5567	14.6558	9.34846	13.1423	17.3885
Fetal liver	C-OCM vs R-OCM	ACLY	ENSBTAG00000016740	-1.04739	0.999462	0.776961	44.4694	67.2039	96.6404	57.9618	70.4802	79.4182
Fetal liver	C-OCM vs R-OCM	COASY	ENSBTAG00000046746	1.00085	0.999742	0.99637	7.38612	12.2449	15.9071	7.80255	12.24	16.1833
Fetal liver	C-OCM vs R-OCM	COA3	ENSBTAG00000019911	1.32735	0.999462	0.136151	44.5624	75.6957	140.567	40.3878	57.0147	94.7453
Fetal liver	C-OCM vs R-OCM	BECN1	ENSBTAG00000019914	-1.07484	0.999462	0.643253	22.1584	35.1193	40.8547	26.3057	37.7548	48.012
Fetal liver	C-OCM vs R-OCM	NBR1	ENSBTAG00000001632	-1.09976	0.999462	0.552222	92.4678	112.637	139.947	91.4013	123.778	142.398
Fetal liver	C-OCM vs R-OCM	NAGS	ENSBTAG00000016249	-1.03969	0.999462	0.865058	3.00061	5.28397	6.74597	2.89809	5.52075	11.126
Fetal liver	C-OCM vs R-OCM	SLC25A39	ENSBTAG00000019463	1.04059	0.999462	0.885414	413.81	828.161	1495.52	401.281	795.895	2079.05
Fetal liver	C-OCM vs R-OCM	DCAKD	ENSBTAG00000006048	-1.02496	0.999462	0.88528	19.2916	27.1606	41.8276	20.6085	27.9328	40.3503
Fetal liver	C-OCM vs R-OCM	MAPT	ENSBTAG00000017512	-1.34017	0.999462	0.576695	0	0.190437	0.516099	0	0.278799	0.668986
Fetal liver	C-OCM vs R-OCM	CYB561	ENSBTAG00000020810	1.37095	0.999462	0.285261	0.461633	1.16297	1.86811	0.44586	0.893041	1.14006
Fetal liver	C-OCM vs R-OCM	TACO1	ENSBTAG00000009885	-1.42706	0.999462	0.0940518	1.84653	4.97946	6.96734	4.93086	7.38111	11.8153
Fetal liver	C-OCM vs R-OCM	POLG2	ENSBTAG00000018420	-1.04956	0.999462	0.805202	4.29758	6.8286	8.56831	4.68153	7.09749	10.8182
Fetal liver	C-OCM vs R-OCM	FASN	ENSBTAG00000015980	1.17237	0.999462	0.374469	140.828	195.2	227.776	97.4204	166.352	230.993
Fetal liver	C-OCM vs R-OCM	PYCR1	ENSBTAG00000000042	1.07527	0.999462	0.652555	110.53	136.396	194.755	110.932	127.019	148.026
Fetal liver	C-OCM vs R-OCM	P4HB	ENSBTAG00000006045	1.05271	0.999462	0.844006	261.68	675.319	1108.11	210	641.477	1100.08
Fetal liver	C-OCM vs R-OCM	SLC25A10	ENSBTAG00000055145	1.28341	0.999462	0.189848	40.5138	66.5521	133.873	39.3192	51.8074	76.4915
Fetal liver	C-OCM vs R-OCM	MRPL12	ENSBTAG00000000417	1.23997	0.999462	0.279364	33.5064	58.0879	98.7894	30.1999	46.9125	105.446
Fetal liver	C-OCM vs R-OCM	HGS	ENSBTAG00000000411	-1.04239	0.999462	0.804831	72.0896	91.6108	121.227	75.7025	95.5742	145.35
Fetal liver	C-OCM vs R-OCM	OXLD1	ENSBTAG00000000355	-1.19593	0.999462	0.439568	3.27167	6.02027	8.30939	3.99019	7.28524	17.1656
Fetal liver	C-OCM vs R-OCM	PGS1	ENSBTAG00000000675	1.08055	0.999462	0.619094	18.9993	23.5571	31.6218	18.0984	21.5599	27.6887
Fetal liver	C-OCM vs R-OCM	ACOX1	ENSBTAG00000030174	-1.15111	0.999462	0.462312	15.8505	26.2886	43.4166	14.0446	30.2481	44.6309
Fetal liver	C-OCM vs R-OCM	MRPL38	ENSBTAG00000022009	1.17704	0.999462	0.328959	27.1887	38.48	59.586	27.7508	32.7454	50.3822
Fetal liver	C-OCM vs R-OCM	SLC25A19	ENSBTAG00000000202	1.16168	0.999462	0.371459	10.58	16.2585	24.9282	10.7993	13.8856	16.5626
Fetal liver	C-OCM vs R-OCM	MRPS7	ENSBTAG00000016133	1.2595	0.999462	0.183405	35.7628	52.8235	79.17	31.4655	41.9817	67.9937
Fetal liver	C-OCM vs R-OCM	NT5C	ENSBTAG00000011527	1.30645	0.999462	0.215917	38.6782	66.8818	119.794	23.2234	51.2489	125.955
Fetal liver	C-OCM vs R-OCM	ATP5PD	ENSBTAG00000021227	1.01529	0.999462	0.933921	60.6952	88.6959	135.169	64.7005	87.4677	171.879
Fetal liver	C-OCM vs R-OCM	MRPL58	ENSBTAG00000003303	1.19223	0.999462	0.333679	19.4044	31.7917	48.2406	18.9227	26.6729	43.4714
Fetal liver	C-OCM vs R-OCM	FDXR	ENSBTAG00000006525	1.27168	0.999462	0.196157	9.133	12.4072	17.3181	5.66665	9.71006	12.3904
Fetal liver	C-OCM vs R-OCM	ABCA9	ENSBTAG00000006896	1.11427	0.999462	0.760619	0.230816	1.15616	2.49448	0	1.03952	2.0521
Fetal liver	C-OCM vs R-OCM	PRKCA	ENSBTAG00000001061	1.10241	0.999462	0.562059	9.46347	14.8814	19.2916	9.58599	13.5594	17.3212
Fetal liver	C-OCM vs R-OCM	GFM2	ENSBTAG00000015519	1.01375	0.999462	0.935279	9.23265	15.3938	21.9992	13.4969	15.3465	17.5956
Fetal liver	C-OCM vs R-OCM	PTCD2	ENSBTAG00000014675	1.1218	0.999462	0.523216	6.60437	9.35164	11.3542	6.70091	8.28102	10.5574
Fetal liver	C-OCM vs R-OCM	MRPS27	ENSBTAG00000001962	1.08441	0.999462	0.610623	24.2357	35.7259	41.9761	18.5032	32.87	38.3755
Fetal liver	C-OCM vs R-OCM	MCCC2	ENSBTAG00000044160	-1.32555	0.999462	0.345036	0	2.08969	3.8568	1.33939	2.85126	3.9194
Fetal liver	C-OCM vs R-OCM	MRPS36	ENSBTAG00000011045	1.03377	0.999462	0.885484	2.07568	4.26279	6.53726	2.45223	4.08091	5.22841
Fetal liver	C-OCM vs R-OCM	NLN	ENSBTAG00000016903	1.08807	0.999462	0.637048	9.00183	22.3908	28.1885	10.0319	20.5834	25.4484
Fetal liver	C-OCM vs R-OCM	PPWD1	ENSBTAG00000009514	1.08128	0.999462	0.707621	8.71787	18.8692	28.1885	7.57962	17.3984	29.4666
Fetal liver	C-OCM vs R-OCM	NDUFAF2	ENSBTAG00000021607	-1.05252	0.999462	0.853669	0.461633	1.5299	2.14351	1.10601	1.70727	2.58037
Fetal liver	C-OCM vs R-OCM	SETD9	ENSBTAG00000013426	1.34668	0.999462	0.338135	0.622705	1.17167	1.76116	0.379297	0.880255	1.64848
Fetal liver	C-OCM vs R-OCM	NDUFS4	ENSBTAG00000003728	1.10139	0.999462	0.572745	14.0798	26.8186	48.7255	22.8842	24.411	26.3176
Fetal liver	C-OCM vs R-OCM	MRPS30	ENSBTAG00000000084	-1.10329	0.999462	0.587618	6.69367	15.1253	23.629	13.0225	16.7575	18.8545
Fetal liver	C-OCM vs R-OCM	NNT	ENSBTAG00000011885	-1.44607	0.999462	0.129223	8.30939	33.5142	60.2763	10.7006	48.495	66.6623
Fetal liver	C-OCM vs R-OCM	OXCT1	ENSBTAG00000033186	-1.22669	0.999462	0.335902	4.15469	14.2885	20.3859	8.97669	17.5915	23.6964
Fetal liver	C-OCM vs R-OCM	NADK2	ENSBTAG00000011334	-1.09375	0.999462	0.568985	78.4775	97.1997	119.01	71.7835	106.23	128.256
Fetal liver	C-OCM vs R-OCM	AGXT2	ENSBTAG00000007690	1.14022	0.999462	0.53024	11.6982	19.7819	29.8627	5.35032	17.2887	24.6339
Fetal liver	C-OCM vs R-OCM	AMACR	ENSBTAG00000021813	1.1258	0.999462	0.606274	5.30877	9.29941	16.8597	4.21821	8.28111	12.3904
Fetal liver	C-OCM vs R-OCM	GOLPH3	ENSBTAG00000032848	1.07305	0.999462	0.657271	57.3704	68.2399	86.3253	56.0483	63.6622	84.0446
Fetal liver	C-OCM vs R-OCM	FASTKD3	ENSBTAG00000009400	1.27352	0.999462	0.18749	5.30877	7.37487	9.25632	4.72568	5.97335	6.46497
Fetal liver	C-OCM vs R-OCM	NDUFS6	ENSBTAG00000009914	1.21274	0.999462	0.280329	48.7059	80.8182	125.923	48.3581	66.6771	99.8726
Fetal liver	C-OCM vs R-OCM	MRPL36	ENSBTAG00000050317	-1.11349	0.999462	0.672308	1.01535	2.2672	3.10446	1.26432	2.6097	4.01274
Fetal liver	C-OCM vs R-OCM	SDHA	ENSBTAG00000046019	-1.01153	0.999462	0.9497	187.884	238.675	306.561	191.327	241.681	281.312
Fetal liver	C-OCM vs R-OCM	CCDC127	ENSBTAG00000047780	1.03109	0.999462	0.839451	21.2675	25.5637	31.391	21.7393	24.7418	30.0956
Fetal liver	C-OCM vs R-OCM	MEF2A	ENSBTAG00000010649	1.14705	0.999462	0.413275	16.4375	26.8804	43.3818	17.4476	23.3726	25.8993
Fetal liver	C-OCM vs R-OCM	MRPL46	ENSBTAG00000019830	1.0617	0.999462	0.753392	15.3981	21.2862	31.9945	13.5667	20.1131	37.0064
Fetal liver	C-OCM vs R-OCM	MRPS11	ENSBTAG00000019831	1.09403	0.999462	0.627759	17.5993	25.7474	40.9471	16.7588	23.6083	48.1529
Fetal liver	C-OCM vs R-OCM	POLG	ENSBTAG00000009098	-1.18195	0.999462	0.315068	13.1565	31.0739	41.9677	28.9809	36.8863	40.928
Fetal liver	C-OCM vs R-OCM	IDH2	ENSBTAG00000014093	-1.02795	0.999462	0.869595	68.3216	108.127	154.102	83.5717	111.319	135.987
Fetal liver	C-OCM vs R-OCM	NGRN	ENSBTAG00000014505	1.2244	0.999462	0.290361	25.6329	44.1765	75.5549	21.2242	36.0686	47.4841
Fetal liver	C-OCM vs R-OCM	C21H15orf40	ENSBTAG00000016522	1.2429	0.999462	0.253685	8.30939	9.27261	12.4749	4.72568	7.43314	10.406
Fetal liver	C-OCM vs R-OCM	MTHFS	ENSBTAG00000020023	1.10022	0.999462	0.651047	16.5843	33.8121	54.4867	9.47876	30.7488	42.1338
Fetal liver	C-OCM vs R-OCM	BCL2A1	ENSBTAG00000000735	1.39713	0.999462	0.312466	0.461633	1.1872	1.97838	0.22293	0.845155	1.99217
Fetal liver	C-OCM vs R-OCM	MCEE	ENSBTAG00000035247	1.59462	0.999462	0.048747	3.78473	7.44216	12.4541	1.64848	4.66293	6.44804
Fetal liver	C-OCM vs R-OCM	IDH3A	ENSBTAG00000006227	-1.06416	0.999462	0.754765	4.15469	6.57665	8.19578	2.45223	6.92287	8.60125
Fetal liver	C-OCM vs R-OCM	ETFA	ENSBTAG00000012490	-1.01205	0.999462	0.936093	37.0037	40.4038	48.5957	34.2138	41.1123	49.2675
Fetal liver	C-OCM vs R-OCM	RCN2	ENSBTAG00000015780	1.16437	0.999462	0.51907	10.7137	27.6826	48.3753	4.68153	23.7351	36.3978
Fetal liver	C-OCM vs R-OCM	COX5A	ENSBTAG00000017267	1.20817	0.999462	0.289881	40.8395	70.6419	95.3964	39.4469	58.5466	100.987
Fetal liver	C-OCM vs R-OCM	CYP11A1	ENSBTAG00000006934	1.39085	0.999462	0.197457	6.10717	17.4403	41.0853	5.73416	12.539	24.0764
Fetal liver	C-OCM vs R-OCM	STOML1	ENSBTAG00000015772	1.10328	0.999462	0.797893	0	1.29652	2.64175	0.22293	1.16829	2.16611
Fetal liver	C-OCM vs R-OCM	NUBPL	ENSBTAG00000044121	-1.04433	0.999462	0.870144	0.934057	1.91506	3.01058	1.51719	2.08949	2.89809
Fetal liver	C-OCM vs R-OCM	PPP2R3C	ENSBTAG00000009681	1.09605	0.999462	0.666777	4.61633	10.0606	17.3181	4.90446	9.14793	14.5272
Fetal liver	C-OCM vs R-OCM	PRORP	ENSBTAG00000009682	-1.17383	0.999462	0.543991	0	4.77024	8.59516	3.5401	5.6698	7.65413
Fetal liver	C-OCM vs R-OCM	PSMA6	ENSBTAG00000009683	1.23073	0.999462	0.184552	43.4343	60.4442	90.2597	41.0948	49.2212	60.637
Fetal liver	C-OCM vs R-OCM	SLC25A21	ENSBTAG00000019350	-1.36808	0.999462	0.215894	1.24541	5.08518	9.11775	3.28724	6.98118	12.1575
Fetal liver	C-OCM vs R-OCM	CKMT1A	ENSBTAG00000007502	-2.00131	0.999462	0.590302	0	0	0	0	0.0143638	0.100546
Fetal liver	C-OCM vs R-OCM	NDUFB1	ENSBTAG00000015156	1.25998	0.999462	0.297781	5.41518	11.2398	17.7729	5.9253	8.98729	20.2866
Fetal liver	C-OCM vs R-OCM	IFI27	ENSBTAG00000003152	1.01454	0.999462	0.953534	7.92524	25.0817	42.4477	6.01911	24.7126	49.1672
Fetal liver	C-OCM vs R-OCM	IFI27L2	ENSBTAG00000003155	1.0911	0.999462	0.783799	0.860165	2.68293	6.69367	0.72121	2.46107	5.79618
Fetal liver	C-OCM vs R-OCM	GLRX5	ENSBTAG00000013423	1.10675	0.999462	0.605341	99.8361	167.747	299.985	94.5136	151.612	248.344
Fetal liver	C-OCM vs R-OCM	SLC25A29	ENSBTAG00000013666	1.08312	0.999462	0.642266	12.8927	18.3402	24.9082	12.4666	16.8152	20.3104
Fetal liver	C-OCM vs R-OCM	SLC25A47	ENSBTAG00000008384	-1.43641	0.999462	0.141212	2.15041	5.02795	7.61694	2.88484	7.13747	13.5282
Fetal liver	C-OCM vs R-OCM	HSP90AA1	ENSBTAG00000006270	-1.11642	0.999462	0.6032	717.377	1014.44	1263.24	774.397	1132.79	1368.12
Fetal liver	C-OCM vs R-OCM	XRCC3	ENSBTAG00000009966	1.27505	0.999462	0.223758	11.35	20.7482	34.3916	10.3563	16.2829	26.7516
Fetal liver	C-OCM vs R-OCM	MRPS24	ENSBTAG00000007398	1.10449	0.999462	0.623727	8.68685	13.6775	23.3354	9.57647	12.5197	24.7452
Fetal liver	C-OCM vs R-OCM	CMC1	ENSBTAG00000035286	1.18455	0.999462	0.386057	5.73011	9.78102	15.9972	6.32161	8.22955	9.78785
Fetal liver	C-OCM vs R-OCM	MLH1	ENSBTAG00000016758	1.0824	0.999462	0.625887	18.0037	27.8731	38.8924	18.9491	25.7079	30.4866
Fetal liver	C-OCM vs R-OCM	ACAA1	ENSBTAG00000018283	1.03398	0.999462	0.841826	112.51	137.627	155.365	89.7224	133.224	174.729
Fetal liver	C-OCM vs R-OCM	EXOG	ENSBTAG00000019305	-1.01091	0.999462	0.969508	0.934057	3.04702	5.71221	0.89172	3.0733	5.1515
Fetal liver	C-OCM vs R-OCM	SLC25A38	ENSBTAG00000022721	1.04503	0.999462	0.808768	46.3918	69.7718	110.22	46.1508	66.7608	102.994
Fetal liver	C-OCM vs R-OCM	TCAIM	ENSBTAG00000016622	1.01189	0.999462	0.949791	7.94742	12.3637	17.4107	9.36306	12.161	14.8809
Fetal liver	C-OCM vs R-OCM	RPUSD3	ENSBTAG00000007968	-1.03779	0.999462	0.816743	35.6392	44.5112	60.4739	37.5588	46.2209	66.6561
Fetal liver	C-OCM vs R-OCM	OGG1	ENSBTAG00000007777	-1.00461	0.999462	0.980177	8.30939	19.741	30.4498	15.1592	19.8922	28.8484
Fetal liver	C-OCM vs R-OCM	TRNT1	ENSBTAG00000019534	-1.1429	0.999462	0.520156	3.00061	12.4787	17.8054	11.7426	14.3653	19.0606
Fetal liver	C-OCM vs R-OCM	ARL6IP5	ENSBTAG00000021506	1.07306	0.999462	0.727368	15.1167	26.3133	38.8153	7.13376	24.4592	40.7213
Fetal liver	C-OCM vs R-OCM	SUCLG2	ENSBTAG00000009541	-1.10859	0.999462	0.542753	60.9355	88.8224	125.291	70.9877	98.7477	132.42
Fetal liver	C-OCM vs R-OCM	SLC25A26	ENSBTAG00000037972	1.09019	0.999462	0.639304	7.44587	9.07695	12.0024	7.1677	8.22885	9.6463
Fetal liver	C-OCM vs R-OCM	FHIT	ENSBTAG00000014418	1.2263	0.999462	0.61935	0	0.64305	1.54272	0	0.587829	1.33758
Fetal liver	C-OCM vs R-OCM	PDHB	ENSBTAG00000021724	1.00814	0.999462	0.959637	30.6986	48.1826	64.8695	34.516	47.9184	61.4059
Fetal liver	C-OCM vs R-OCM	ABHD6	ENSBTAG00000016615	1.14821	0.999462	0.601198	0.620892	2.38494	3.73623	1.78247	2.12628	2.52864
Fetal liver	C-OCM vs R-OCM	PDE12	ENSBTAG00000015563	1.02569	0.999462	0.910659	4.87785	8.12841	12.452	2.00637	7.85973	10.1552
Fetal liver	C-OCM vs R-OCM	CHDH	ENSBTAG00000010027	-1.11525	0.999462	0.626042	10.8381	17.5054	24.7006	7.2121	19.5084	41.3433
Fetal liver	C-OCM vs R-OCM	TKT	ENSBTAG00000003758	-1.03667	0.999462	0.844035	89.5567	180.564	262.707	145.776	187.265	237.39
Fetal liver	C-OCM vs R-OCM	NT5DC2	ENSBTAG00000014784	1.10226	0.999462	0.537286	49.1467	64.441	89.2323	52.2765	58.3136	66.059
Fetal liver	C-OCM vs R-OCM	GLYCTK	ENSBTAG00000021695	1.19984	0.999462	0.311179	37.8473	59.4851	89.8771	29.0545	49.5783	79.7787
Fetal liver	C-OCM vs R-OCM	ALAS1	ENSBTAG00000004118	-1.06255	0.999462	0.751931	10.1267	17.8548	24.7006	11.9515	19.0442	28.4147
Fetal liver	C-OCM vs R-OCM	HEMK1	ENSBTAG00000004120	1.03398	0.999462	0.834992	11.2087	14.8453	19.1788	12.5683	14.3854	17.4121
Fetal liver	C-OCM vs R-OCM	AMT	ENSBTAG00000002321	1.10297	0.999462	0.531098	30.0198	37.03	43.2086	23.8535	33.4919	52.0901
Fetal liver	C-OCM vs R-OCM	GPX1	ENSBTAG00000054195	1.01357	0.999462	0.96179	888.289	1826.95	3717.23	742.837	1802.55	4626.91
Fetal liver	C-OCM vs R-OCM	NDUFAF3	ENSBTAG00000018918	1.16967	0.999462	0.340179	32.0693	43.0732	65.4566	28.2734	36.9082	58.6306
Fetal liver	C-OCM vs R-OCM	SLC25A20	ENSBTAG00000000191	1.07808	0.999462	0.630009	16.388	24.2926	34.05	19.3949	22.5896	25.1393
Fetal liver	C-OCM vs R-OCM	UQCRC1	ENSBTAG00000019096	1.05115	0.999462	0.777752	130.641	174.441	286.336	134.179	166.045	214.013
Fetal liver	C-OCM vs R-OCM	CCDC51	ENSBTAG00000013413	1.10978	0.999462	0.507754	21.0043	27.0437	36.3245	19.4006	24.4722	30.4702
Fetal liver	C-OCM vs R-OCM	NME6	ENSBTAG00000003025	1.13344	0.999462	0.477596	9.8073	13.936	18.1987	9.98815	12.4058	17.3885
Fetal liver	C-OCM vs R-OCM	DHX30	ENSBTAG00000015833	1.08569	0.999462	0.599493	50.7673	63.7389	88.6453	54.9524	58.5004	63.7218
Fetal liver	C-OCM vs R-OCM	LARS2	ENSBTAG00000007315	-1.43117	0.999462	0.0845038	3.23143	10.2723	14.8809	10.0319	14.8344	20.7349
Fetal liver	C-OCM vs R-OCM	TAMM41	ENSBTAG00000003328	-1.1208	0.999462	0.56476	5.53959	8.33265	11.7329	5.57325	9.3623	12.8961
Fetal liver	C-OCM vs R-OCM	MRPS25	ENSBTAG00000013723	1.20487	0.999462	0.379128	17.1366	27.7201	50.5488	12.9974	23.0653	56.4013
Fetal liver	C-OCM vs R-OCM	CHCHD4	ENSBTAG00000015529	1.56479	0.999462	0.009238	18.7275	28.8498	51.2412	15.3867	18.3527	22.5159
Fetal liver	C-OCM vs R-OCM	ACAD9	ENSBTAG00000003242	1.03319	0.999462	0.850692	31.0315	48.8102	82.3344	26.7516	47.1767	60.3756
Fetal liver	C-OCM vs R-OCM	EEFSEC	ENSBTAG00000030962	1.16412	0.999462	0.343965	38.8986	53.6877	80.72	38.0366	46.2537	67.1019
Fetal liver	C-OCM vs R-OCM	CHCHD6	ENSBTAG00000030855	1.27029	0.999462	0.235948	4.84296	7.88515	12.9257	4.49176	6.20995	9.36306
Fetal liver	C-OCM vs R-OCM	ALDH1L1	ENSBTAG00000014470	1.18793	0.999462	0.319929	120.165	160.589	190.499	104.201	135.154	223.153
Fetal liver	C-OCM vs R-OCM	HSD17B8	ENSBTAG00000020927	1.092	0.999462	0.610246	25.0452	34.7085	49.1658	24.1791	31.9138	57.9618
Fetal liver	C-OCM vs R-OCM	RPS18	ENSBTAG00000002648	1.33859	0.999462	0.2198	509.93	983.575	1858.76	517.03	734.795	1377.93
Fetal liver	C-OCM vs R-OCM	BAK1	ENSBTAG00000000428	1.14247	0.999462	0.424403	16.8597	25.7932	36.532	15.6606	22.6344	33.2166
Fetal liver	C-OCM vs R-OCM	IP6K3	ENSBTAG00000033603	4.53164	0.999462	0.0117906	0	0.686813	2.7698	0	0.122616	0.228011
Fetal liver	C-OCM vs R-OCM	RPL10A	ENSBTAG00000019494	1.39423	0.999462	0.146396	353.115	704.889	1376.82	352.842	505.558	836.433
Fetal liver	C-OCM vs R-OCM	MTCH1	ENSBTAG00000033453	1.09681	0.999462	0.564395	137.192	149.572	169.583	115.497	136.411	170.225
Fetal liver	C-OCM vs R-OCM	MOCS1	ENSBTAG00000010449	1.23617	0.999462	0.171356	23.9122	32.1676	41.5469	21.981	25.8831	28.9389
Fetal liver	C-OCM vs R-OCM	TOMM6	ENSBTAG00000008977	1.35523	0.999462	0.147245	58.4388	108.17	220.891	53.9011	79.8357	159.172
Fetal liver	C-OCM vs R-OCM	MRPS10	ENSBTAG00000015301	-1.03542	0.999462	0.826221	29.7753	41.1358	58.2652	30.8495	42.7318	52.3392
Fetal liver	C-OCM vs R-OCM	MRPL2	ENSBTAG00000012752	1.07481	0.999462	0.681049	18.6228	25.753	38.3053	16.6291	24.0868	44.8089
Fetal liver	C-OCM vs R-OCM	MRPS18A	ENSBTAG00000025571	1.08621	0.999462	0.63134	19.9685	31.5156	50.5488	21.981	28.9613	42.8026
Fetal liver	C-OCM vs R-OCM	AARS2	ENSBTAG00000013722	-1.0288	0.999462	0.851959	16.1571	22.0994	27.7383	16.4968	22.7246	29.3636
Fetal liver	C-OCM vs R-OCM	SLC25A27	ENSBTAG00000016302	1.08006	0.999462	0.837492	0	0.824436	1.55676	0	0.774284	1.13333
Fetal liver	C-OCM vs R-OCM	MMUT	ENSBTAG00000014272	-1.06919	0.999462	0.751796	28.4722	55.5904	114.382	28.9809	59.4397	84.4833
Fetal liver	C-OCM vs R-OCM	TMEM14A	ENSBTAG00000005206	1.09775	0.999462	0.677371	3.08204	6.91981	11.3125	3.30616	6.29606	8.59739
Fetal liver	C-OCM vs R-OCM	CLIC1	ENSBTAG00000013533	1.10514	0.999462	0.574044	92.735	135.8	226.163	90.399	122.984	193.726
Fetal liver	C-OCM vs R-OCM	MCCD1	ENSBTAG00000045577				0	0	0	0	0	0
Fetal liver	C-OCM vs R-OCM	VARS2	ENSBTAG00000010698	1.15683	0.999462	0.354059	18.8432	27.7977	36.9844	19.0389	23.9288	27.303
Fetal liver	C-OCM vs R-OCM	C23H6orf136	ENSBTAG00000006958	1.33336	0.999462	0.149499	5.17913	8.38936	11.7411	4.61345	6.37131	9.14013
Fetal liver	C-OCM vs R-OCM	MRPS18B	ENSBTAG00000006936	1.10055	0.999462	0.546144	21.3587	27.3235	32.692	17.0114	24.8845	29.7777
Fetal liver	C-OCM vs R-OCM	ACOT13	ENSBTAG00000016337	-1.26875	0.999462	0.229072	3.23143	8.92716	13.4437	8.66442	11.5867	16.4968
Fetal liver	C-OCM vs R-OCM	ALDH5A1	ENSBTAG00000021902	-1.25057	0.999462	0.171893	19.8502	32.7506	41.89	27.8663	40.9959	52.3392
Fetal liver	C-OCM vs R-OCM	MRS2	ENSBTAG00000004979	1.08302	0.999462	0.61926	23.4822	28.9646	32.7958	13.8217	26.5421	33.2581
Fetal liver	C-OCM vs R-OCM	RNF144B	ENSBTAG00000009055	1.20536	0.999462	0.367326	8.65906	17.0083	32.1731	7.41816	14.0594	19.3049
Fetal liver	C-OCM vs R-OCM	MCUR1	ENSBTAG00000001475	1.26109	0.999462	0.257206	7.44587	16.2168	24.9039	5.92829	12.8955	19.8169
Fetal liver	C-OCM vs R-OCM	SIRT5	ENSBTAG00000014904	1.18668	0.999462	0.340165	29.0578	46.6933	85.402	29.568	39.3264	61.5287
Fetal liver	C-OCM vs R-OCM	EDN1	ENSBTAG00000008096	1.34864	0.999462	0.434609	0.124178	0.530518	0.923265	0	0.350283	0.603278
Fetal liver	C-OCM vs R-OCM	TMEM14C	ENSBTAG00000005808	-1.09914	0.999462	0.691396	89.7875	280.896	478.596	210.946	308.763	506.805
Fetal liver	C-OCM vs R-OCM	FARS2	ENSBTAG00000018072	-1.05659	0.999462	0.753773	16.6393	20.9132	27.9288	14.9088	22.1767	39.0128
Fetal liver	C-OCM vs R-OCM	LYRM4	ENSBTAG00000031432	1.36103	0.999462	0.142914	24.9324	44.5375	82.1706	21.0253	32.778	77.8026
Fetal liver	C-OCM vs R-OCM	ECI2	ENSBTAG00000015178	-1.00964	0.999462	0.954819	60.4739	87.2694	120.773	63.2731	88.3258	114.421
Fetal liver	C-OCM vs R-OCM	BPHL	ENSBTAG00000006379	-1.01267	0.999462	0.940263	26.8578	35.7919	51.0104	21.2164	36.286	53.9491
Fetal liver	C-OCM vs R-OCM	RBFA	ENSBTAG00000036297	-1.00501	0.999462	0.977849	8.08555	10.5882	12.9146	7.62422	10.7377	13.3758
Fetal liver	C-OCM vs R-OCM	ZADH2	ENSBTAG00000001724	-1.00929	0.999462	0.961403	11.0101	17.7732	24.7006	10.5091	17.9938	27.9415
Fetal liver	C-OCM vs R-OCM	CYB5A	ENSBTAG00000012012	1.03303	0.999462	0.87701	367.549	561.734	751.19	341.132	543.806	722.307
Fetal liver	C-OCM vs R-OCM	TIMM21	ENSBTAG00000009687	-1.20094	0.999462	0.414975	0.692449	5.80954	9.36652	5.58627	7.08998	8.55149
Fetal liver	C-OCM vs R-OCM	OSBPL1A	ENSBTAG00000023259	-1.24331	0.999462	0.379612	1.84653	9.21068	17.8515	6.91083	11.5035	17.9978
Fetal liver	C-OCM vs R-OCM	TYMS	ENSBTAG00000007003	-1.01319	0.999462	0.942157	58.9494	88.2199	137.224	51.3315	89.3983	124.254
Fetal liver	C-OCM vs R-OCM	ENOSF1	ENSBTAG00000007000	1.04512	0.999462	0.858052	1.90793	6.96776	13.1131	2.0606	6.67007	9.65245
Fetal liver	C-OCM vs R-OCM	NDUFV2	ENSBTAG00000004871	1.09289	0.999462	0.602011	46.7059	67.253	92.7546	46.829	61.6398	101.879
Fetal liver	C-OCM vs R-OCM	AFG3L2	ENSBTAG00000011250	-1.01755	0.999462	0.906382	27.0055	35.7658	43.1962	26.7516	36.4274	41.2065
Fetal liver	C-OCM vs R-OCM	PRELID3A	ENSBTAG00000017983	2.33457	0.999462	0.176535	0	0.160587	0.293527	0	0.0637854	0.20606
Fetal liver	C-OCM vs R-OCM	FAM210A	ENSBTAG00000009141	-1.00256	0.999742	0.990264	2.7698	4.55435	5.8403	3.41367	4.61435	6.13333
Fetal liver	C-OCM vs R-OCM	ATP5F1A	ENSBTAG00000002507	-1.07646	0.999462	0.714012	287.793	401.627	519.397	324.552	432.524	522.994
Fetal liver	C-OCM vs R-OCM	ACAA2	ENSBTAG00000002863	1.03475	0.999462	0.842618	63.3942	89.0592	124.85	65.6672	86.0386	139.156
Fetal liver	C-OCM vs R-OCM	ME2	ENSBTAG00000016269	-1.18674	0.999462	0.358213	7.84775	13.7603	18.3215	10.4939	16.3751	21.0751
Fetal liver	C-OCM vs R-OCM	FECH	ENSBTAG00000006393	-1.1156	0.999462	0.651329	397.286	831.884	1400.13	516.729	928.053	1548.03
Fetal liver	C-OCM vs R-OCM	PMAIP1	ENSBTAG00000049851	1.20962	0.999462	0.587987	0.415137	0.896431	1.63431	0.114006	0.73817	1.64848
Fetal liver	C-OCM vs R-OCM	BCL2	ENSBTAG00000019302	1.10126	0.999462	0.775332	0.293527	1.21386	2.07735	0	1.04525	1.89648
Fetal liver	C-OCM vs R-OCM	MRPL28	ENSBTAG00000016581	1.05225	0.999462	0.777291	36.6653	57.1234	82.863	35.6474	54.3773	109.013
Fetal liver	C-OCM vs R-OCM	NME4	ENSBTAG00000016590	1.24635	0.999462	0.290242	19.066	35.6837	64.3977	17.6803	28.64	55.9554
Fetal liver	C-OCM vs R-OCM	MCRIP2	ENSBTAG00000045857	1.43258	0.999462	0.105158	42.0805	76.6881	171.727	26.7594	53.5502	115.032
Fetal liver	C-OCM vs R-OCM	RHOT2	ENSBTAG00000004551	1.08	0.999462	0.632226	36.3641	47.6525	72.5013	35.8385	44.2227	57.9618
Fetal liver	C-OCM vs R-OCM	NME3	ENSBTAG00000016552	1.28136	0.999462	0.177399	18.3215	26.646	49.3947	13.8217	20.6485	33.631
Fetal liver	C-OCM vs R-OCM	MRPS34	ENSBTAG00000026415	1.05279	0.999462	0.763133	62.049	81.0913	103.867	57.0028	77.1066	121.051
Fetal liver	C-OCM vs R-OCM	HAGH	ENSBTAG00000019998	-1.02377	0.999462	0.884513	88.943	108.21	162.908	94.2826	110.93	141.338
Fetal liver	C-OCM vs R-OCM	FAHD1	ENSBTAG00000033015	-1.02296	0.999462	0.892603	12.9146	15.1322	16.9699	10.4777	15.3358	19.8076
Fetal liver	C-OCM vs R-OCM	NDUFB10	ENSBTAG00000009534	1.23718	0.999462	0.23065	51.7827	76.6455	114.716	45.7777	62.0059	107.898
Fetal liver	C-OCM vs R-OCM	GFER	ENSBTAG00000017631	1.30378	0.999462	0.143947	28.881	53.2157	88.6334	33.7574	40.8006	64.2038
Fetal liver	C-OCM vs R-OCM	NTHL1	ENSBTAG00000006272	1.01091	0.999462	0.96424	9.25632	17.063	28.4722	8.1234	16.9416	46.8153
Fetal liver	C-OCM vs R-OCM	ECI1	ENSBTAG00000009965	1.0559	0.999462	0.737996	25.4609	33.2339	40.9947	23.5992	31.6055	49.2675
Fetal liver	C-OCM vs R-OCM	ZNF205	ENSBTAG00000005572	1.14824	0.999462	0.447121	10.5552	13.0628	16.6188	7.12988	11.4347	15.3822
Fetal liver	C-OCM vs R-OCM	TRAP1	ENSBTAG00000020109	1.02211	0.999462	0.892028	27.4671	44.6534	71.1804	37.941	43.8081	47.707
Fetal liver	C-OCM vs R-OCM	PAM16	ENSBTAG00000009200	1.32124	0.999462	0.18841	6.76898	14.356	28.1786	8.02783	10.8741	18.0573
Fetal liver	C-OCM vs R-OCM	DNAJA3	ENSBTAG00000010013	1.12577	0.999462	0.444523	50.469	64.0776	90.9416	49.7917	56.8039	66.879
Fetal liver	C-OCM vs R-OCM	ABAT	ENSBTAG00000004038	1.0351	0.999462	0.870267	28.1786	62.9568	112.606	31.4242	60.8224	93.2757
Fetal liver	C-OCM vs R-OCM	TMEM186	ENSBTAG00000022530	1.16843	0.999462	0.485944	5.33302	8.27548	12.0024	2.88484	6.98375	11.6634
Fetal liver	C-OCM vs R-OCM	SNN	ENSBTAG00000054404	1.26291	0.999462	0.744778	0	0.0768788	0.330583	0	0.061057	0.126432
Fetal liver	C-OCM vs R-OCM	MPV17L	ENSBTAG00000047520	1.72424	0.999462	0.11986	0.293527	1.80646	4.07719	0	1.02538	2.01093
Fetal liver	C-OCM vs R-OCM	ABCC6	ENSBTAG00000015191	-1.03556	0.999462	0.894668	10.8484	36.7782	59.9054	2.67516	38.0817	70.1699
Fetal liver	C-OCM vs R-OCM	RPS15A	ENSBTAG00000020733	1.30785	0.999462	0.247532	282.154	519.528	968.967	265.396	397.264	800.988
Fetal liver	C-OCM vs R-OCM	COQ7	ENSBTAG00000021242	1.13029	0.999462	0.600909	3.35282	5.89891	12.6217	3.99019	5.21379	6.70091
Fetal liver	C-OCM vs R-OCM	ACSM5	ENSBTAG00000037449	2.09056	0.999462	0.01276	0.923265	1.80416	2.34822	0	0.796208	1.46792
Fetal liver	C-OCM vs R-OCM	ACSM2B	ENSBTAG00000019423				0	0	0	0	0	0
Fetal liver	C-OCM vs R-OCM	ACSM1	ENSBTAG00000001417				0	0	0	0	0	0
Fetal liver	C-OCM vs R-OCM	ACSM4	ENSBTAG00000046098	-1.45091	0.999462	0.691453	0	0.015742	0.110194	0	0.0287275	0.201093
Fetal liver	C-OCM vs R-OCM	ACSM3	ENSBTAG00000006447	1.00063	0.999742	0.997375	6.70929	11.4627	16.9699	7.31513	11.528	16.9419
Fetal liver	C-OCM vs R-OCM	LYRM1	ENSBTAG00000018559	2.02054	0.999462	0.0482737	0.516099	1.0185	1.6144	0.114006	0.471477	0.860125
Fetal liver	C-OCM vs R-OCM	UQCRC2	ENSBTAG00000021651	-1.00137	0.999742	0.993536	48.2406	84.223	124.162	64.9862	84.4161	95.3097
Fetal liver	C-OCM vs R-OCM	EARS2	ENSBTAG00000045593	-1.00515	0.999462	0.982793	1.97838	3.75907	4.98996	2.47272	3.76652	5.73416
Fetal liver	C-OCM vs R-OCM	NDUFAB1	ENSBTAG00000006391	1.00273	0.999462	0.987258	31.391	38.6881	55.917	26.9301	38.7929	75.3503
Fetal liver	C-OCM vs R-OCM	SPNS1	ENSBTAG00000014653	1.00176	0.999742	0.991645	76.2813	106.523	176.116	78.2484	106.256	135.175
Fetal liver	C-OCM vs R-OCM	ATP2A1	ENSBTAG00000006541	-1.14672	0.999462	0.756516	0.112816	0.438917	1.3849	0	0.429337	0.860125
Fetal liver	C-OCM vs R-OCM	TUFM	ENSBTAG00000019216	1.13368	0.999462	0.445645	96.3625	119.957	158.211	81.9985	105.975	160.064
Fetal liver	C-OCM vs R-OCM	BCKDK	ENSBTAG00000010524	1.03614	0.999462	0.822155	21.3777	25.4954	31.0315	19.0606	24.7815	35
Fetal liver	C-OCM vs R-OCM	COX6A2	ENSBTAG00000019521	-1.95854	0.999462	0.454832	0	0.0148263	0.103784	0	0.0453673	0.191139
Fetal liver	C-OCM vs R-OCM	MRPS17	ENSBTAG00000007934	1.16333	0.999462	0.428952	7.44587	13.4256	20.1066	9.80448	11.5084	16.4968
Fetal liver	C-OCM vs R-OCM	NIPSNAP2	ENSBTAG00000031598	-1.15857	0.999462	0.39003	19.5172	29.9944	42.2341	20.6085	34.851	51.9427
Fetal liver	C-OCM vs R-OCM	CHCHD2	ENSBTAG00000040295	1.09319	0.999462	0.643565	119.134	175.088	262.854	109.714	160.268	330.605
Fetal liver	C-OCM vs R-OCM	RCC1L	ENSBTAG00000011753	1.02182	0.999462	0.892457	33.2884	46.8882	62.0896	31.012	45.7498	65.1126
Fetal liver	C-OCM vs R-OCM	ABHD11	ENSBTAG00000010339	1.35083	0.999462	0.149936	6.2049	10.423	18.0037	4.20505	7.6307	8.80749
Fetal liver	C-OCM vs R-OCM	DNAJC30	ENSBTAG00000009022	1.03479	0.999462	0.843816	13.6995	17.1125	24.339	10.9996	16.4525	24.4181
Fetal liver	C-OCM vs R-OCM	MDH2	ENSBTAG00000009462	1.00033	0.999913	0.998523	162.141	184.812	247.59	136.618	184.934	319.236
Fetal liver	C-OCM vs R-OCM	FIS1	ENSBTAG00000007900	1.1232	0.999462	0.592928	67.3287	125.506	248.324	66.3606	111.799	252.803
Fetal liver	C-OCM vs R-OCM	ATP5MF	ENSBTAG00000002094	1.16932	0.999462	0.359938	27.3015	45.6467	72.7948	31.0601	39.1531	60.414
Fetal liver	C-OCM vs R-OCM	MRM2	ENSBTAG00000002477	1.06816	0.999462	0.715376	10.0639	12.3085	16.5157	7.23473	11.6196	14.7067
Fetal liver	C-OCM vs R-OCM	COX19	ENSBTAG00000015253	1.13704	0.999462	0.499665	26.5568	44.265	78.9392	28.5552	38.9445	73.344
Fetal liver	C-OCM vs R-OCM	SUN1	ENSBTAG00000046498	-1.33702	0.999462	0.266993	2.53898	11.2528	20.1656	2.45223	15.0725	23.9879
Fetal liver	C-OCM vs R-OCM	CISD1	ENSBTAG00000003634	1.3308	0.999462	0.0957601	13.3123	14.8316	16.6393	7.35669	10.9743	13.8754
Fetal liver	C-OCM vs R-OCM	ATAD1	ENSBTAG00000000806	1.08278	0.999462	0.606141	32.5815	41.3557	56.55	25.414	37.7523	43.8908
Fetal liver	C-OCM vs R-OCM	PTEN	ENSBTAG00000009498	-1.06807	0.999462	0.725191	6.89789	9.28974	11.2398	5.05729	10.0951	13.3758
Fetal liver	C-OCM vs R-OCM	IDE	ENSBTAG00000019759	-1.09888	0.999462	0.566865	14.7722	29.5912	35.4243	24.5223	32.6535	37.7499
Fetal liver	C-OCM vs R-OCM	SLC25A6	ENSBTAG00000047418	1.05362	0.999462	0.801061	335.741	499.135	658.969	351.313	473.703	629.719
Fetal liver	C-OCM vs R-OCM	ALDH18A1	ENSBTAG00000011832	-1.05251	0.999462	0.789622	24.4665	56.7533	72.4259	21.6242	59.7207	76.2142
Fetal liver	C-OCM vs R-OCM	HOGA1	ENSBTAG00000012721	-1.08975	0.999462	0.647648	42.7502	79.3327	102.252	42.1393	86.5186	149.809
Fetal liver	C-OCM vs R-OCM	SLC25A28	ENSBTAG00000012107	1.15509	0.999462	0.421068	34.8214	48.6002	80.0932	33.4475	42.0746	71.7835
Fetal liver	C-OCM vs R-OCM	COX15	ENSBTAG00000045703	-1.037	0.999462	0.854896	5.18921	8.9668	12.6444	5.68945	9.26796	12.1627
Fetal liver	C-OCM vs R-OCM	NDUFB8	ENSBTAG00000000091	1.15216	0.999462	0.387086	55.6481	79.1599	112.274	55.9767	68.7908	91.6242
Fetal liver	C-OCM vs R-OCM	MRPL43	ENSBTAG00000003294	1.12394	0.999462	0.51325	15.6815	19.6935	33.4684	12.7686	17.4726	25.414
Fetal liver	C-OCM vs R-OCM	TWNK	ENSBTAG00000003296	1.23363	0.999462	0.263214	24.4287	40.7549	81.4781	22.5636	32.9069	50.5729
Fetal liver	C-OCM vs R-OCM	SFXN3	ENSBTAG00000005015	1.16775	0.999462	0.581399	1.46661	3.01906	7.61694	1.14006	2.51295	4.17226
Fetal liver	C-OCM vs R-OCM	SFXN2	ENSBTAG00000004321	1.12719	0.999462	0.434593	30.5479	37.124	42.4702	20.2866	32.5975	39.194
Fetal liver	C-OCM vs R-OCM	GSTO1	ENSBTAG00000003989	1.07133	0.999462	0.717825	26.7747	47.7729	84.5359	26.186	44.6809	63.9809
Fetal liver	C-OCM vs R-OCM	MTG1	ENSBTAG00000020304	1.2305	0.999462	0.345313	45.465	92.6939	180.226	42.5284	75.3767	169.65
Fetal liver	C-OCM vs R-OCM	ECHS1	ENSBTAG00000017710	-1.04152	0.999462	0.838633	97.1987	169.261	246.695	78.0967	176.368	275.987
Fetal liver	C-OCM vs R-OCM	GPAM	ENSBTAG00000011917	-1.26997	0.999462	0.391385	2.07735	10.8425	21.0966	2.67516	13.7901	25.9949
Fetal liver	C-OCM vs R-OCM	SFXN4	ENSBTAG00000008730	1.15725	0.999462	0.389807	11.1296	16.7845	22.62	12.2612	14.2511	16.9868
Fetal liver	C-OCM vs R-OCM	PRDX3	ENSBTAG00000008731	-1.01574	0.999462	0.930475	142.149	186.582	275.769	130.352	189.6	249.236
Fetal liver	C-OCM vs R-OCM	PSTK	ENSBTAG00000014028	-1.29928	0.999462	0.495737	0	0.651544	1.46764	0.286708	0.949164	2.67516
Fetal liver	C-OCM vs R-OCM	ACADSB	ENSBTAG00000018041	-1.02635	0.999462	0.906259	2.07568	4.33173	5.64081	3.28724	4.59227	6.24204
Fetal liver	C-OCM vs R-OCM	OAT	ENSBTAG00000006928	-1.01405	0.999462	0.933104	31.1352	44.8446	59.7815	30.723	45.5002	61.5089
Fetal liver	C-OCM vs R-OCM	CYP2E1	ENSBTAG00000018365	-1.5844	0.999462	0.492444	0	0.108529	0.415137	0	0.188066	0.570028
Fetal liver	C-OCM vs R-OCM	BNIP3	ENSBTAG00000017804	-1.11171	0.999462	0.643637	4.38684	7.31038	9.54814	3.30616	8.21778	14.5397
Fetal liver	C-OCM vs R-OCM	AGPAT5	ENSBTAG00000004922	-1.23036	0.999462	0.384857	1.3849	4.88795	9.0253	3.78981	6.06679	8.41011
Fetal liver	C-OCM vs R-OCM	PRIMPOL	ENSBTAG00000018863	1.06963	0.999462	0.740937	4.15137	5.66393	7.57489	4.01274	5.16308	6.38786
Fetal liver	C-OCM vs R-OCM	ACSL1	ENSBTAG00000004344	-1.24959	0.999462	0.24967	7.1553	20.5875	31.8462	12.4841	25.788	31.5716
Fetal liver	C-OCM vs R-OCM	SLC25A4	ENSBTAG00000013208	1.07149	0.999462	0.713527	28.4715	46.3809	71.8467	18.5454	43.319	58.4175
Fetal liver	C-OCM vs R-OCM	MTUS1	ENSBTAG00000039682	1.13659	0.999462	0.468323	23.4697	33.7656	56.55	22.3632	29.6701	42.5796
Fetal liver	C-OCM vs R-OCM	MICU3	ENSBTAG00000020468	-1.03432	0.999462	0.93224	0	0.91606	1.80506	0	0.954183	2.39412
Fetal liver	C-OCM vs R-OCM	GSR	ENSBTAG00000007115	-1.00399	0.999462	0.979831	36.9844	48.7912	72.3376	40.5938	49.1083	55.717
Fetal liver	C-OCM vs R-OCM	PPP2CB	ENSBTAG00000009245	1.10891	0.999462	0.554592	20.816	30.892	49.3947	18.2363	27.7664	36.2972
Fetal liver	C-OCM vs R-OCM	DUSP26	ENSBTAG00000016413	1.11707	0.999462	0.653046	42.6446	96.1996	191.086	31.3705	86.1473	197.516
Fetal liver	C-OCM vs R-OCM	PLPBP	ENSBTAG00000011075	-1.10782	0.999462	0.531483	19.8502	29.3636	34.6362	25.1348	32.9017	52.8344
Fetal liver	C-OCM vs R-OCM	STAR	ENSBTAG00000033345	1.41487	0.999462	0.303604	1.21214	3.20045	5.72378	0.252864	2.31454	7.80255
Fetal liver	C-OCM vs R-OCM	LETM2	ENSBTAG00000015444	-2.36934	0.999462	0.221545	0	0.0741856	0.372535	0	0.178389	0.51515
Fetal liver	C-OCM vs R-OCM	VDAC3	ENSBTAG00000014068	-1.05121	0.999462	0.798339	64.3977	114.572	206.643	82.9508	120.488	180.406
Fetal liver	C-OCM vs R-OCM	OXSM	ENSBTAG00000007031	-1.01611	0.999462	0.94515	1.61571	4.25651	6.60437	3.16081	4.50325	7.35669
Fetal liver	C-OCM vs R-OCM	ABCB10	ENSBTAG00000017053	-1.36258	0.999462	0.243749	26.7747	123.991	212.593	36.3376	168.961	318.569
Fetal liver	C-OCM vs R-OCM	COA6	ENSBTAG00000051467	1.11921	0.999462	0.63559	1.36596	3.51247	5.77041	1.78344	3.04568	3.79297
Fetal liver	C-OCM vs R-OCM	TOMM20	ENSBTAG00000000562	1.18292	0.999462	0.285078	69.4153	81.929	102.021	59.4483	69.1416	76.9109
Fetal liver	C-OCM vs R-OCM	CDK1	ENSBTAG00000010109	-1.21572	0.999462	0.314784	17.1244	41.4563	67.5113	26.8036	50.4021	84.1755
Fetal liver	C-OCM vs R-OCM	DNA2	ENSBTAG00000002620	-1.38545	0.999462	0.235606	1.3849	6.86283	11.3002	4.04583	9.54432	16.4848
Fetal liver	C-OCM vs R-OCM	SLC25A16	ENSBTAG00000023054	-1.07	0.999462	0.757676	2.30816	5.89572	8.31996	3.9194	6.35743	9.65251
Fetal liver	C-OCM vs R-OCM	SUPV3L1	ENSBTAG00000001044	1.09325	0.999462	0.635337	7.78381	11.2864	15.741	5.57325	10.1557	14.2181
Fetal liver	C-OCM vs R-OCM	HK1	ENSBTAG00000012380	-1.09761	0.999462	0.609773	118.521	173.716	239.959	138.317	190.737	272.411
Fetal liver	C-OCM vs R-OCM	AIFM2	ENSBTAG00000001165	-1.15741	0.999462	0.410233	8.48496	9.84199	11.7411	8.14426	11.3448	14.5272
Fetal liver	C-OCM vs R-OCM	TYSND1	ENSBTAG00000038845	-1.20023	0.999462	0.327731	6.69367	10.2159	13.7636	9.12045	12.5155	16.2739
Fetal liver	C-OCM vs R-OCM	MICU1	ENSBTAG00000005807	1.07913	0.999462	0.616266	26.1734	33.3974	38.7115	26.2979	30.9541	36.1736
Fetal liver	C-OCM vs R-OCM	MCU	ENSBTAG00000003876	-1.31286	0.999462	0.162637	4.84714	12.1206	18.8751	7.33307	16.0553	20.5096
Fetal liver	C-OCM vs R-OCM	NUDT13	ENSBTAG00000000313	-1.02167	0.999462	0.940287	0.774149	2.43246	4.18738	1.67762	2.50017	4.39619
Fetal liver	C-OCM vs R-OCM	MRPS16	ENSBTAG00000000950	1.22408	0.999462	0.243867	33.0583	47.183	72.061	27.1417	38.5811	62.1975
Fetal liver	C-OCM vs R-OCM	MSS51	ENSBTAG00000020219	1.37267	0.999462	0.216374	2.42428	4.75479	8.5402	1.40765	3.39945	4.94544
Fetal liver	C-OCM vs R-OCM	CHCHD1	ENSBTAG00000012654	1.29579	0.999462	0.170284	14.102	23.3226	39.2388	13.2246	17.9432	24.9682
Fetal liver	C-OCM vs R-OCM	VDAC2	ENSBTAG00000012975	-1.00421	0.999462	0.979164	41.3161	62.5196	78.6653	47.7914	63.0078	76.1136
Fetal liver	C-OCM vs R-OCM	COMTD1	ENSBTAG00000012977	1.1814	0.999462	0.440191	2.5805	3.22345	3.81586	1.78344	2.6327	3.53417
Fetal liver	C-OCM vs R-OCM	PPIF	ENSBTAG00000016711	-1.10453	0.999462	0.580596	17.6311	21.9329	33.6261	12.3636	24.3211	42.1338
Fetal liver	C-OCM vs R-OCM	PRXL2A	ENSBTAG00000021416	-1.12549	0.999462	0.63233	137.618	369.964	697.861	204.109	416.413	686.077
Fetal liver	C-OCM vs R-OCM	GHITM	ENSBTAG00000032829	-1.06988	0.999462	0.681761	98.7894	143.34	186.339	122.892	153.557	165.431
Fetal liver	C-OCM vs R-OCM	GLUD1	ENSBTAG00000007540	1.06801	0.999462	0.793123	380.705	871.529	1370.26	285.702	816.034	1096.36
Fetal liver	C-OCM vs R-OCM	OGDHL	ENSBTAG00000021728	-1.58298	0.999462	0.58912	0	0.0322332	0.225633	0	0.0572448	0.286708
Fetal liver	C-OCM vs R-OCM	TIMM23	ENSBTAG00000011694	1.09093	0.999462	0.591994	21.9992	30.3479	40.6535	21.0253	27.9589	41.2421
Fetal liver	C-OCM vs R-OCM	NCOA4	ENSBTAG00000019565	-1.1578	0.999462	0.480508	160.243	248.028	376.882	160.371	287.207	451.787
Fetal liver	C-OCM vs R-OCM	TFAM	ENSBTAG00000003546	-1.41209	0.999462	0.160766	0.461633	5.60339	8.68767	3.66653	8.01388	11.3333
Fetal liver	C-OCM vs R-OCM	TMEM135	ENSBTAG00000005482	1.01056	0.999462	0.958948	5.13673	8.44293	11.9352	4.1212	8.40807	10.1706
Fetal liver	C-OCM vs R-OCM	ME3	ENSBTAG00000000246	1.2002	0.999462	0.661504	0.103784	0.564276	1.32087	0	0.446684	0.72121
Fetal liver	C-OCM vs R-OCM	TMEM126A	ENSBTAG00000000451	-1.02724	0.999462	0.873087	15.2068	23.5223	34.783	16.0569	24.22	30.5414
Fetal liver	C-OCM vs R-OCM	TMEM126B	ENSBTAG00000020596	1.10282	0.999462	0.65176	2.75486	4.44521	5.77041	3.19216	3.92832	5.18372
Fetal liver	C-OCM vs R-OCM	CCDC90B	ENSBTAG00000007479	1.21146	0.999462	0.273988	11.1296	16.8978	21.721	9.55191	13.9334	17.103
Fetal liver	C-OCM vs R-OCM	NARS2	ENSBTAG00000039943	-1.13209	0.999462	0.487685	5.77041	13.8559	17.9617	10.0319	15.7676	19.0829
Fetal liver	C-OCM vs R-OCM	NDUFC2	ENSBTAG00000018188	1.07447	0.999462	0.632221	28.5425	35.9563	43.0018	27.1333	33.5283	41.6879
Fetal liver	C-OCM vs R-OCM	HTATIP2	ENSBTAG00000013419	1.21598	0.999462	0.223483	17.5993	25.4151	41.5341	17.3288	20.9121	25.6885
Fetal liver	C-OCM vs R-OCM	RPUSD4	ENSBTAG00000020900	1.19559	0.999462	0.361668	6.95354	8.71376	11.0792	4.01274	7.02715	9.33175
Fetal liver	C-OCM vs R-OCM	FOXRED1	ENSBTAG00000014122	1.11849	0.999462	0.506499	77.931	110.151	146.336	62.7453	98.5433	148.305
Fetal liver	C-OCM vs R-OCM	SPATA19	ENSBTAG00000014651				0	0	0	0	0	0
Fetal liver	C-OCM vs R-OCM	CYB561A3	ENSBTAG00000018202	1.03576	0.999462	0.823393	16.7641	22.1621	28.6189	15.9601	21.4679	24.0764
Fetal liver	C-OCM vs R-OCM	SDHAF2	ENSBTAG00000015266	1.25394	0.999462	0.197816	47.2231	65.0849	104.791	38.9899	51.9254	85.6051
Fetal liver	C-OCM vs R-OCM	FTH1	ENSBTAG00000011184	1.05879	0.999462	0.815147	3372.72	5613.9	11074.5	3686.76	5302.23	9618.09
Fetal liver	C-OCM vs R-OCM	CSKMT	ENSBTAG00000022293	-1.22851	0.999462	0.282699	5.30237	12.0061	15.4647	8.49294	14.7599	18.9491
Fetal liver	C-OCM vs R-OCM	UQCC3	ENSBTAG00000010470	-1.04639	0.999462	0.817251	5.528	7.4473	9.02922	5.44746	7.96087	11.1606
Fetal liver	C-OCM vs R-OCM	COX8A	ENSBTAG00000052272	1.19594	0.999462	0.35081	93.7503	165.344	246.416	93.9447	138.288	245.892
Fetal liver	C-OCM vs R-OCM	MACROD1	ENSBTAG00000017181	1.07276	0.999462	0.732516	36.6653	61.6516	100.636	34.6009	57.5367	137.994
Fetal liver	C-OCM vs R-OCM	DNAJC4	ENSBTAG00000016560	1.37039	0.999462	0.0957364	5.96057	7.71337	9.6864	3.77464	5.56821	7.64153
Fetal liver	C-OCM vs R-OCM	BAD	ENSBTAG00000012511	1.25848	0.999462	0.256021	27.4144	58.6395	110.366	28.0018	46.637	89.6179
Fetal liver	C-OCM vs R-OCM	PRDX5	ENSBTAG00000008648	1.17565	0.999462	0.370179	83.484	140.811	231.3	84.2922	119.826	192.612
Fetal liver	C-OCM vs R-OCM	ARL2	ENSBTAG00000002238	1.12566	0.999462	0.580584	26.0059	49.6859	84.3891	22.7455	44.1844	102.994
Fetal liver	C-OCM vs R-OCM	MRPL49	ENSBTAG00000005075	1.03837	0.999462	0.80429	45.1265	56.3664	77.0509	45.5156	54.296	60.4991
Fetal liver	C-OCM vs R-OCM	SLC25A45	ENSBTAG00000008568	-1.1328	0.999462	0.612742	3.37556	6.1498	8.92574	0.89172	6.92831	10.8732
Fetal liver	C-OCM vs R-OCM	MRPL11	ENSBTAG00000053687	1.38599	0.999462	0.0731029	37.2457	58.159	106.637	31.4423	41.9498	67.3249
Fetal liver	C-OCM vs R-OCM	PC	ENSBTAG00000019700	1.028	0.999462	0.879538	143.045	182.472	247.068	111.911	177.469	283.84
Fetal liver	C-OCM vs R-OCM	GRK2	ENSBTAG00000005832	1.08057	0.999462	0.647701	79.2297	116.97	151.415	91.3967	108.326	171.879
Fetal liver	C-OCM vs R-OCM	NDUFV1	ENSBTAG00000021776	1.11512	0.999462	0.578551	112.178	181.657	311.579	117.359	162.978	316.784
Fetal liver	C-OCM vs R-OCM	NDUFS8	ENSBTAG00000012072	1.18461	0.999462	0.357997	62.5002	96.473	148.231	51.0341	81.5112	142.675
Fetal liver	C-OCM vs R-OCM	TCIRG1	ENSBTAG00000000292	1.11847	0.999462	0.535658	22.3892	43.4856	59.586	14.4905	38.8415	54.7452
Fetal liver	C-OCM vs R-OCM	CPT1A	ENSBTAG00000021999	1.09604	0.999462	0.696438	10.1267	28.1338	43.278	5.12739	25.6339	42.7341
Fetal liver	C-OCM vs R-OCM	MRPL21	ENSBTAG00000004348	1.23364	0.999462	0.298239	14.102	25.3994	40.6237	13.8576	20.6335	42.8026
Fetal liver	C-OCM vs R-OCM	MRPL23	ENSBTAG00000000103	1.77802	0.999462	0.0105917	38.2447	112.328	221.353	36.7942	63.2088	136.656
Fetal liver	C-OCM vs R-OCM	SLC25A22	ENSBTAG00000001229	1.25957	0.999462	0.238879	60.2116	99.7793	195.501	53.7923	79.1785	126.306
Fetal liver	C-OCM vs R-OCM	SLC25A43	ENSBTAG00000001007	-1.48159	0.999462	0.310681	0	0.579992	1.10194	0	0.885841	1.70929
Fetal liver	C-OCM vs R-OCM	SLC25A5	ENSBTAG00000046037	1.0427	0.999462	0.818257	44.0045	67.1263	111.687	42.987	64.4019	86.4422
Fetal liver	C-OCM vs R-OCM	NDUFA1	ENSBTAG00000006033	1.39982	0.999462	0.074165	9.36375	18.5583	27.7383	9.23445	13.2294	17.6115
Fetal liver	C-OCM vs R-OCM	AIFM1	ENSBTAG00000006838	1.05922	0.999462	0.771836	15.0031	28.4631	45.1797	9.14013	26.8415	36.4119
Fetal liver	C-OCM vs R-OCM	SLC25A14	ENSBTAG00000016263	1.01526	0.999462	0.958245	0.440291	1.34134	1.9719	0.860125	1.38452	2.2293
Fetal liver	C-OCM vs R-OCM	FATE1	ENSBTAG00000006820				0	0	0	0	0	0
Fetal liver	C-OCM vs R-OCM	TMLHE	ENSBTAG00000011648	-1.19209	0.999462	0.416879	1.84653	3.83331	5.59107	2.90794	4.7966	5.79618
Fetal liver	C-OCM vs R-OCM	MTCP1	ENSBTAG00000045697	-1.29317	0.999462	0.347168	0.692449	3.87229	6.43053	1.33758	5.02581	8.21897
Fetal liver	C-OCM vs R-OCM	CMC4	ENSBTAG00000007813	1.17291	0.999462	0.453023	3.61012	5.12512	6.45124	3.05822	4.38835	5.56302
Fetal liver	C-OCM vs R-OCM	FUNDC2	ENSBTAG00000016977	1.10473	0.999462	0.563874	24.2555	37.9874	70.4466	28.0524	34.3926	45.4362
Fetal liver	C-OCM vs R-OCM	ABCD1	ENSBTAG00000020551	-1.12161	0.999462	0.618479	2.34822	6.44641	11.9352	4.73938	7.23899	10.0546
Fetal liver	C-OCM vs R-OCM	IDH3G	ENSBTAG00000001059	-1.04847	0.999462	0.77409	50.7796	68.7259	113.889	62.598	72.1731	89.3949
Fetal liver	C-OCM vs R-OCM	G6PD	ENSBTAG00000019512	1.07743	0.999462	0.679752	66.4472	114.014	196.517	82.4764	105.877	169.65
Fetal liver	C-OCM vs R-OCM	PABPC5	ENSBTAG00000019942	1.66315	0.999462	0.427451	0	0.179874	0.676898	0	0.106123	0.342017
Fetal liver	C-OCM vs R-OCM	TIMM8A	ENSBTAG00000022292	-1.02292	0.999462	0.899117	9.8101	13.4724	15.9972	9.2727	13.9254	22.5159
Fetal liver	C-OCM vs R-OCM	SLC25A53	ENSBTAG00000054469	1.10084	0.999462	0.75069	0.461633	1.12305	1.80635	0.22293	1.01477	1.57277
Fetal liver	C-OCM vs R-OCM	ACSL4	ENSBTAG00000018986	-1.13065	0.999462	0.534	26.5642	53.5794	102.371	37.0908	60.5964	91.9378
Fetal liver	C-OCM vs R-OCM	APOOL	ENSBTAG00000021790	-1.03629	0.999462	0.853983	6.00122	8.00572	10.236	5.93224	8.52933	12.707
Fetal liver	C-OCM vs R-OCM	COX7B	ENSBTAG00000047768	1.1246	0.999462	0.492934	39.5985	60.9408	93.0482	39.8262	54.2817	90.9554
Fetal liver	C-OCM vs R-OCM	ABCB7	ENSBTAG00000011028	-1.15071	0.999462	0.506277	4.84714	17.4877	23.9171	11.6318	20.1492	27.406
Fetal liver	C-OCM vs R-OCM	NEXMIF	ENSBTAG00000000300	-1.28377	0.999462	0.433367	0	0.851413	1.49014	0.51515	1.12662	1.52911
Fetal liver	C-OCM vs R-OCM	NDUFB11	ENSBTAG00000051287	1.06223	0.999462	0.710014	64.4181	80.6131	114.476	60.3043	76.0635	94.0765
Fetal liver	C-OCM vs R-OCM	TIMM17B	ENSBTAG00000018496	1.03639	0.999462	0.841495	42.9758	57.8438	88.4985	39.0879	55.9896	110.796
Fetal liver	C-OCM vs R-OCM	HSD17B10	ENSBTAG00000017779	1.00264	0.999462	0.987094	46.2769	56.4733	74.0506	38.7393	56.3219	78.6409
Fetal liver	C-OCM vs R-OCM	APEX2	ENSBTAG00000013177	1.04007	0.999462	0.818112	27.5272	38.1109	65.0163	28.0974	36.6544	54.6059
Fetal liver	C-OCM vs R-OCM	ALAS2	ENSBTAG00000013178	-1.03702	0.999462	0.896034	858.191	1836.03	4165.74	758.421	1904.05	3577.8
Fetal liver	C-OCM vs R-OCM	FUNDC1	ENSBTAG00000001637	-1.05255	0.999462	0.819295	2.20146	4.43572	5.83639	2.00637	4.61404	7.23934
Fetal liver	C-OCM vs R-OCM	MAOB	ENSBTAG00000001288	1.11767	0.999462	0.600103	27.8851	57.9067	92.7836	23.6969	51.8055	81.1409
Fetal liver	C-OCM vs R-OCM	MAOA	ENSBTAG00000016206	-1.04028	0.999462	0.914196	0.146764	1.25576	2.75486	0.22293	1.30884	2.93583
Fetal liver	C-OCM vs R-OCM	MPC1L	ENSBTAG00000011783				0	0	0	0	0	0
Fetal liver	C-OCM vs R-OCM	OTC	ENSBTAG00000001488	-1.04213	0.999462	0.835954	20.4719	42.5752	67.8797	18.4424	44.4495	70
Fetal liver	C-OCM vs R-OCM	GK	ENSBTAG00000008124	1.38329	0.999462	0.259488	0.692449	1.67616	3.08204	0.838809	1.25226	1.78344
Fetal liver	C-OCM vs R-OCM	PDK3	ENSBTAG00000017832	-1.02388	0.999462	0.885728	12.6354	16.2348	18.9325	10.3674	16.5985	20.2969
Fetal liver	C-OCM vs R-OCM	APOO	ENSBTAG00000010937	1.03243	0.999462	0.881163	4.8511	8.60455	16.4375	4.67799	8.38438	13.1529
Fetal liver	C-OCM vs R-OCM	ACOT9	ENSBTAG00000011258	-1.03606	0.999462	0.85818	19.3886	43.425	77.7847	28.7001	45.0072	78.0967
Fetal liver	C-OCM vs R-OCM	PRDX4	ENSBTAG00000006165	1.04591	0.999462	0.814836	22.62	52.9996	73.6098	18.2803	50.6602	61.6349
Fetal liver	C-OCM vs R-OCM	PDHA1	ENSBTAG00000019852	-1.00146	0.999742	0.992179	48.0571	59.0163	67.86	52.9751	58.6977	65.2174
Fetal liver	C-OCM vs R-OCM	CA5B	ENSBTAG00000020418	1.37949	0.999462	0.392838	0.146764	0.614604	1.01535	0	0.400485	0.72121
Fetal liver	C-OCM vs R-OCM	ND1	ENSBTAG00000043558	1.47346	0.999462	0.22223	984.256	3613.08	7011.97	888.795	2452.15	6993.31
Fetal liver	C-OCM vs R-OCM	ND2	ENSBTAG00000043571	1.48443	0.999462	0.188434	521.55	1523.55	2881.26	386.1	1026.4	2825.64
Fetal liver	C-OCM vs R-OCM	COX1	ENSBTAG00000043561	1.46336	0.999462	0.194799	18612.9	52266.9	93371.9	14890.4	35717.1	90905.3
Fetal liver	C-OCM vs R-OCM	COX2	ENSBTAG00000043556	1.32032	0.999462	0.402487	1800.24	5882.58	12021.6	1311.4	4455.48	14890.4
Fetal liver	C-OCM vs R-OCM	ATP8	ENSBTAG00000043564	1.6631	0.999462	0.0201068	9.7022	26.9452	55.1094	8.02783	16.2169	24.2994
Fetal liver	C-OCM vs R-OCM	ATP6	ENSBTAG00000043584	1.33972	0.999462	0.376741	2292.2	7355.35	16082.4	1752.93	5490.27	17981.3
Fetal liver	C-OCM vs R-OCM	COX3	ENSBTAG00000043560	1.43407	0.999462	0.320021	3626.7	15061.1	39613.8	2796.74	10502.4	39070.5
Fetal liver	C-OCM vs R-OCM	ND3	ENSBTAG00000043568	1.64564	0.999462	0.152608	670.129	3024.59	7636.09	657.9	1837.97	6183.86
Fetal liver	C-OCM vs R-OCM	ND4L	ENSBTAG00000043559	1.9054	0.999462	0.003335	34.8602	85.7533	227.806	28.862	45.0029	66.7628
Fetal liver	C-OCM vs R-OCM	ND4	ENSBTAG00000043577	1.47483	0.999462	0.216043	1935.14	6043.51	12053	1439.18	4097.8	11528.4
Fetal liver	C-OCM vs R-OCM	ND5	ENSBTAG00000043563	1.39524	0.999462	0.195182	383.697	941.357	1930.28	261	674.731	1190.22
Fetal liver	C-OCM vs R-OCM	ND6	ENSBTAG00000043546	1.42905	0.999462	0.172616	61.3782	189.603	377.846	38.61	132.715	332.612
Fetal liver	C-OCM vs R-OCM	CYTB	ENSBTAG00000043550	1.4542	0.999462	0.252695	2383.7	8239.94	18539.4	1982.2	5666.33	17456.1

## Sheet: C-OCM vs C+OCM
Tissue	Contrast	Name	Ensembl ID	Fold change	FDR p-value	P-value	Biotype	C+OCM - Min CPM	C+OCM - Mean CPM	C+OCM - Max CPM	C-OCM - Min CPM	C-OCM - Mean CPM	C-OCM - Max CPM
Fetal liver	C-OCM vs C+OCM	MRPS6	ENSBTAG00000012594	1.1741	0.769282	0.337876	protein_coding	25.8553	49.9226	74.4412	29.1219	42.6212	83.115
Fetal liver	C-OCM vs C+OCM	ATP5PO	ENSBTAG00000018278	1.29514	0.629849	0.0932922	protein_coding	69.9419	106.04	137.416	56.9057	82.0259	135.949
Fetal liver	C-OCM vs C+OCM	DNAJC28	ENSBTAG00000009187	1.00125	0.999728	0.997001	protein_coding	0	1.38365	2.93308	0.754666	1.38692	2.43703
Fetal liver	C-OCM vs C+OCM	SOD1	ENSBTAG00000018854	1.33029	0.668972	0.157296	protein_coding	269.713	477.241	717.907	256.208	358.829	652.599
Fetal liver	C-OCM vs C+OCM	ATP5PF	ENSBTAG00000000605	1.21531	0.694552	0.199064	protein_coding	38.0095	50.747	61.0945	29.5398	41.926	76.0148
Fetal liver	C-OCM vs C+OCM	MRPL39	ENSBTAG00000019542	1.13205	0.822155	0.438904	protein_coding	10.4923	14.2447	18.3637	9.05599	12.6347	16.08
Fetal liver	C-OCM vs C+OCM	NSUN3	ENSBTAG00000015728	1.06216	0.936688	0.751829	protein_coding	5.04842	7.28213	11.511	5.00763	6.81604	9.13885
Fetal liver	C-OCM vs C+OCM	CPOX	ENSBTAG00000004124	-1.23747	0.778187	0.351143	protein_coding	50.3223	195.207	333.072	108.384	241.535	415.208
Fetal liver	C-OCM vs C+OCM	NIT2	ENSBTAG00000004833	1.01549	0.983716	0.935901	protein_coding	5.22103	6.6816	8.55682	4.56943	6.67567	9.39743
Fetal liver	C-OCM vs C+OCM	TOMM70	ENSBTAG00000014302	-1.02819	0.958901	0.840529	protein_coding	28.5227	43.4651	49.8255	31.4274	44.6693	52.0915
Fetal liver	C-OCM vs C+OCM	TRMT10C	ENSBTAG00000024027	1.01798	0.975575	0.909873	protein_coding	10.5608	12.3505	16.1957	9.39743	12.0535	16.8561
Fetal liver	C-OCM vs C+OCM	ABHD10	ENSBTAG00000004601	1.14928	0.797848	0.385537	protein_coding	10.0848	13.1618	18.6103	7.30911	11.1333	13.5647
Fetal liver	C-OCM vs C+OCM	ATG3	ENSBTAG00000009084	1.0432	0.938476	0.76072	protein_coding	24.3462	33.5823	42.2962	25.967	31.9706	35.3423
Fetal liver	C-OCM vs C+OCM	TIMMDC1	ENSBTAG00000012581	-1.12659	0.871134	0.564021	protein_coding	2.06781	4.99145	7.17595	3.68184	5.65351	7.02994
Fetal liver	C-OCM vs C+OCM	COX17	ENSBTAG00000002182	1.26523	0.672714	0.1601	protein_coding	12.9277	18.4421	23.1219	10.6731	14.6934	21.9273
Fetal liver	C-OCM vs C+OCM	NDUFB4	ENSBTAG00000015892	1.23987	0.67146	0.15887	protein_coding	13.9221	24.5086	30.5493	14.6455	19.9007	29.6541
Fetal liver	C-OCM vs C+OCM	FAM162A	ENSBTAG00000011140	1.03159	0.961727	0.856876	protein_coding	9.61287	12.2212	14.3934	6.60028	12.0067	19.839
Fetal liver	C-OCM vs C+OCM	RPL35A	ENSBTAG00000014208	1.44626	0.621061	0.0637885	protein_coding	217.892	352.219	694.597	156.954	243.605	484.49
Fetal liver	C-OCM vs C+OCM	BDH1	ENSBTAG00000000448	1.08843	0.953174	0.82584	protein_coding	0	0.926688	2.14977	0.323428	0.861578	1.63711
Fetal liver	C-OCM vs C+OCM	OPA1	ENSBTAG00000019514	-1.02466	0.965863	0.87275	protein_coding	11.9184	20.4475	25.6957	13.1048	20.8433	28.3304
Fetal liver	C-OCM vs C+OCM	P3H2	ENSBTAG00000021025	-1.33467	0.674792	0.169585	protein_coding	3.79107	8.91712	15.027	5.84729	11.903	18.5061
Fetal liver	C-OCM vs C+OCM	EHHADH	ENSBTAG00000019625	-1.36507	0.721178	0.244336	protein_coding	2.06781	5.04542	11.2703	1.52314	6.89771	12.1339
Fetal liver	C-OCM vs C+OCM	PARL	ENSBTAG00000014460	1.11306	0.825897	0.446951	protein_coding	20.3307	27.6164	34.932	18.8079	24.8263	28.8902
Fetal liver	C-OCM vs C+OCM	MCCC1	ENSBTAG00000006548	-1.07408	0.899033	0.643192	protein_coding	14.4747	26.5113	34.295	16.2889	28.4263	37.0549
Fetal liver	C-OCM vs C+OCM	DNAJC19	ENSBTAG00000023513	1.09364	0.889414	0.61815	protein_coding	6.39142	9.53224	13.2427	5.82171	8.79886	11.4331
Fetal liver	C-OCM vs C+OCM	NDUFB5	ENSBTAG00000002463	1.1128	0.826379	0.447515	protein_coding	15.28	19.8158	23.4234	15.9558	17.6639	19.3781
Fetal liver	C-OCM vs C+OCM	MRPL47	ENSBTAG00000002462	1.22899	0.706469	0.215528	protein_coding	11.3072	15.8137	21.0541	9.5284	12.7865	14.9266
Fetal liver	C-OCM vs C+OCM	MFN1	ENSBTAG00000010485	-1.33653	0.660238	0.147203	protein_coding	2.63176	10.0887	17.1264	5.22079	13.4857	17.8964
Fetal liver	C-OCM vs C+OCM	GTPBP6	ENSBTAG00000054315	1.00184	0.998532	0.991081	protein_coding	17.1064	24.7458	39.2188	14.2006	24.6871	41.0133
Fetal liver	C-OCM vs C+OCM	NCEH1	ENSBTAG00000020073	-1.04812	0.949927	0.806547	protein_coding	7.85293	9.15058	11.0947	4.24694	9.47061	14.0129
Fetal liver	C-OCM vs C+OCM	GFM1	ENSBTAG00000027795	-1.35618	0.621061	0.0806014	protein_coding	6.01545	10.7238	13.2118	7.30911	14.4985	18.0863
Fetal liver	C-OCM vs C+OCM	EIF2A	ENSBTAG00000009106	-1.13542	0.795605	0.380884	protein_coding	20.9846	36.4233	44.737	28.8792	41.3774	48.8666
Fetal liver	C-OCM vs C+OCM	SLC25A36	ENSBTAG00000015310	-1.25427	0.702854	0.209748	protein_coding	5.80641	10.8656	15.027	7.88718	13.6134	20.5116
Fetal liver	C-OCM vs C+OCM	MRPS22	ENSBTAG00000047608	1.18912	0.722959	0.250951	protein_coding	15.911	21.2394	29.8893	13.1048	17.8487	22.5538
Fetal liver	C-OCM vs C+OCM	ESYT3	ENSBTAG00000008111	-1.5668	0.669501	0.157922	protein_coding	1.50386	4.04802	10.1349	0	6.34109	10.658
Fetal liver	C-OCM vs C+OCM	PCCB	ENSBTAG00000015221	-1.0615	0.925662	0.712216	protein_coding	12.7828	26.4465	33.4793	15.8712	28.064	38.5625
Fetal liver	C-OCM vs C+OCM	ACAD11	ENSBTAG00000031010	-1.45364	0.597995	0.0435652	protein_coding	7.51932	12.9772	24.7504	12.9975	18.8905	29.5557
Fetal liver	C-OCM vs C+OCM	MRPL3	ENSBTAG00000030942	1.23782	0.662926	0.148899	protein_coding	15.8005	24.7407	29.9224	16.8664	19.8309	23.9641
Fetal liver	C-OCM vs C+OCM	NDUFV3	ENSBTAG00000021491	1.04009	0.944099	0.778207	protein_coding	40.3299	50.2993	58.2747	37.8411	48.5082	62.8584
Fetal liver	C-OCM vs C+OCM	YBEY	ENSBTAG00000003161	1.25902	0.668464	0.156294	protein_coding	13.2591	26.0803	37.4086	16.6652	20.7811	31.3248
Fetal liver	C-OCM vs C+OCM	CBR3	ENSBTAG00000018688	1.04599	0.962828	0.860559	protein_coding	1.08316	2.28945	3.0938	1.46182	2.18148	3.55771
Fetal liver	C-OCM vs C+OCM	OXNAD1	ENSBTAG00000004891	1.05532	0.940616	0.765739	protein_coding	5.63513	6.83541	8.59906	5.28022	6.65799	8.35327
Fetal liver	C-OCM vs C+OCM	HIBCH	ENSBTAG00000007787	-1.17328	0.763828	0.328974	protein_coding	9.61306	11.8385	17.1264	8.42805	14.0525	18.7949
Fetal liver	C-OCM vs C+OCM	OSGEPL1	ENSBTAG00000012557	1.03677	0.965863	0.872064	protein_coding	2.14977	3.22159	5.3234	1.83276	3.15511	4.46788
Fetal liver	C-OCM vs C+OCM	MTX2	ENSBTAG00000006693	1.03228	0.957193	0.836989	protein_coding	10.527	13.6558	16.3828	12.6137	13.3284	13.9917
Fetal liver	C-OCM vs C+OCM	ATP5MC3	ENSBTAG00000002944	1.14988	0.789787	0.370371	protein_coding	68.837	98.8229	145.499	61.667	85.9914	130.937
Fetal liver	C-OCM vs C+OCM	PDK1	ENSBTAG00000016836	-1.20635	0.744408	0.293557	protein_coding	9.84366	12.7825	16.7949	6.89145	15.3542	22.0348
Fetal liver	C-OCM vs C+OCM	METAP1D	ENSBTAG00000019075	1.06651	0.938476	0.760354	protein_coding	5.82747	6.90078	9.74846	2.47962	6.44296	11.5274
Fetal liver	C-OCM vs C+OCM	SLC25A12	ENSBTAG00000016762	1.21348	0.749196	0.306266	protein_coding	5.80641	9.11362	13.9457	3.64024	7.44711	11.5759
Fetal liver	C-OCM vs C+OCM	CYBRD1	ENSBTAG00000007898	-1.66566	0.597995	0.0188938	protein_coding	2.64854	7.12304	12.5919	6.43108	11.867	18.0042
Fetal liver	C-OCM vs C+OCM	METTL8	ENSBTAG00000016430	-1.02731	0.97515	0.907099	protein_coding	2.16632	6.34046	9.28139	3.65554	6.59186	12.5299
Fetal liver	C-OCM vs C+OCM	METTL5	ENSBTAG00000026008	1.10542	0.887104	0.603954	protein_coding	6.72322	10.4477	12.7272	5.21767	9.58096	18.7949
Fetal liver	C-OCM vs C+OCM	FASTKD1	ENSBTAG00000010743	-1.24116	0.744408	0.295298	protein_coding	2.81974	3.8981	4.84596	3.87562	5.00585	6.91645
Fetal liver	C-OCM vs C+OCM	ABCB11	ENSBTAG00000026885	-2.50264	0.414945	0.002691	protein_coding	0.751932	4.76496	19.7782	5.01196	11.9797	19.8508
Fetal liver	C-OCM vs C+OCM	GPD2	ENSBTAG00000009770	-1.59362	0.645953	0.124966	protein_coding	0.375966	1.84239	4.08823	1.09207	2.98242	5.10393
Fetal liver	C-OCM vs C+OCM	MMADHC	ENSBTAG00000015962	-1.23861	0.64254	0.107611	protein_coding	29.6441	35.0828	39.1065	34.7036	43.6637	55.1316
Fetal liver	C-OCM vs C+OCM	DBI	ENSBTAG00000009517	-1.13824	0.828626	0.451927	protein_coding	23.2387	36.804	70.7975	23.8626	41.9993	59.9347
Fetal liver	C-OCM vs C+OCM	TMEM177	ENSBTAG00000009058	1.51055	0.621061	0.0762136	protein_coding	2.25221	3.62845	5.31784	1.41162	2.4902	3.9678
Fetal liver	C-OCM vs C+OCM	PTPN4	ENSBTAG00000020855	-1.13652	0.851075	0.520064	protein_coding	14.567	32.3503	47.567	15.289	36.7209	69.8614
Fetal liver	C-OCM vs C+OCM	GLS	ENSBTAG00000007863	-1.40226	0.621061	0.0685757	protein_coding	6.21388	12.037	16.4821	11.0681	16.824	23.027
Fetal liver	C-OCM vs C+OCM	COQ10B	ENSBTAG00000004659	1.2143	0.718897	0.239094	protein_coding	15.3878	20.0122	27.3498	10.9783	16.5329	24.4333
Fetal liver	C-OCM vs C+OCM	HSPD1	ENSBTAG00000012586	-1.16587	0.760762	0.322711	protein_coding	128.352	168.607	193.362	158.229	196.763	256.654
Fetal liver	C-OCM vs C+OCM	HSPE1	ENSBTAG00000012589	1.05152	0.941324	0.77041	protein_coding	68.395	91.9053	134.972	57.2586	87.5397	188.575
Fetal liver	C-OCM vs C+OCM	MARS2	ENSBTAG00000002056	-1.08313	0.937681	0.755214	protein_coding	0	4.02255	5.93764	3.34131	4.41594	5.46035
Fetal liver	C-OCM vs C+OCM	MAIP1	ENSBTAG00000019231	1.03438	0.965863	0.872509	protein_coding	3.87094	6.58661	8.37822	2.08832	6.2565	8.52959
Fetal liver	C-OCM vs C+OCM	NIF3L1	ENSBTAG00000018282	-1.14705	0.828598	0.451619	protein_coding	4.88961	6.81631	8.25911	4.95923	7.89919	10.8593
Fetal liver	C-OCM vs C+OCM	NDUFB3	ENSBTAG00000012760	1.21821	0.734526	0.272824	protein_coding	12.1824	16.8194	24.8137	9.44348	13.8908	23.1803
Fetal liver	C-OCM vs C+OCM	CASP8	ENSBTAG00000015718	-1.0621	0.929969	0.723077	protein_coding	6.5522	9.06413	12.7828	8.32651	9.63697	11.6946
Fetal liver	C-OCM vs C+OCM	NDUFS1	ENSBTAG00000021976	-1.23666	0.721069	0.244142	protein_coding	15.4146	37.4749	51.8564	20.2567	46.3171	59.6056
Fetal liver	C-OCM vs C+OCM	FASTKD2	ENSBTAG00000016193	-1.23403	0.789303	0.369095	protein_coding	1.69185	4.57839	6.55188	1.25299	5.6294	8.18555
Fetal liver	C-OCM vs C+OCM	IDH1	ENSBTAG00000020527	-1.25769	0.674792	0.174484	protein_coding	15.0386	24.6542	35.3577	18.7854	31.044	49.7874
Fetal liver	C-OCM vs C+OCM	ACADL	ENSBTAG00000010579	-1.46009	0.643345	0.112274	protein_coding	1.92347	3.46946	5.96661	2.43703	5.09912	7.99295
Fetal liver	C-OCM vs C+OCM	CPS1	ENSBTAG00000016662	-1.86944	0.597995	0.0239985	protein_coding	28.1974	131.674	249.37	71.4205	246.196	455.117
Fetal liver	C-OCM vs C+OCM	ATIC	ENSBTAG00000019274	-1.08488	0.887909	0.607572	protein_coding	31.3932	57.3897	71.3533	42.8334	62.2526	75.6715
Fetal liver	C-OCM vs C+OCM	BCS1L	ENSBTAG00000003813	-1.11409	0.841678	0.491581	protein_coding	8.06597	10.4148	12.37	8.85791	11.5545	14.6621
Fetal liver	C-OCM vs C+OCM	CYP27A1	ENSBTAG00000013489	-1.4606	0.660206	0.146729	protein_coding	2.42298	5.35279	10.2886	2.53857	7.90697	16.08
Fetal liver	C-OCM vs C+OCM	ABCB6	ENSBTAG00000020607	1.08545	0.887104	0.602849	protein_coding	47.8434	80.2633	104.525	52.9653	73.9014	116.876
Fetal liver	C-OCM vs C+OCM	MRPL44	ENSBTAG00000011514	1.05841	0.920869	0.698683	protein_coding	17.726	22.3849	27.3336	16.387	21.311	30.6983
Fetal liver	C-OCM vs C+OCM	MFF	ENSBTAG00000021319	1.07027	0.903103	0.653243	protein_coding	25.9658	36.7496	49.6901	24.9963	34.5049	54.2963
Fetal liver	C-OCM vs C+OCM	AK2	ENSBTAG00000017605	-1.01269	0.983955	0.936831	protein_coding	124.746	183.668	227.647	154.71	186.079	255.401
Fetal liver	C-OCM vs C+OCM	FABP3	ENSBTAG00000016819	1.27869	0.758296	0.320188	protein_coding	3.64626	6.4311	11.6549	1.67629	5.08013	11.2769
Fetal liver	C-OCM vs C+OCM	MECR	ENSBTAG00000017253	1.18316	0.772248	0.344435	protein_coding	10.5444	15.609	19.3622	9.26373	13.3204	21.9273
Fetal liver	C-OCM vs C+OCM	SESN2	ENSBTAG00000002363	1.16454	0.777156	0.349198	protein_coding	13.5906	19.1514	28.1622	10.5931	16.4971	21.9273
Fetal liver	C-OCM vs C+OCM	ATP5IF1	ENSBTAG00000006342	1.62024	0.597995	0.0347007	protein_coding	252.034	676.001	1076.26	205.987	417.279	836.162
Fetal liver	C-OCM vs C+OCM	IFI6	ENSBTAG00000007554	1.05117	0.951011	0.815639	protein_coding	9.61306	16.7137	43.1916	8.93577	15.903	25.3603
Fetal liver	C-OCM vs C+OCM	MTFR1L	ENSBTAG00000021781	1.01005	0.985582	0.93988	protein_coding	22.3169	26.7471	34.4009	23.5444	26.4623	30.0718
Fetal liver	C-OCM vs C+OCM	CLIC4	ENSBTAG00000009470	-1.10066	0.863239	0.547233	protein_coding	8.45495	19.4986	25.0819	14.4396	21.3836	28.3889
Fetal liver	C-OCM vs C+OCM	HMGCL	ENSBTAG00000021832	-1.00899	0.988605	0.953801	protein_coding	29.3811	49.2131	65.3986	29.549	49.7171	64.5214
Fetal liver	C-OCM vs C+OCM	PINK1	ENSBTAG00000006084	-1.00456	0.99497	0.976712	protein_coding	59.7766	93.4019	115.221	66.2523	93.9226	139.082
Fetal liver	C-OCM vs C+OCM	MUL1	ENSBTAG00000020850	1.33949	0.597995	0.0370074	protein_coding	25.3028	35.9716	44.0035	23.1569	26.9314	31.7424
Fetal liver	C-OCM vs C+OCM	AKR7A2	ENSBTAG00000012289	-1.01876	0.975438	0.909298	protein_coding	31.3262	46.2877	61.4704	30.9706	47.2922	90.4241
Fetal liver	C-OCM vs C+OCM	ALDH4A1	ENSBTAG00000030335	-1.07291	0.929969	0.722874	protein_coding	217.236	349.403	601.117	269.847	374.992	560.96
Fetal liver	C-OCM vs C+OCM	SDHB	ENSBTAG00000008314	1.25805	0.648028	0.130965	protein_coding	77.5659	130.172	164.673	80.0209	103.587	154.118
Fetal liver	C-OCM vs C+OCM	HSPB7	ENSBTAG00000055045	3.50172		0.311774	protein_coding	0	0.0268533	0.214826	0	0	0
Fetal liver	C-OCM vs C+OCM	MPC2	ENSBTAG00000020968	-1.00444	0.994912	0.974879	protein_coding	19.8887	26.1244	34.3291	20.6994	26.3855	30.6983
Fetal liver	C-OCM vs C+OCM	ALDH9A1	ENSBTAG00000017852	-1.38067	0.621061	0.0640572	protein_coding	34.1196	56.3417	100.769	42.2418	77.8345	113.538
Fetal liver	C-OCM vs C+OCM	MGST3	ENSBTAG00000010265	1.33762	0.625197	0.0879759	protein_coding	121.321	219.284	280.674	117.87	163.966	213.24
Fetal liver	C-OCM vs C+OCM	SDHC	ENSBTAG00000015853	-1.01986	0.973561	0.901437	protein_coding	40.4412	48.2988	55.3569	30.0567	49.4443	91.0506
Fetal liver	C-OCM vs C+OCM	TOMM40L	ENSBTAG00000009213	1.02404	0.970151	0.891231	protein_coding	9.88385	14.508	18.1528	10.8651	14.3557	22.7627
Fetal liver	C-OCM vs C+OCM	NDUFS2	ENSBTAG00000002203	1.09409	0.847634	0.511166	protein_coding	86.2813	99.7857	112.676	80.1914	90.9077	103.234
Fetal liver	C-OCM vs C+OCM	PPOX	ENSBTAG00000021894	1.27021	0.65928	0.14391	protein_coding	59.5556	117.252	177.774	71.1059	92.2552	145.714
Fetal liver	C-OCM vs C+OCM	NIT1	ENSBTAG00000020153	1.17015	0.804625	0.401649	protein_coding	11.3634	17.0664	26.1296	9.68906	14.6942	27.357
Fetal liver	C-OCM vs C+OCM	TSTD1	ENSBTAG00000017856	1.16683	0.845798	0.50462	protein_coding	2.03093	3.13022	5.60268	2.0628	2.80003	4.38547
Fetal liver	C-OCM vs C+OCM	MRPL24	ENSBTAG00000001520	1.1289	0.817322	0.424493	protein_coding	21.1912	29.4886	43.1916	18.9885	26.2563	38.2162
Fetal liver	C-OCM vs C+OCM	NAXE	ENSBTAG00000000404	1.04769	0.940854	0.767269	protein_coding	10.29	16.6826	22.6145	12.8959	15.9767	18.9292
Fetal liver	C-OCM vs C+OCM	SLC25A44	ENSBTAG00000009431	-1.12888	0.832966	0.46032	protein_coding	15.0386	23.4169	31.38	12.1122	26.3904	36.6905
Fetal liver	C-OCM vs C+OCM	MSTO1	ENSBTAG00000026613	1.26243	0.744408	0.293645	protein_coding	4.46339	5.6013	9.39915	2.23394	4.53093	9.39743
Fetal liver	C-OCM vs C+OCM	DAP3	ENSBTAG00000001199	-1.06199	0.913819	0.681677	protein_coding	11.7147	18.6597	22.0619	16.6237	19.7694	25.3853
Fetal liver	C-OCM vs C+OCM	FDPS	ENSBTAG00000003948	1.04909	0.932312	0.737641	protein_coding	26.3099	38.0209	56.0268	29.0672	36.2411	41.5066
Fetal liver	C-OCM vs C+OCM	PKLR	ENSBTAG00000017056	1.23847	0.734337	0.272178	protein_coding	273.028	520.251	695.268	314.71	420.061	639.923
Fetal liver	C-OCM vs C+OCM	MTX1	ENSBTAG00000014840	1.05169	0.936285	0.748101	protein_coding	12.0437	17.4107	21.934	15.018	16.4092	20.9935
Fetal liver	C-OCM vs C+OCM	FLAD1	ENSBTAG00000000186	1.24191	0.666107	0.15245	protein_coding	17.8998	29.3254	38.6402	19.0823	23.635	33.4076
Fetal liver	C-OCM vs C+OCM	SMCP	ENSBTAG00000005437				protein_coding	0	0	0	0	0	0
Fetal liver	C-OCM vs C+OCM	THEM4	ENSBTAG00000004772	-1.13181	0.889285	0.615333	protein_coding	1.40278	3.01885	5.82747	1.82777	3.40408	4.80313
Fetal liver	C-OCM vs C+OCM	TDRKH	ENSBTAG00000021594	-1.32221		0.567071	protein_coding	0	0.210361	0.407468	0.0963006	0.323683	0.626495
Fetal liver	C-OCM vs C+OCM	MRPL9	ENSBTAG00000000797	1.113	0.818472	0.426341	protein_coding	39.7208	46.2915	61.1201	34.0552	41.7445	52.2079
Fetal liver	C-OCM vs C+OCM	PI4KB	ENSBTAG00000007320	1.07895	0.874312	0.573902	protein_coding	37.5889	46.0659	59.9666	33.9755	42.6238	50.6699
Fetal liver	C-OCM vs C+OCM	MLLT11	ENSBTAG00000015369	1.58755	0.597995	0.0411782	protein_coding	2.35458	4.07777	6.223	1.55025	2.54234	3.24937
Fetal liver	C-OCM vs C+OCM	TARS2	ENSBTAG00000003799	1.04243	0.945067	0.782373	protein_coding	13.9107	22.053	28.9483	15.4535	21.1497	26.2996
Fetal liver	C-OCM vs C+OCM	MRPS21	ENSBTAG00000024378	-1.03239	0.960972	0.850651	protein_coding	8.0341	12.0227	16.4006	9.88131	12.6479	21.3008
Fetal liver	C-OCM vs C+OCM	BOLA1	ENSBTAG00000006050	1.61858	0.531345	0.009154	protein_coding	8.50794	15.614	28.5734	6.79511	9.60665	14.216
Fetal liver	C-OCM vs C+OCM	PEX11B	ENSBTAG00000008372	1.16975	0.726103	0.261615	protein_coding	16.3529	22.616	29.6516	15.9869	19.3373	21.9273
Fetal liver	C-OCM vs C+OCM	ACP6	ENSBTAG00000017051	-1.13914	0.838679	0.478745	protein_coding	3.82576	7.00731	10.4923	6.19411	8.08797	11.5274
Fetal liver	C-OCM vs C+OCM	HMGCS2	ENSBTAG00000003898	-1.45627	0.645953	0.126697	protein_coding	2.2558	7.96523	18.8454	5.48331	11.6974	18.3772
Fetal liver	C-OCM vs C+OCM	HSD3B1	ENSBTAG00000006769	1.09491	0.937681	0.755166	protein_coding	0.939915	5.71157	14.1553	1.73341	5.25113	9.95119
Fetal liver	C-OCM vs C+OCM	HAO2	ENSBTAG00000000123	-1.30195	0.643345	0.120279	protein_coding	9.02318	14.4211	20.9142	13.3652	18.7878	25.1176
Fetal liver	C-OCM vs C+OCM	WARS2	ENSBTAG00000005064	1.71694	0.59248	0.0173518	protein_coding	4.6407	7.22219	8.80069	1.04416	4.10984	6.97612
Fetal liver	C-OCM vs C+OCM	SLC16A1	ENSBTAG00000015107	-1.40968	0.67146	0.158795	protein_coding	3.00773	12.2325	19.3485	2.08832	17.2337	28.6796
Fetal liver	C-OCM vs C+OCM	ATP5PB	ENSBTAG00000006441	1.13371	0.789303	0.369163	protein_coding	77.0135	96.117	117.929	68.3151	84.6901	96.9875
Fetal liver	C-OCM vs C+OCM	AHCYL1	ENSBTAG00000018893	-1.02024	0.968316	0.878759	protein_coding	31.9571	39.636	42.466	31.5336	40.2201	44.9835
Fetal liver	C-OCM vs C+OCM	DBT	ENSBTAG00000006320	-1.25821	0.75631	0.316589	protein_coding	4.51159	12.9899	27.8442	5.22079	16.3509	26.8207
Fetal liver	C-OCM vs C+OCM	ABCD3	ENSBTAG00000009698	-1.22672	0.717587	0.238028	protein_coding	6.39142	16.9172	25.5238	9.81509	20.7555	28.8499
Fetal liver	C-OCM vs C+OCM	GCLM	ENSBTAG00000007842	1.017	0.981936	0.928072	protein_coding	59.694	127.912	215.278	57.6371	125.762	188.362
Fetal liver	C-OCM vs C+OCM	KYAT3	ENSBTAG00000000505	1.23128	0.823738	0.442466	protein_coding	3.54463	9.40007	15.7906	2.11861	7.64177	19.2931
Fetal liver	C-OCM vs C+OCM	SH3GLB1	ENSBTAG00000031171	-1.01685	0.975191	0.908006	protein_coding	14.4651	19.1834	22.4756	13.4689	19.6298	26.9393
Fetal liver	C-OCM vs C+OCM	DDAH1	ENSBTAG00000034776	-1.1981	0.754775	0.314338	protein_coding	9.88385	16.4931	28.5071	8.52959	19.8015	26.8207
Fetal liver	C-OCM vs C+OCM	GNG5	ENSBTAG00000008122	1.1434	0.811672	0.413213	protein_coding	43.5342	57.5365	80.1693	34.6068	50.489	91.6771
Fetal liver	C-OCM vs C+OCM	ACADM	ENSBTAG00000024240	-1.14993	0.768289	0.336325	protein_coding	30.9675	46.6744	62.9743	37.7371	53.4339	62.4991
Fetal liver	C-OCM vs C+OCM	CRYZ	ENSBTAG00000003162	-1.27311	0.723048	0.25163	protein_coding	5.822	13.1221	20.9936	6.09257	16.7305	24.0751
Fetal liver	C-OCM vs C+OCM	AK4	ENSBTAG00000030674	-1.47612	0.621061	0.0659875	protein_coding	23.6942	47.3672	93.8084	14.7237	69.9372	109.012
Fetal liver	C-OCM vs C+OCM	OMA1	ENSBTAG00000017326	-1.15808	0.838679	0.477477	protein_coding	2.44378	6.19482	9.41833	4.73231	7.21292	9.74811
Fetal liver	C-OCM vs C+OCM	DHCR24	ENSBTAG00000004688	-1.87646	0.597995	0.0383523	protein_coding	6.76739	40.8976	101.985	4.5943	76.7715	142.697
Fetal liver	C-OCM vs C+OCM	PARS2	ENSBTAG00000040313	-1.50124	0.679702	0.182255	protein_coding	0.187983	1.51895	2.90015	1.25299	2.31692	3.55771
Fetal liver	C-OCM vs C+OCM	MRPL37	ENSBTAG00000010715	1.07217	0.893602	0.629002	protein_coding	25.0819	37.088	52.2593	28.7366	34.522	42.4686
Fetal liver	C-OCM vs C+OCM	CPT2	ENSBTAG00000014649	-1.01348	0.980274	0.925496	protein_coding	21.618	39.0474	46.4025	26.5216	39.5455	46.0317
Fetal liver	C-OCM vs C+OCM	SCP2	ENSBTAG00000003746	-1.04903	0.937395	0.754551	protein_coding	78.0704	101.828	160.215	76.7663	106.853	135.784
Fetal liver	C-OCM vs C+OCM	ECHDC2	ENSBTAG00000002910	-1.21891	0.75144	0.309097	protein_coding	9.47767	23.6995	40.4404	11.8805	28.9021	41.62
Fetal liver	C-OCM vs C+OCM	COA7	ENSBTAG00000002050	-1.10675	0.915546	0.684994	protein_coding	1.32427	2.03588	2.42298	1.25299	2.2108	3.4499
Fetal liver	C-OCM vs C+OCM	TXNDC12	ENSBTAG00000011024	-1.26363	0.721995	0.246367	protein_coding	3.57168	16.3498	27.7078	11.0681	20.6944	29.8532
Fetal liver	C-OCM vs C+OCM	NRDC	ENSBTAG00000021174	1.0146	0.979484	0.922843	protein_coding	46.9957	67.1118	93.6935	47.9298	66.0695	86.2098
Fetal liver	C-OCM vs C+OCM	ATPAF1	ENSBTAG00000000094	-1.03282	0.950332	0.812196	protein_coding	27.8097	41.0755	51.5073	36.1162	42.4335	52.2079
Fetal liver	C-OCM vs C+OCM	NSUN4	ENSBTAG00000015891	-1.18001	0.827636	0.449093	protein_coding	1.2446	2.68673	3.24949	2.71294	3.16675	3.65554
Fetal liver	C-OCM vs C+OCM	UQCRH	ENSBTAG00000009603	1.35541	0.597995	0.0325957	protein_coding	27.0707	36.529	53.0112	21.6154	26.9563	33.4131
Fetal liver	C-OCM vs C+OCM	MMACHC	ENSBTAG00000017027	1.16151	0.791028	0.371694	protein_coding	12.7272	14.3523	18.4379	8.32651	12.2995	18.4897
Fetal liver	C-OCM vs C+OCM	MUTYH	ENSBTAG00000011242	1.13661	0.805829	0.403764	protein_coding	12.2647	22.6174	28.1974	14.4465	19.9158	29.3459
Fetal liver	C-OCM vs C+OCM	CFAP57	ENSBTAG00000021547	4.65149		0.20237	protein_coding	0	0.0435326	0.135395	0	0	0
Fetal liver	C-OCM vs C+OCM	SLC2A1	ENSBTAG00000009617	1.16619	0.832089	0.457992	protein_coding	562.298	896.621	1410.01	497.393	768.814	1265.93
Fetal liver	C-OCM vs C+OCM	TRIT1	ENSBTAG00000013832	-1.01514	0.983147	0.93174	protein_coding	6.44479	8.46096	10.4968	4.5943	8.3505	10.5604
Fetal liver	C-OCM vs C+OCM	NDUFS5	ENSBTAG00000010232	1.25912	0.711948	0.225375	protein_coding	36.3521	63.9472	107.526	30.7026	50.8921	118.199
Fetal liver	C-OCM vs C+OCM	YRDC	ENSBTAG00000006510	1.1222	0.838477	0.472688	protein_coding	8.96429	13.0958	16.2424	7.72677	11.48	13.6616
Fetal liver	C-OCM vs C+OCM	MRPS15	ENSBTAG00000024097	1.40626	0.621061	0.0633675	protein_coding	22.9825	40.0901	76.3211	16.7629	28.5796	59.3082
Fetal liver	C-OCM vs C+OCM	EFHD1	ENSBTAG00000014596	1.73116		0.382519	protein_coding	0	0.250795	0.611201	0	0.131475	0.581344
Fetal liver	C-OCM vs C+OCM	NDUFA10	ENSBTAG00000003279	1.31291	0.625197	0.086711	protein_coding	63.0914	113.251	152.078	60.9641	86.3244	128.223
Fetal liver	C-OCM vs C+OCM	AGXT	ENSBTAG00000005797	1.0753	0.92782	0.718487	protein_coding	75.449	177.913	345.634	110.72	165.549	353.761
Fetal liver	C-OCM vs C+OCM	MTERF4	ENSBTAG00000000784	-1.1202	0.830092	0.455114	protein_coding	9.88109	11.7173	12.8172	10.7857	13.1771	15.4535
Fetal liver	C-OCM vs C+OCM	DTYMK	ENSBTAG00000015408	1.4638	0.597995	0.0429128	protein_coding	42.9817	95.6414	166.365	36.6138	65.4261	144.303
Fetal liver	C-OCM vs C+OCM	D2HGDH	ENSBTAG00000002847	1.46208	0.597995	0.0237085	protein_coding	51.1582	114.119	157.154	47.9577	78.1234	122.584
Fetal liver	C-OCM vs C+OCM	NEU4	ENSBTAG00000014833	2.35205		0.511292	protein_coding	0	0.0141432	0.113146	0	0	0
Fetal liver	C-OCM vs C+OCM	ABCA13	ENSBTAG00000003531	-1.25062	0.848236	0.514152	protein_coding	0.510102	1.70302	3.22239	0	2.12258	4.20457
Fetal liver	C-OCM vs C+OCM	MTERF1	ENSBTAG00000045617	-1.12692	0.850751	0.518658	protein_coding	4.32361	8.95353	11.4658	7.75125	10.1325	14.2308
Fetal liver	C-OCM vs C+OCM	PDK4	ENSBTAG00000014069	-1.32485	0.691419	0.193806	protein_coding	1.89553	4.9283	7.18203	4.67097	6.51828	10.5931
Fetal liver	C-OCM vs C+OCM	SLC25A13	ENSBTAG00000003773	-1.25321	0.650529	0.132876	protein_coding	24.1004	33.8268	46.655	29.8536	42.4431	54.3135
Fetal liver	C-OCM vs C+OCM	SDHAF3	ENSBTAG00000015925	1.48788	0.713223	0.228195	protein_coding	0.322239	1.20367	2.16793	0.242682	0.763235	1.05931
Fetal liver	C-OCM vs C+OCM	NDUFA4	ENSBTAG00000011145	1.21359	0.703726	0.21243	protein_coding	51.4896	75.2893	104.143	47.3231	62.161	104.207
Fetal liver	C-OCM vs C+OCM	AGR2	ENSBTAG00000024406	-1.32316		0.736863	protein_coding	0	0.0255933	0.204746	0	0.0484261	0.242682
Fetal liver	C-OCM vs C+OCM	TOMM7	ENSBTAG00000051150	1.54126	0.540242	0.009682	protein_coding	14.0326	23.8877	45.6799	10.5871	15.4881	20.2567
Fetal liver	C-OCM vs C+OCM	MALSU1	ENSBTAG00000019403	1.13319	0.849057	0.514967	protein_coding	5.73289	8.98613	16.1968	5.6864	8.0774	13.1564
Fetal liver	C-OCM vs C+OCM	SLC25A40	ENSBTAG00000054987	1.1042	0.890261	0.620292	protein_coding	8.65869	20.1237	37.2337	10.4416	18.1798	36.2508
Fetal liver	C-OCM vs C+OCM	ABCB4	ENSBTAG00000005653	-1.16254	0.744408	0.293456	protein_coding	50.1914	61.7625	80.8823	50.1196	71.733	85.7882
Fetal liver	C-OCM vs C+OCM	CROT	ENSBTAG00000021535	-1.24469	0.674792	0.17518	protein_coding	7.85293	10.0839	15.3585	10.5653	12.7552	16.9154
Fetal liver	C-OCM vs C+OCM	TMEM243	ENSBTAG00000038283	-1.03767	0.96109	0.851964	protein_coding	4.46804	7.72741	15.7906	5.38177	7.94887	10.9207
Fetal liver	C-OCM vs C+OCM	FAM185A	ENSBTAG00000014879	-1.45627	0.748018	0.304173	protein_coding	0	0.517339	1.02373	0	0.751579	1.09207
Fetal liver	C-OCM vs C+OCM	ARMC10	ENSBTAG00000014161	1.008	0.990776	0.963719	protein_coding	5.35607	9.12908	12.4895	6.90491	9.05986	12.2634
Fetal liver	C-OCM vs C+OCM	PMPCB	ENSBTAG00000006876	1.06899	0.926276	0.715779	protein_coding	10.3391	22.602	27.7337	6.68262	21.0787	26.1938
Fetal liver	C-OCM vs C+OCM	DLD	ENSBTAG00000001908	-1.12793	0.810684	0.410697	protein_coding	17.4192	29.5295	38.7994	26.4524	33.2265	39.9063
Fetal liver	C-OCM vs C+OCM	LAMB1	ENSBTAG00000011412	-1.45171	0.643449	0.122661	protein_coding	8.45923	29.0667	78.0079	11.6946	42.2112	63.0769
Fetal liver	C-OCM vs C+OCM	PNPLA8	ENSBTAG00000024387	-1.03771	0.969055	0.886324	protein_coding	1.87983	13.4535	30.0577	5.22079	13.9436	27.5181
Fetal liver	C-OCM vs C+OCM	IMMP2L	ENSBTAG00000004398	-1.1995	0.86964	0.560102	protein_coding	0	1.31035	3.17357	1.25191	1.62674	1.94146
Fetal liver	C-OCM vs C+OCM	HIBADH	ENSBTAG00000001036	1.04017	0.94586	0.786879	protein_coding	62.011	72.7433	107.526	54.1223	69.9557	89.38
Fetal liver	C-OCM vs C+OCM	CYCS	ENSBTAG00000022613	-1.04959	0.937896	0.757943	protein_coding	13.9221	19.0934	29.3808	14.4396	20.1142	28.8188
Fetal liver	C-OCM vs C+OCM	GTPBP10	ENSBTAG00000032166	-1.28882	0.721995	0.245997	protein_coding	1.62987	5.46853	7.51351	4.24694	6.97389	9.97973
Fetal liver	C-OCM vs C+OCM	TBRG4	ENSBTAG00000010504	1.26436	0.643345	0.120222	protein_coding	49.8322	71.1271	99.443	47.9949	56.1776	62.023
Fetal liver	C-OCM vs C+OCM	OGDH	ENSBTAG00000006029	1.2428	0.720028	0.240489	protein_coding	164.303	283.531	381.793	155.14	228.216	364.203
Fetal liver	C-OCM vs C+OCM	COA1	ENSBTAG00000012968	1.23571	0.687073	0.188768	protein_coding	11.0493	14.2701	18.1323	8.93577	11.7435	17.9595
Fetal liver	C-OCM vs C+OCM	MRPL32	ENSBTAG00000000991	1.11364	0.882995	0.592962	protein_coding	4.29953	6.34369	9.21116	4.36008	5.57661	7.22254
Fetal liver	C-OCM vs C+OCM	SUGCT	ENSBTAG00000032121	1.04879	0.969541	0.889726	protein_coding	0.135395	0.973201	1.50386	0.387562	0.96573	1.46182
Fetal liver	C-OCM vs C+OCM	AASS	ENSBTAG00000012128	-1.76752	0.490892	0.007575	protein_coding	3.94764	9.21446	20.3307	7.51794	16.3265	24.8797
Fetal liver	C-OCM vs C+OCM	NDUFA5	ENSBTAG00000009334	1.64254	0.576585	0.012881	protein_coding	4.41971	9.27168	15.2266	3.79372	5.68172	8.77093
Fetal liver	C-OCM vs C+OCM	ARF5	ENSBTAG00000009366	-1.0677	0.939306	0.762569	protein_coding	4.32361	5.50105	9.16802	3.61726	5.98844	8.85965
Fetal liver	C-OCM vs C+OCM	SND1	ENSBTAG00000010692	-1.0894	0.873481	0.571485	protein_coding	65.2301	114.76	131.306	85.621	125.009	146.281
Fetal liver	C-OCM vs C+OCM	NRF1	ENSBTAG00000014273	-1.00146	0.999481	0.994748	protein_coding	2.63176	13.275	22.3402	7.10028	13.2789	20.6132
Fetal liver	C-OCM vs C+OCM	CHCHD3	ENSBTAG00000024723	1.1086	0.837767	0.469589	protein_coding	35.4497	49.3362	68.6138	32.7621	44.4561	52.8022
Fetal liver	C-OCM vs C+OCM	AKR1B10	ENSBTAG00000001582	-1.77676		0.435881	protein_coding	0	0.0382001	0.305601	0	0.0887129	0.242682
Fetal liver	C-OCM vs C+OCM	STMP1	ENSBTAG00000051809	1.18109	0.767279	0.334849	protein_coding	57.8604	106.484	156.382	55.6956	90.1801	129.058
Fetal liver	C-OCM vs C+OCM	FMC1	ENSBTAG00000053406	1.49279	0.597995	0.0407413	protein_coding	5.83527	10.3158	14.2867	3.88194	7.02839	13.9917
Fetal liver	C-OCM vs C+OCM	ADCK2	ENSBTAG00000020484	1.08641	0.898245	0.640427	protein_coding	6.96105	11.7451	16.2987	4.17663	10.6946	12.7408
Fetal liver	C-OCM vs C+OCM	NDUFB2	ENSBTAG00000021759	1.11765	0.838679	0.475038	protein_coding	24.8609	39.0235	52.2593	25.1444	35.0325	60.5612
Fetal liver	C-OCM vs C+OCM	MRPS33	ENSBTAG00000005285	1.37378	0.60437	0.048605	protein_coding	28.2862	44.9214	63.3503	23.7181	32.8326	60.77
Fetal liver	C-OCM vs C+OCM	AGK	ENSBTAG00000019265	1.41443	0.597995	0.0290727	protein_coding	14.0326	16.7971	23.1219	8.77093	11.5562	13.7116
Fetal liver	C-OCM vs C+OCM	SSBP1	ENSBTAG00000010931	1.40577	0.60437	0.0462893	protein_coding	14.1432	17.8286	28.1974	8.51694	12.6422	16.08
Fetal liver	C-OCM vs C+OCM	GSTK1	ENSBTAG00000009839	1.02617	0.968316	0.878496	protein_coding	14.6627	22.5621	34.7366	12.9476	21.9826	31.4903
Fetal liver	C-OCM vs C+OCM	NOS3	ENSBTAG00000017680	-1.9075	0.597995	0.0222974	protein_coding	2.70791	9.59548	20.9846	4.5943	18.3402	31.1051
Fetal liver	C-OCM vs C+OCM	ABCB8	ENSBTAG00000007759	1.17005	0.734865	0.275866	protein_coding	23.0938	28.304	39.1005	19.0037	23.976	30.4023
Fetal liver	C-OCM vs C+OCM	FASTK	ENSBTAG00000011228	1.24179	0.71113	0.223099	protein_coding	46.407	70.9279	106.21	37.0122	57.2443	117.572
Fetal liver	C-OCM vs C+OCM	ABCF2	ENSBTAG00000000607	1.02189	0.967954	0.877526	protein_coding	27.5127	33.4667	37.7753	23.5402	32.8679	44.4812
Fetal liver	C-OCM vs C+OCM	ESYT2	ENSBTAG00000005483	-1.51816	0.610182	0.053107	protein_coding	1.87983	11.1759	16.7892	8.77093	16.9921	21.1742
Fetal liver	C-OCM vs C+OCM	ACSS3	ENSBTAG00000018694	-1.62191	0.597995	0.0190894	protein_coding	4.60344	9.31181	18.0103	5.99102	15.1528	20.3802
Fetal liver	C-OCM vs C+OCM	DCN	ENSBTAG00000003505	1.27237	0.800152	0.388654	protein_coding	4.69957	59.3838	211.815	33.0014	46.683	69.4072
Fetal liver	C-OCM vs C+OCM	MRPL42	ENSBTAG00000002708	1.18052	0.748018	0.304209	protein_coding	8.61844	13.3049	18.9553	9.79308	11.2671	12.4989
Fetal liver	C-OCM vs C+OCM	NDUFA12	ENSBTAG00000014669	1.04713	0.954336	0.83055	protein_coding	3.0938	9.61979	14.7929	5.73469	9.30527	20.4655
Fetal liver	C-OCM vs C+OCM	ATP5MC2	ENSBTAG00000005735	1.24693	0.668464	0.156323	protein_coding	79.9968	112.778	173.32	62.1111	90.5477	143.259
Fetal liver	C-OCM vs C+OCM	KRT5	ENSBTAG00000038384	-1.99931		0.386249	protein_coding	0	0.0276232	0.220986	0	0.0706831	0.290672
Fetal liver	C-OCM vs C+OCM	LETMD1	ENSBTAG00000010924	1.00334	0.996987	0.984547	protein_coding	6.859	8.93138	10.7413	5.01196	8.81601	11.042
Fetal liver	C-OCM vs C+OCM	COX14	ENSBTAG00000000808	1.24646	0.676925	0.178618	protein_coding	18.5628	27.5978	37.7846	16.7629	22.2506	36.3367
Fetal liver	C-OCM vs C+OCM	TMBIM6	ENSBTAG00000018588	-1.20135	0.800053	0.388364	protein_coding	122.941	296.789	389.929	117.781	356.535	516.942
Fetal liver	C-OCM vs C+OCM	ABCD2	ENSBTAG00000038043				protein_coding	0	0	0	0	0	0
Fetal liver	C-OCM vs C+OCM	TMBIM4	ENSBTAG00000026993	-1.02983	0.956491	0.835049	protein_coding	70.3056	88.5029	102.9	59.9347	90.953	103.427
Fetal liver	C-OCM vs C+OCM	MSRB3	ENSBTAG00000044017	-1.13001	0.859077	0.536407	protein_coding	3.44319	6.61049	10.7178	4.77251	7.55447	10.8593
Fetal liver	C-OCM vs C+OCM	SLC16A7	ENSBTAG00000021287	1.1103	0.944099	0.777816	protein_coding	0	0.763899	1.69718	0	0.670282	1.05931
Fetal liver	C-OCM vs C+OCM	ATP23	ENSBTAG00000017543	-1.28292	0.670732	0.158464	protein_coding	3.92646	6.91599	8.61844	5.7139	9.05666	11.6946
Fetal liver	C-OCM vs C+OCM	TSFM	ENSBTAG00000016912	-1.05042	0.940992	0.770063	protein_coding	10.8998	14.7763	18.3296	12.2867	15.6902	24.2245
Fetal liver	C-OCM vs C+OCM	CYP27B1	ENSBTAG00000016906	-1.19698		0.728637	protein_coding	0	0.268992	0.814935	0	0.337726	0.754666
Fetal liver	C-OCM vs C+OCM	NDUFA4L2	ENSBTAG00000031503	-1.1247	0.921712	0.701122	protein_coding	1.13146	3.51787	10.715	1.61714	3.97339	10.2328
Fetal liver	C-OCM vs C+OCM	SHMT2	ENSBTAG00000031500	-1.04647	0.936285	0.750188	protein_coding	76.5091	110.963	125.888	93.7655	116.129	135.88
Fetal liver	C-OCM vs C+OCM	ATP5F1B	ENSBTAG00000013315	-1.02224	0.974791	0.904109	protein_coding	233.275	365.083	438.816	290.005	373.182	411.959
Fetal liver	C-OCM vs C+OCM	SPRYD4	ENSBTAG00000009281	-1.15748	0.779589	0.355729	protein_coding	9.77511	12.6988	16.5416	12.7408	14.8288	16.9261
Fetal liver	C-OCM vs C+OCM	GLS2	ENSBTAG00000009284	-1.02487	0.97515	0.905527	protein_coding	3.94764	9.84288	15.7897	3.9678	10.0902	17.9585
Fetal liver	C-OCM vs C+OCM	CS	ENSBTAG00000004371	1.03403	0.952931	0.823719	protein_coding	48.183	68.2325	87.3299	42.9548	66.0121	78.9384
Fetal liver	C-OCM vs C+OCM	COQ10A	ENSBTAG00000004367	1.25327	0.762793	0.328027	protein_coding	2.43711	4.04344	6.76739	2.11861	3.28547	5.63846
Fetal liver	C-OCM vs C+OCM	ESYT1	ENSBTAG00000009543	-1.19118	0.734337	0.272143	protein_coding	13.5348	27.7205	32.9011	17.7507	32.988	42.3691
Fetal liver	C-OCM vs C+OCM	SUOX	ENSBTAG00000006160	-1.12162	0.843524	0.497496	protein_coding	11.279	14.7294	22.3089	11.3728	16.5446	21.8414
Fetal liver	C-OCM vs C+OCM	BLOC1S1	ENSBTAG00000011918	1.27706	0.656814	0.139925	protein_coding	23.535	39.5459	59.0266	21.3507	31.056	53.8786
Fetal liver	C-OCM vs C+OCM	SLC25A3	ENSBTAG00000012890	1.15914	0.744408	0.294206	protein_coding	88.3942	116.999	141.488	80.5706	100.73	117.294
Fetal liver	C-OCM vs C+OCM	CHPT1	ENSBTAG00000002490	-1.12449	0.820213	0.430437	protein_coding	11.0016	19.0347	27.6335	16.4977	21.1907	26.579
Fetal liver	C-OCM vs C+OCM	NT5DC3	ENSBTAG00000006013	1.38146	0.830092	0.454851	protein_coding	0	0.690358	1.98887	0	0.484229	0.862475
Fetal liver	C-OCM vs C+OCM	TXNRD1	ENSBTAG00000013912	-1.05935	0.917687	0.688162	protein_coding	46.2965	64.0227	81.8985	56.0596	67.8775	77.2994
Fetal liver	C-OCM vs C+OCM	ALDH1L2	ENSBTAG00000006326	-1.35527	0.724577	0.257117	protein_coding	1.31588	4.44604	11.1598	2.53857	6.07628	8.02856
Fetal liver	C-OCM vs C+OCM	POLR3B	ENSBTAG00000004781	-1.18906	0.802774	0.398659	protein_coding	2.81974	7.33934	10.2042	2.71481	8.69655	10.9486
Fetal liver	C-OCM vs C+OCM	MTERF2	ENSBTAG00000010144	1.00949	0.991015	0.964736	protein_coding	3.94764	9.43571	15.9766	6.25954	9.38983	15.8407
Fetal liver	C-OCM vs C+OCM	CRY1	ENSBTAG00000010149	-1.07249	0.918753	0.690863	protein_coding	6.21388	7.59496	8.6653	5.94572	8.03417	13.4036
Fetal liver	C-OCM vs C+OCM	TXN2	ENSBTAG00000000014	1.177	0.741339	0.286688	protein_coding	43.2027	61.709	85.7202	37.7607	52.5158	75.1794
Fetal liver	C-OCM vs C+OCM	TST	ENSBTAG00000030650	1.21944	0.692243	0.194969	protein_coding	81.8985	103.819	162.07	66.734	85.3003	112.143
Fetal liver	C-OCM vs C+OCM	MPST	ENSBTAG00000030648	1.42476	0.597995	0.0391944	protein_coding	59.0031	116.038	187.043	53.7296	81.5062	137.829
Fetal liver	C-OCM vs C+OCM	YARS2	ENSBTAG00000011399	-1.37803	0.630045	0.0951478	protein_coding	3.87094	6.82556	12.5919	7.99295	9.50445	11.0681
Fetal liver	C-OCM vs C+OCM	DNM1L	ENSBTAG00000011395	-1.13829	0.821239	0.435282	protein_coding	6.5794	20.1344	26.9437	16.2597	22.9936	29.0007
Fetal liver	C-OCM vs C+OCM	MRPS35	ENSBTAG00000006369	1.10956	0.896395	0.633924	protein_coding	2.64854	7.0207	11.6549	3.9678	6.2282	8.91393
Fetal liver	C-OCM vs C+OCM	ETFRF1	ENSBTAG00000026624	1.07267	0.909771	0.670964	protein_coding	7.08926	8.52183	11.5086	6.26495	7.77501	9.78595
Fetal liver	C-OCM vs C+OCM	LDHB	ENSBTAG00000019603	1.05302	0.929768	0.722363	protein_coding	79.7034	101.491	126.64	73.3158	96.4906	118.408
Fetal liver	C-OCM vs C+OCM	MGST1	ENSBTAG00000008541	-1.75789	0.625197	0.0864515	protein_coding	0.187983	13.9037	32.1534	4.46788	24.4726	48.054
Fetal liver	C-OCM vs C+OCM	HEBP1	ENSBTAG00000005868	1.27912	0.643345	0.113704	protein_coding	78.3357	117.813	150.01	64.0681	92.0665	134.484
Fetal liver	C-OCM vs C+OCM	PHB2	ENSBTAG00000013123	1.22424	0.664711	0.151464	protein_coding	76.24	101.692	119.109	63.6991	83.2588	102.954
Fetal liver	C-OCM vs C+OCM	TPI1	ENSBTAG00000019782	1.08546	0.89241	0.626561	protein_coding	86.4054	118.113	195.502	72.2571	108.926	215.932
Fetal liver	C-OCM vs C+OCM	GAPDH	ENSBTAG00000014731	1.15221	0.832187	0.458187	protein_coding	463.849	626.161	778.263	397.987	543.624	854.122
Fetal liver	C-OCM vs C+OCM	MRPL51	ENSBTAG00000014729	1.00958	0.986909	0.94875	protein_coding	26.4078	28.8014	33.6203	22.3166	28.7897	49.4931
Fetal liver	C-OCM vs C+OCM	NDUFA9	ENSBTAG00000005465	1.12364	0.818695	0.427009	protein_coding	34.6947	45.142	51.5856	30.0851	40.3966	70.5851
Fetal liver	C-OCM vs C+OCM	TIGAR	ENSBTAG00000016650	-1.9203	0.621061	0.0630301	protein_coding	0	0.497949	0.916802	0.609257	1.00282	1.54081
Fetal liver	C-OCM vs C+OCM	HDHD5	ENSBTAG00000016995	1.20042	0.721265	0.244852	protein_coding	17.2369	30.4876	37.4086	16.4983	25.5316	41.1399
Fetal liver	C-OCM vs C+OCM	BCL2L13	ENSBTAG00000013956	1.45478	0.597995	0.0359195	protein_coding	147.066	288.543	438.752	156.874	198.317	250.709
Fetal liver	C-OCM vs C+OCM	BID	ENSBTAG00000013988	1.17418	0.734865	0.275915	protein_coding	30.3855	51.1669	60.7185	32.4672	43.6742	59.9347
Fetal liver	C-OCM vs C+OCM	GCAT	ENSBTAG00000008434	1.00748	0.992191	0.967665	protein_coding	6.65425	12.9025	22.4107	8.93577	12.7955	19.1719
Fetal liver	C-OCM vs C+OCM	PICK1	ENSBTAG00000015268	-1.23775	0.749529	0.30664	protein_coding	3.57168	7.38029	12.4278	6.68418	9.31529	19.839
Fetal liver	C-OCM vs C+OCM	TOMM22	ENSBTAG00000010157	1.0597	0.92069	0.697821	protein_coding	31.6263	39.5619	57.1468	27.6196	37.429	55.9669
Fetal liver	C-OCM vs C+OCM	MIEF1	ENSBTAG00000017439	-1.09991	0.845798	0.502773	protein_coding	20.4752	31.2621	37.5966	26.331	34.2656	40.6171
Fetal liver	C-OCM vs C+OCM	SLC25A17	ENSBTAG00000006200	-1.04792	0.949577	0.805114	protein_coding	3.57168	11.4199	15.8404	5.84729	11.971	15.1676
Fetal liver	C-OCM vs C+OCM	XPNPEP3	ENSBTAG00000006204	-1.40944	0.643345	0.116408	protein_coding	2.24107	5.95817	8.49697	3.9678	8.38282	13.4036
Fetal liver	C-OCM vs C+OCM	ACO2	ENSBTAG00000006429	1.06709	0.905965	0.661465	protein_coding	89.4799	126.574	151.5	86.874	118.542	139.785
Fetal liver	C-OCM vs C+OCM	SMDT1	ENSBTAG00000009508	1.28014	0.6632	0.150816	protein_coding	36.7941	67.9515	90.8502	39.7017	53.2008	96.0626
Fetal liver	C-OCM vs C+OCM	NDUFA6	ENSBTAG00000009509	1.14302	0.838679	0.476938	protein_coding	11.7122	24.565	46.6198	12.6137	21.5433	44.69
Fetal liver	C-OCM vs C+OCM	SERHL2	ENSBTAG00000016507	1.41214	0.624897	0.0838025	protein_coding	5.26352	7.02336	10.29	3.44081	4.98211	7.51417
Fetal liver	C-OCM vs C+OCM	CYB5R3	ENSBTAG00000016516	1.20939	0.724014	0.253525	protein_coding	227.173	302.234	361.118	221.779	249.803	279.206
Fetal liver	C-OCM vs C+OCM	PACSIN2	ENSBTAG00000019290	1.16487	0.766043	0.332505	protein_coding	66.6271	109.872	146.439	63.0974	94.3207	131.803
Fetal liver	C-OCM vs C+OCM	MCAT	ENSBTAG00000002413	1.36553	0.621061	0.0634556	protein_coding	37.0151	70.1858	122.753	39.2605	51.4019	71.8381
Fetal liver	C-OCM vs C+OCM	TSPO	ENSBTAG00000018073	1.45359	0.621061	0.0790229	protein_coding	282.53	731.115	993.53	329.965	503.043	884.402
Fetal liver	C-OCM vs C+OCM	SAMM50	ENSBTAG00000045957	1.13077	0.784562	0.361748	protein_coding	29.5016	42.112	50.6378	32.3789	37.4217	45.7342
Fetal liver	C-OCM vs C+OCM	TRMU	ENSBTAG00000005595	1.09816	0.865833	0.551388	protein_coding	26.6729	33.2598	49.4395	20.5408	30.4232	51.7903
Fetal liver	C-OCM vs C+OCM	SELENOO	ENSBTAG00000000647	1.35988	0.621061	0.0668715	protein_coding	55.3569	94.1218	153.206	46.1422	69.2944	118.199
Fetal liver	C-OCM vs C+OCM	SCO2	ENSBTAG00000012609	1.33946	0.621061	0.0739631	protein_coding	15.1375	26.5725	34.3291	11.3811	19.8811	27.4166
Fetal liver	C-OCM vs C+OCM	CPT1B	ENSBTAG00000016048	-1.22585	0.843524	0.495722	protein_coding	0	3.00481	5.50081	0.835327	3.69319	6.1884
Fetal liver	C-OCM vs C+OCM	MCUB	ENSBTAG00000012995	-1.18338	0.82926	0.452583	protein_coding	1.69185	4.81273	7.43628	2.33548	5.80555	7.15913
Fetal liver	C-OCM vs C+OCM	RPL34	ENSBTAG00000014226	1.43648	0.621061	0.0623041	protein_coding	176.015	302.258	519.961	142.308	210.506	422.675
Fetal liver	C-OCM vs C+OCM	HADH	ENSBTAG00000002049	-1.19167	0.740123	0.284684	protein_coding	41.7017	58.6892	83.9383	43.3394	70.0776	102.954
Fetal liver	C-OCM vs C+OCM	PPA2	ENSBTAG00000002428	1.16956	0.743495	0.291996	protein_coding	19.1153	24.7349	36.8447	17.7886	21.068	24.2245
Fetal liver	C-OCM vs C+OCM	CISD2	ENSBTAG00000027630	1.02688	0.961727	0.858078	protein_coding	25.7448	37.6412	47.2529	27.4457	36.6355	54.5285
Fetal liver	C-OCM vs C+OCM	PDHA2	ENSBTAG00000026250				protein_coding	0	0	0	0	0	0
Fetal liver	C-OCM vs C+OCM	SNCA	ENSBTAG00000024957	-1.58122		0.298843	protein_coding	0	0.385995	0.814935	0.107809	0.677221	1.87949
Fetal liver	C-OCM vs C+OCM	PYURF	ENSBTAG00000020541	1.06249	0.895167	0.631386	protein_coding	41.7663	45.7341	49.6901	37.7607	43.1587	46.3606
Fetal liver	C-OCM vs C+OCM	PPM1K	ENSBTAG00000005754	-1.14518	0.836754	0.468018	protein_coding	20.3734	42.6748	88.9467	31.2752	48.8596	74.0181
Fetal liver	C-OCM vs C+OCM	ABCG2	ENSBTAG00000017704	-1.35556	0.60437	0.0500886	protein_coding	23.8738	31.9099	50.6057	29.0276	43.2105	59.6101
Fetal liver	C-OCM vs C+OCM	LAP3	ENSBTAG00000005989	-1.08325	0.870881	0.563184	protein_coding	24.5499	34.4045	40.0404	28.8792	37.0442	44.2983
Fetal liver	C-OCM vs C+OCM	PPARGC1A	ENSBTAG00000017024	-1.3377	0.655486	0.138242	protein_coding	4.32361	7.95489	11.6128	6.36076	10.6867	17.3518
Fetal liver	C-OCM vs C+OCM	LIAS	ENSBTAG00000014520	1.03535	0.962541	0.85967	protein_coding	5.77042	7.78236	10.6339	1.67065	7.41908	11.6774
Fetal liver	C-OCM vs C+OCM	SLC30A9	ENSBTAG00000020367	1.0031	0.997218	0.985841	protein_coding	12.8352	24.1931	33.9842	13.2262	24.0576	37.4693
Fetal liver	C-OCM vs C+OCM	GUF1	ENSBTAG00000000285	1.02865	0.966399	0.874029	protein_coding	5.60268	8.87997	12.2848	7.10028	8.63365	12.2867
Fetal liver	C-OCM vs C+OCM	COX7B2	ENSBTAG00000050016				protein_coding	0	0	0	0	0	0
Fetal liver	C-OCM vs C+OCM	ATP10D	ENSBTAG00000000473	-1.64912	0.597995	0.0438435	protein_coding	1.89553	3.92442	7.06374	3.55014	6.48341	11.1709
Fetal liver	C-OCM vs C+OCM	OCIAD1	ENSBTAG00000010611	-1.03601	0.950845	0.814688	protein_coding	44.176	55.4493	67.8434	37.7985	57.3588	68.9512
Fetal liver	C-OCM vs C+OCM	OCIAD2	ENSBTAG00000001839	-1.21442	0.724639	0.258548	protein_coding	20.9142	30.2532	40.8823	15.4535	36.7001	59.1286
Fetal liver	C-OCM vs C+OCM	SPATA18	ENSBTAG00000018106				protein_coding	0	0	0	0	0	0
Fetal liver	C-OCM vs C+OCM	PAICS	ENSBTAG00000010577	1.11803	0.838477	0.472536	protein_coding	54.3969	95.2838	127.407	55.4529	85.1872	108.752
Fetal liver	C-OCM vs C+OCM	NOA1A	ENSBTAG00000019362	-1.05594	0.93063	0.726133	protein_coding	11.4912	15.8843	18.9553	12.9835	16.6333	21.7302
Fetal liver	C-OCM vs C+OCM	GRSF1	ENSBTAG00000008577	-1.03141	0.952149	0.821277	protein_coding	16.5024	20.3451	25.5657	15.0463	20.8852	23.9788
Fetal liver	C-OCM vs C+OCM	COX18	ENSBTAG00000005394	-1.1745	0.869037	0.555666	protein_coding	0.814935	2.12477	4.09492	1.4216	2.44878	4.04462
Fetal liver	C-OCM vs C+OCM	MTHFD2L	ENSBTAG00000043960	-1.16255	0.91978	0.694746	protein_coding	0.107413	0.733366	2.13921	0	0.838654	1.23516
Fetal liver	C-OCM vs C+OCM	MRPL1	ENSBTAG00000018360	1.05904	0.931702	0.731504	protein_coding	6.87444	9.62257	13.5348	7.58743	9.00822	10.9486
Fetal liver	C-OCM vs C+OCM	COQ2	ENSBTAG00000005744	-1.12864	0.808304	0.40861	protein_coding	14.2165	17.7303	22.4197	15.1299	19.9793	26.9356
Fetal liver	C-OCM vs C+OCM	MRPS18C	ENSBTAG00000018155	1.25134	0.694552	0.199176	protein_coding	5.96661	10.2726	15.6026	6.67377	8.19531	10.6504
Fetal liver	C-OCM vs C+OCM	NUDT9	ENSBTAG00000011354	-1.31898	0.621061	0.0656724	protein_coding	13.9107	21.0986	25.0273	17.333	27.7821	33.1274
Fetal liver	C-OCM vs C+OCM	QDPR	ENSBTAG00000040333	-1.11953	0.857353	0.529426	protein_coding	28.9483	49.1919	75.6871	24.5734	55.1334	74.5529
Fetal liver	C-OCM vs C+OCM	GRPEL1	ENSBTAG00000010181	1.14019	0.811672	0.414471	protein_coding	42.8712	67.3236	82.8619	41.9073	59.1707	94.8096
Fetal liver	C-OCM vs C+OCM	ACOX3	ENSBTAG00000004893	-1.07023	0.920243	0.696058	protein_coding	20.6781	33.8742	58.166	16.9154	36.2519	52.0554
Fetal liver	C-OCM vs C+OCM	LETM1	ENSBTAG00000020108	-1.08685	0.885031	0.598506	protein_coding	23.8738	34.2425	46.0344	15.8712	37.1041	46.8112
Fetal liver	C-OCM vs C+OCM	ATP5ME	ENSBTAG00000017496	1.55188	0.597995	0.0288273	protein_coding	16.9054	40.7066	82.5245	17.3573	26.2902	57.8464
Fetal liver	C-OCM vs C+OCM	IBA57	ENSBTAG00000014918	1.05669	0.923559	0.706286	protein_coding	20.6622	33.6045	39.9416	26.0884	31.9096	43.437
Fetal liver	C-OCM vs C+OCM	GUK1	ENSBTAG00000014775	1.197	0.754775	0.31461	protein_coding	66.7473	101.726	163.357	55.4059	85.1062	189.202
Fetal liver	C-OCM vs C+OCM	MRPL55	ENSBTAG00000020721	1.43306	0.597995	0.0432606	protein_coding	24.3084	50.8206	81.0206	20.4684	35.5457	71.4205
Fetal liver	C-OCM vs C+OCM	NDUFA13	ENSBTAG00000007812	1.17351	0.721995	0.24538	protein_coding	25.3028	34.3951	42.7841	25.8743	29.2687	35.917
Fetal liver	C-OCM vs C+OCM	SLC25A42	ENSBTAG00000001816	-1.49774	0.643345	0.119062	protein_coding	1.50386	4.31915	6.92695	1.87949	6.4923	14.8036
Fetal liver	C-OCM vs C+OCM	FKBP8	ENSBTAG00000016264	1.44445	0.674792	0.167768	protein_coding	555.668	1357.01	3046.26	433.738	939.525	2632.74
Fetal liver	C-OCM vs C+OCM	MPV17L2	ENSBTAG00000025788	1.15407	0.847634	0.50931	protein_coding	3.69824	5.65202	9.57549	2.90672	4.95404	6.64474
Fetal liver	C-OCM vs C+OCM	GTPBP3	ENSBTAG00000004200	-1.09374	0.88059	0.584751	protein_coding	8.08327	14.7894	18.9472	14.4094	16.2982	19.6573
Fetal liver	C-OCM vs C+OCM	MRPL34	ENSBTAG00000014579	1.13661	0.804658	0.401851	protein_coding	15.911	20.6588	28.9494	14.7699	18.2954	28.8188
Fetal liver	C-OCM vs C+OCM	NDUFB7	ENSBTAG00000012634	1.41569	0.621061	0.0703461	protein_coding	41.6558	81.6675	129.708	36.1162	57.7946	139.291
Fetal liver	C-OCM vs C+OCM	PRKACA	ENSBTAG00000006642	1.0471	0.935161	0.743856	protein_coding	46.628	52.743	59.5906	42.4769	50.6529	63.9025
Fetal liver	C-OCM vs C+OCM	TRMT1	ENSBTAG00000019325	1.13022	0.82451	0.44447	protein_coding	16.9054	26.555	37.9726	17.557	23.5834	36.3367
Fetal liver	C-OCM vs C+OCM	GADD45GIP1	ENSBTAG00000015117	1.41465	0.621061	0.0799079	protein_coding	40.4404	85.9104	169.937	37.496	60.8053	143.885
Fetal liver	C-OCM vs C+OCM	GCDH	ENSBTAG00000016211	-1.14221	0.781544	0.35843	protein_coding	20.1142	36.7201	49.6092	31.7801	42.0913	52.0554
Fetal liver	C-OCM vs C+OCM	PRDX2	ENSBTAG00000012062	1.4183	0.630094	0.0977158	protein_coding	693.121	1522.39	2424.25	721.677	1073.4	1712.52
Fetal liver	C-OCM vs C+OCM	MRPL4	ENSBTAG00000001419	1.12611	0.807726	0.407854	protein_coding	25.2421	34.0942	47.5597	24.804	30.3138	38.6339
Fetal liver	C-OCM vs C+OCM	FDX2	ENSBTAG00000010318	1.22301	0.724577	0.257719	protein_coding	6.74006	12.3005	15.6141	6.3972	10.0501	14.3488
Fetal liver	C-OCM vs C+OCM	CDC37	ENSBTAG00000011699	1.23275	0.679702	0.181261	protein_coding	82.2066	126.096	160.537	72.6982	102.44	180.431
Fetal liver	C-OCM vs C+OCM	QTRT1	ENSBTAG00000037941	1.13448	0.80706	0.40572	protein_coding	17.1264	21.3446	26.4854	13.2339	19.0523	33.4131
Fetal liver	C-OCM vs C+OCM	TIMM29	ENSBTAG00000045893	-1.03348	0.958579	0.838882	protein_coding	10.1511	13.6527	16.4061	9.39743	14.0215	16.9878
Fetal liver	C-OCM vs C+OCM	TMEM205	ENSBTAG00000016429	1.1244	0.871134	0.564965	protein_coding	9.77511	22.8639	57.8604	13.5052	20.3809	31.7914
Fetal liver	C-OCM vs C+OCM	ECSIT	ENSBTAG00000015049	1.02084	0.96914	0.88851	protein_coding	13.1486	19.3968	21.6108	14.7337	19.1874	27.9835
Fetal liver	C-OCM vs C+OCM	PET100	ENSBTAG00000048824	1.82673	0.597995	0.0306997	protein_coding	1.98887	4.64094	11.467	1.50933	2.57321	5.84729
Fetal liver	C-OCM vs C+OCM	TIMM44	ENSBTAG00000015567	-1.00009	0.999876	0.999559	protein_coding	12.5962	15.8371	17.8722	13.2339	15.8458	17.5669
Fetal liver	C-OCM vs C+OCM	NDUFA7	ENSBTAG00000052280	1.49205	0.597995	0.0403149	protein_coding	38.341	67.7282	142.679	28.7617	45.456	99.4039
Fetal liver	C-OCM vs C+OCM	SLC25A23	ENSBTAG00000003491	1.04064	0.952183	0.821659	protein_coding	6.22818	11.8049	16.0667	7.65436	11.4293	17.5945
Fetal liver	C-OCM vs C+OCM	SLC25A41	ENSBTAG00000020017	1.00912		0.984889	protein_coding	0	0.418615	1.32427	0	0.410135	1.01543
Fetal liver	C-OCM vs C+OCM	ALKBH7	ENSBTAG00000025540	1.17147	0.763983	0.329701	protein_coding	15.911	24.8436	40.6043	14.3387	21.2497	32.1601
Fetal liver	C-OCM vs C+OCM	CLPP	ENSBTAG00000014712	1.25572	0.668464	0.156334	protein_coding	24.5294	47.0498	58.6617	24.3504	37.5694	61.3965
Fetal liver	C-OCM vs C+OCM	NDUFA11	ENSBTAG00000019025	1.1785	0.766028	0.33229	protein_coding	32.3744	57.7502	76.3629	32.2025	49.1392	97.3156
Fetal liver	C-OCM vs C+OCM	LONP1	ENSBTAG00000001795	1.06358	0.909368	0.667533	protein_coding	99.775	132.318	163.232	110.812	124.235	135.966
Fetal liver	C-OCM vs C+OCM	MICOS13	ENSBTAG00000001792	1.2668	0.674792	0.170481	protein_coding	14.806	24.4036	40.4163	13.1457	19.3698	39.2604
Fetal liver	C-OCM vs C+OCM	MRPL54	ENSBTAG00000008396	1.29401	0.633768	0.101081	protein_coding	28.2862	46.157	68.9897	25.762	35.7603	58.8906
Fetal liver	C-OCM vs C+OCM	TIMM13	ENSBTAG00000013623	1.1266	0.803705	0.400107	protein_coding	26.617	33.6512	43.8	22.5425	29.9025	36.1279
Fetal liver	C-OCM vs C+OCM	SLC22A4	ENSBTAG00000031209	1.02082	0.9793	0.920096	protein_coding	3.97774	8.18105	11.8599	4.48962	8.06079	14.8252
Fetal liver	C-OCM vs C+OCM	ACSL6	ENSBTAG00000019708	1.02938	0.96914	0.888266	protein_coding	30.0773	73.3903	133.906	22.7627	71.2559	129.467
Fetal liver	C-OCM vs C+OCM	LYRM7	ENSBTAG00000010961	-1.68459		0.329823	protein_coding	0	0.309819	1.10493	0	0.584315	2.29715
Fetal liver	C-OCM vs C+OCM	HINT1	ENSBTAG00000010959	1.3275	0.621061	0.0700279	protein_coding	14.0326	22.0918	28.7614	9.35195	16.7085	23.598
Fetal liver	C-OCM vs C+OCM	ALDH7A1	ENSBTAG00000009646	-1.24165	0.717025	0.233559	protein_coding	29.6516	63.0897	104.968	40.3125	78.373	116.852
Fetal liver	C-OCM vs C+OCM	FTMT	ENSBTAG00000005779				protein_coding	0	0	0	0	0	0
Fetal liver	C-OCM vs C+OCM	HSD17B4	ENSBTAG00000006978	-1.23724	0.66777	0.154193	protein_coding	24.4378	33.5885	48.2853	30.2944	41.6096	55.1802
Fetal liver	C-OCM vs C+OCM	HIGD2A	ENSBTAG00000010735	1.31857	0.621061	0.0785704	protein_coding	18.0103	32.0357	46.9957	19.3947	24.386	39.678
Fetal liver	C-OCM vs C+OCM	RAB24	ENSBTAG00000025425	1.26298	0.698615	0.203396	protein_coding	10.3397	16.31	26.2817	8.73437	13.0434	20.2567
Fetal liver	C-OCM vs C+OCM	PRELID1	ENSBTAG00000005009	1.02774	0.961319	0.854808	protein_coding	109.94	129.723	166.553	95.0194	126.306	166.857
Fetal liver	C-OCM vs C+OCM	RACK1	ENSBTAG00000019648	1.21904	0.74822	0.305621	protein_coding	964.933	1201.62	1655.57	753.097	985.806	1392.91
Fetal liver	C-OCM vs C+OCM	POLRMT	ENSBTAG00000015051	-1.14133	0.822155	0.438917	protein_coding	5.82747	18.751	26.5146	12.1122	21.4169	27.7029
Fetal liver	C-OCM vs C+OCM	GPX4	ENSBTAG00000053003	1.41314	0.621061	0.0753909	protein_coding	73.4777	148.941	288.178	63.1698	105.471	236.606
Fetal liver	C-OCM vs C+OCM	ATP5F1D	ENSBTAG00000000550	1.44007	0.621061	0.0668448	protein_coding	135.133	279.768	511.126	121.134	194.35	391.977
Fetal liver	C-OCM vs C+OCM	NDUFS7	ENSBTAG00000019419	1.38105	0.597995	0.0441354	protein_coding	42.5397	75.2775	100.195	40.4075	54.6061	83.5327
Fetal liver	C-OCM vs C+OCM	UQCR11	ENSBTAG00000008692	1.29065	0.711474	0.224794	protein_coding	35.1367	70.7238	123.693	30.8791	54.8947	147.853
Fetal liver	C-OCM vs C+OCM	UQCRQ	ENSBTAG00000009479	1.2697	0.667206	0.153657	protein_coding	29.7226	56.9708	96.4352	32.4937	44.9171	74.3441
Fetal liver	C-OCM vs C+OCM	VDAC1	ENSBTAG00000013113	-1.25844	0.674792	0.172924	protein_coding	20.3093	31.8928	49.8322	18.887	40.1592	58.0011
Fetal liver	C-OCM vs C+OCM	PCBD2	ENSBTAG00000050621	-1.04675	0.95306	0.823986	protein_coding	2.96882	5.03567	7.84116	3.94832	5.42085	7.93561
Fetal liver	C-OCM vs C+OCM	SLC25A48	ENSBTAG00000018287	-1.01311	0.98759	0.951154	protein_coding	5.52815	8.805	13.6502	4.46788	8.92739	16.4674
Fetal liver	C-OCM vs C+OCM	CDC25C	ENSBTAG00000005293	-1.01597	0.986266	0.943013	protein_coding	3.66721	6.61999	11.2378	2.18414	6.73592	10.3574
Fetal liver	C-OCM vs C+OCM	HSPA9	ENSBTAG00000011419	-1.20914	0.697644	0.201291	protein_coding	42.9878	83.0659	102.427	80.9346	100.403	111.901
Fetal liver	C-OCM vs C+OCM	NDUFA2	ENSBTAG00000015041	1.26585	0.650529	0.13309	protein_coding	23.8529	42.4361	69.3657	22.8505	33.4851	41.4987
Fetal liver	C-OCM vs C+OCM	HARS2	ENSBTAG00000025212	1.01583	0.980256	0.925092	protein_coding	11.6549	16.5871	19.5742	6.26495	16.2267	20.4101
Fetal liver	C-OCM vs C+OCM	SLC25A2	ENSBTAG00000011938				protein_coding	0	0	0	0	0	0
Fetal liver	C-OCM vs C+OCM	DELE1	ENSBTAG00000008435	-1.11485	0.841613	0.488583	protein_coding	25.1897	45.4918	62.6494	34.3215	50.7855	71.1059
Fetal liver	C-OCM vs C+OCM	PRELID2	ENSBTAG00000044169	-1.29748	0.744408	0.295333	protein_coding	0.814935	2.63199	3.62066	1.92601	3.43211	5.28022
Fetal liver	C-OCM vs C+OCM	GRPEL2	ENSBTAG00000019950	1.00459	0.99439	0.973087	protein_coding	25.5657	32.0618	40.8894	26.7367	31.995	37.0631
Fetal liver	C-OCM vs C+OCM	RPS14	ENSBTAG00000008570	1.35236	0.650491	0.132272	protein_coding	630.472	865.326	1392.58	422.426	639.968	1110.15
Fetal liver	C-OCM vs C+OCM	ANXA6	ENSBTAG00000014809	-1.3024	0.65928	0.144366	protein_coding	46.6743	71.5996	129.94	34.5245	93.2564	137.806
Fetal liver	C-OCM vs C+OCM	MRPL22	ENSBTAG00000019457	1.21051	0.736456	0.277823	protein_coding	7.624	10.3297	13.6749	6.03733	8.61067	11.6946
Fetal liver	C-OCM vs C+OCM	THG1L	ENSBTAG00000010359	1.118	0.834987	0.464403	protein_coding	11.6017	18.4081	22.7459	14.2006	16.2956	19.4057
Fetal liver	C-OCM vs C+OCM	CKMT2	ENSBTAG00000001003	4.99698		0.0681147	protein_coding	0	0.195685	1.18154	0	0.0275145	0.192601
Fetal liver	C-OCM vs C+OCM	RFESD	ENSBTAG00000036242	1.2429	0.724639	0.259079	protein_coding	7.07154	13.9065	20.1739	6.16324	11.2417	18.7949
Fetal liver	C-OCM vs C+OCM	SLC25A46	ENSBTAG00000009667	-1.72307	0.566924	0.0113385	protein_coding	1.62987	5.31219	8.06597	4.61097	9.11977	13.6067
Fetal liver	C-OCM vs C+OCM	CBR4	ENSBTAG00000022013	-1.23688	0.687019	0.188253	protein_coding	23.288	32.6449	41.4348	22.7456	40.5455	75.8059
Fetal liver	C-OCM vs C+OCM	TDH	ENSBTAG00000000011	-1.22664	0.75631	0.316634	protein_coding	12.9708	20.8363	37.9964	10.8593	25.5552	40.7352
Fetal liver	C-OCM vs C+OCM	MSRA	ENSBTAG00000021632	-1.19201	0.759414	0.321855	protein_coding	19.4969	34.655	48.6924	16.2468	41.3978	65.9908
Fetal liver	C-OCM vs C+OCM	CLU	ENSBTAG00000005574	-1.36834	0.743314	0.2912	protein_coding	70.8696	341.838	825.224	90.2153	467.773	987.475
Fetal liver	C-OCM vs C+OCM	NDUFB6	ENSBTAG00000005907	1.3638	0.621061	0.0797388	protein_coding	13.2427	18.1538	24.8137	8.64614	13.3414	18.3772
Fetal liver	C-OCM vs C+OCM	ACO1	ENSBTAG00000000555	-1.24781	0.677796	0.179679	protein_coding	25.4543	42.0736	65.5222	33.6107	52.514	73.2848
Fetal liver	C-OCM vs C+OCM	GLDC	ENSBTAG00000025903	-1.37078	0.65054	0.133275	protein_coding	5.822	11.0124	22.651	5.42963	15.0915	21.9628
Fetal liver	C-OCM vs C+OCM	PLGRKT	ENSBTAG00000017530	-1.16624	0.85131	0.520415	protein_coding	0.563949	2.38755	3.89018	2.33548	2.87974	3.48806
Fetal liver	C-OCM vs C+OCM	AK3	ENSBTAG00000017147	-1.09373	0.862585	0.545182	protein_coding	39.83	55.4553	65.5188	44.7749	60.6177	72.5016
Fetal liver	C-OCM vs C+OCM	FXN	ENSBTAG00000001306	1.0816	0.887104	0.603774	protein_coding	21.6566	32.6729	43.8	22.8232	30.201	37.172
Fetal liver	C-OCM vs C+OCM	ALDH1A1	ENSBTAG00000008103	-1.35068	0.674792	0.172425	protein_coding	6.39142	21.0388	36.3521	12.2867	28.4437	50.8467
Fetal liver	C-OCM vs C+OCM	RFK	ENSBTAG00000019345	-1.3839	0.621061	0.0639102	protein_coding	6.82508	11.9713	18.6103	11.4061	16.5797	25.8951
Fetal liver	C-OCM vs C+OCM	STOML2	ENSBTAG00000011388	1.17187	0.738797	0.281588	protein_coding	51.8211	79.3855	102.359	53.6328	67.8459	85.8298
Fetal liver	C-OCM vs C+OCM	HINT2	ENSBTAG00000011444	1.13433	0.844103	0.498733	protein_coding	18.0177	32.006	53.5751	19.09	28.2998	57.4287
Fetal liver	C-OCM vs C+OCM	GRHPR	ENSBTAG00000019299	-1.00704	0.991768	0.966675	protein_coding	18.2361	25.5345	39.3206	13.099	25.7524	41.0133
Fetal liver	C-OCM vs C+OCM	TOMM5	ENSBTAG00000032777	-1.08664	0.887909	0.60939	protein_coding	11.3498	13.0049	15.0386	9.27161	14.0715	19.5359
Fetal liver	C-OCM vs C+OCM	SLC25A51	ENSBTAG00000014936	1.1296	0.847067	0.50786	protein_coding	22.9825	46.1119	72.5719	24.5567	40.7856	75.0401
Fetal liver	C-OCM vs C+OCM	ALDH1B1	ENSBTAG00000020385	-2.22184		0.198683	protein_coding	0	0.0937042	0.614239	0	0.264534	0.626495
Fetal liver	C-OCM vs C+OCM	STX17	ENSBTAG00000008016	1.01092	0.990732	0.963114	protein_coding	2.44481	4.06793	7.33133	2.60012	3.92125	6.09257
Fetal liver	C-OCM vs C+OCM	SLC25A37	ENSBTAG00000019099	1.05745	0.951319	0.818084	protein_coding	120.873	256.798	549.028	105.834	242.82	529.546
Fetal liver	C-OCM vs C+OCM	BNIP3L	ENSBTAG00000021307	1.23415	0.724014	0.254951	protein_coding	89.6096	180.198	306.806	84.9388	146.02	220.449
Fetal liver	C-OCM vs C+OCM	EPHX2	ENSBTAG00000015241	-1.44397	0.629849	0.0938031	protein_coding	15.9766	31.0385	68.174	14.5206	44.8399	78.0224
Fetal liver	C-OCM vs C+OCM	NUDT2	ENSBTAG00000031793	1.25127	0.709605	0.220129	protein_coding	11.2703	19.6331	28.9494	9.70485	15.7928	30.2806
Fetal liver	C-OCM vs C+OCM	ISCA1	ENSBTAG00000053156	1.28928	0.724014	0.253243	protein_coding	134.138	296.199	469.822	100.538	229.794	480.731
Fetal liver	C-OCM vs C+OCM	CARD19	ENSBTAG00000011202	-1.03812	0.95412	0.829778	protein_coding	12.4069	14.9676	19.151	10.2558	15.7758	24.6421
Fetal liver	C-OCM vs C+OCM	AUH	ENSBTAG00000047649	1.27571	0.802541	0.396521	protein_coding	1.2446	2.19023	6.01545	0.626495	1.62256	2.54816
Fetal liver	C-OCM vs C+OCM	SECISBP2	ENSBTAG00000001939	-1.0595	0.929099	0.720699	protein_coding	7.53815	17.774	22.0694	12.1341	18.7685	22.8471
Fetal liver	C-OCM vs C+OCM	MRPL50	ENSBTAG00000008962	1.00162	0.999045	0.992424	protein_coding	6.39142	9.23351	11.9934	6.70517	9.47296	12.7387
Fetal liver	C-OCM vs C+OCM	NIPSNAP3A	ENSBTAG00000006901	1.15877	0.796913	0.382962	protein_coding	9.50422	14.1289	26.8816	10.0578	12.0833	13.6616
Fetal liver	C-OCM vs C+OCM	HSDL2	ENSBTAG00000031295	-1.06422	0.924559	0.708339	protein_coding	13.9169	22.0614	35.6892	16.1453	23.5271	31.4903
Fetal liver	C-OCM vs C+OCM	HDHD3	ENSBTAG00000000250	1.15702	0.787685	0.366808	protein_coding	44.5286	65.3145	92.1116	41.2015	56.4818	79.3049
Fetal liver	C-OCM vs C+OCM	ORM1	ENSBTAG00000017294	-1.7203	0.698842	0.204006	protein_coding	27.673	908.893	2909.83	173.539	1563.59	2953.64
Fetal liver	C-OCM vs C+OCM	STOM	ENSBTAG00000038375	-1.23247	0.734535	0.273304	protein_coding	51.5073	114.525	194.698	61.1877	141.113	225.425
Fetal liver	C-OCM vs C+OCM	RNASEH1	ENSBTAG00000016235	1.15786	0.76165	0.324649	protein_coding	16.5783	22.3313	31.9571	15.9689	19.3712	29.0276
Fetal liver	C-OCM vs C+OCM	SDHAF4	ENSBTAG00000027049	-1.06278	0.945067	0.781963	protein_coding	2.30172	3.53461	4.83359	2.55855	3.82586	5.39283
Fetal liver	C-OCM vs C+OCM	MTO1	ENSBTAG00000016839	-1.41943	0.643345	0.112206	protein_coding	0.939915	3.98788	5.30365	2.92364	5.66493	7.108
Fetal liver	C-OCM vs C+OCM	COX7A2	ENSBTAG00000005096	1.27247	0.645953	0.129113	protein_coding	40.9928	61.865	80.8327	36.5237	48.7311	78.9384
Fetal liver	C-OCM vs C+OCM	BCKDHB	ENSBTAG00000012096	-1.32935	0.674792	0.172479	protein_coding	6.20344	9.73512	18.3418	5.63846	12.9442	19.8379
Fetal liver	C-OCM vs C+OCM	ME1	ENSBTAG00000005681	1.03192	0.969059	0.887905	protein_coding	1.69185	4.41426	6.75885	3.13248	4.29126	5.61965
Fetal liver	C-OCM vs C+OCM	PRSS35	ENSBTAG00000052055	1.61204	0.711427	0.224001	protein_coding	0.375966	4.00773	17.2369	0	2.47388	4.62243
Fetal liver	C-OCM vs C+OCM	ECHDC1	ENSBTAG00000003887	-1.04823	0.930836	0.728998	protein_coding	17.5211	20.8078	22.9864	19.0568	22.0145	26.9642
Fetal liver	C-OCM vs C+OCM	TRMT11	ENSBTAG00000001957	-1.17642	0.843524	0.494545	protein_coding	1.1279	3.53581	4.27841	1.25299	4.11576	5.06704
Fetal liver	C-OCM vs C+OCM	HINT3	ENSBTAG00000001956	-1.05724	0.944445	0.78019	protein_coding	5.20469	7.67595	11.279	4.36828	8.15372	13.9917
Fetal liver	C-OCM vs C+OCM	PLN	ENSBTAG00000012931	1.06227	0.96109	0.852096	protein_coding	0.452582	2.03791	3.86687	0.88226	2.0077	5.42963
Fetal liver	C-OCM vs C+OCM	AFG1L	ENSBTAG00000014592	-1.0181	0.986361	0.944542	protein_coding	0.905164	2.3329	3.38369	1.35647	2.31851	3.554
Fetal liver	C-OCM vs C+OCM	PDSS2	ENSBTAG00000021859	-1.20046	0.811043	0.411232	protein_coding	2.75041	4.80507	7.624	2.71481	5.72421	8.13881
Fetal liver	C-OCM vs C+OCM	QRSL1	ENSBTAG00000017557	-1.04383	0.953075	0.824329	protein_coding	3.57168	8.05274	11.3808	3.75897	8.35912	10.8651
Fetal liver	C-OCM vs C+OCM	RTN4IP1	ENSBTAG00000017554	-1.00205	0.99834	0.990177	protein_coding	7.33133	11.9434	16.095	9.60626	11.9957	13.9074
Fetal liver	C-OCM vs C+OCM	TSTD3	ENSBTAG00000038931	1.501	0.61433	0.0566165	protein_coding	3.97774	7.23847	13.9107	3.75897	4.72129	7.108
Fetal liver	C-OCM vs C+OCM	COQ3	ENSBTAG00000019729	1.09674	0.898833	0.641841	protein_coding	2.81974	6.64279	8.25911	3.75897	6.05677	7.88718
Fetal liver	C-OCM vs C+OCM	FBXL4	ENSBTAG00000005729	-1.04841	0.964718	0.864745	protein_coding	0.563949	3.59628	5.48359	0.626495	3.76189	6.43108
Fetal liver	C-OCM vs C+OCM	NDUFAF4	ENSBTAG00000003174	1.34472	0.674792	0.162858	protein_coding	3.68543	5.93752	9.77511	2.64678	4.44147	6.89145
Fetal liver	C-OCM vs C+OCM	LYRM2	ENSBTAG00000026604	1.55478	0.61433	0.0564232	protein_coding	1.8336	4.59236	6.39142	1.46182	2.8486	3.97251
Fetal liver	C-OCM vs C+OCM	RARS2	ENSBTAG00000016967	1.06141	0.927355	0.717686	protein_coding	7.7073	10.1306	13.1249	7.51145	9.61329	11.32
Fetal liver	C-OCM vs C+OCM	C9H6orf163	ENSBTAG00000017879	1.9219	0.643345	0.116326	protein_coding	0.102373	0.764273	1.528	0.0968906	0.386137	0.770405
Fetal liver	C-OCM vs C+OCM	MTFR2	ENSBTAG00000007799	1.11116	0.870791	0.562995	protein_coding	12.4857	23.3257	31.2437	11.0681	20.9258	32.8999
Fetal liver	C-OCM vs C+OCM	RAB32	ENSBTAG00000009784	-1.0338	0.960449	0.843985	protein_coding	20.6794	29.2061	42.886	15.333	30.3117	51.5814
Fetal liver	C-OCM vs C+OCM	MTHFD1L	ENSBTAG00000009846	1.0098	0.98759	0.951415	protein_coding	17.623	34.7212	47.6945	19.1719	34.2932	43.7945
Fetal liver	C-OCM vs C+OCM	RMND1	ENSBTAG00000013224	1.00839	0.99152	0.966119	protein_coding	4.30922	6.84045	9.47362	4.45697	6.92625	11.0681
Fetal liver	C-OCM vs C+OCM	MTRF1L	ENSBTAG00000009275	1.17546	0.764256	0.33072	protein_coding	6.76739	11.8578	14.1432	8.37815	10.3101	15.0359
Fetal liver	C-OCM vs C+OCM	TFB1M	ENSBTAG00000031895	1.1866	0.748018	0.304145	protein_coding	15.6026	21.8706	31.7538	5.84729	18.326	26.4011
Fetal liver	C-OCM vs C+OCM	SERAC1	ENSBTAG00000011509	-1.77979	0.621061	0.0757857	protein_coding	0	0.903613	1.65739	0.417663	1.62611	3.61726
Fetal liver	C-OCM vs C+OCM	SOD2	ENSBTAG00000006523	-1.24734	0.656814	0.140421	protein_coding	22.7163	30.3091	39.6644	26.5027	37.9016	58.0552
Fetal liver	C-OCM vs C+OCM	MRPL18	ENSBTAG00000001289	1.19775	0.726991	0.262065	protein_coding	19.7782	30.4788	48.1236	16.7629	25.5227	43.2282
Fetal liver	C-OCM vs C+OCM	MPC1	ENSBTAG00000027879	-1.03759	0.949115	0.80198	protein_coding	15.469	21.7072	28.1422	18.112	22.5884	27.7746
Fetal liver	C-OCM vs C+OCM	SFXN1	ENSBTAG00000014536	-1.32378	0.621061	0.0697661	protein_coding	10.715	16.7665	26.1868	15.0933	22.33	25.6863
Fetal liver	C-OCM vs C+OCM	DMGDH	ENSBTAG00000002110	-1.38765	0.6632	0.150798	protein_coding	4.06186	9.81021	22.651	4.67097	13.6195	22.2054
Fetal liver	C-OCM vs C+OCM	MTX3	ENSBTAG00000013132	-2.52898		0.024105	protein_coding	0	0.276321	0.678873	0.242682	0.775111	1.46182
Fetal liver	C-OCM vs C+OCM	MTFMT	ENSBTAG00000021630	-1.04671	0.952282	0.821887	protein_coding	2.63176	4.68409	6.82508	4.0694	4.94521	6.25295
Fetal liver	C-OCM vs C+OCM	CLPX	ENSBTAG00000008386	-1.05973	0.922008	0.703903	protein_coding	19.2347	28.4135	37.0983	23.3047	30.0949	41.3279
Fetal liver	C-OCM vs C+OCM	SDR39U1	ENSBTAG00000004788	1.14479	0.828598	0.451495	protein_coding	7.29252	10.9198	18.9863	7.9779	9.49292	11.2769
Fetal liver	C-OCM vs C+OCM	DHRS1	ENSBTAG00000010234	-1.1531	0.792875	0.374743	protein_coding	16.6536	24.2706	39.1169	17.8715	28.1251	38.3438
Fetal liver	C-OCM vs C+OCM	PCK2	ENSBTAG00000011934	-1.08312	0.896395	0.633982	protein_coding	37.5966	65.6453	115.823	44.8988	71.1189	115.638
Fetal liver	C-OCM vs C+OCM	DHRS4	ENSBTAG00000017665	1.13236	0.838679	0.475015	protein_coding	25.798	46.8551	85.1563	23.3946	41.3144	66.8326
Fetal liver	C-OCM vs C+OCM	CMTM5	ENSBTAG00000032709				protein_coding	0	0	0	0	0	0
Fetal liver	C-OCM vs C+OCM	BCL2L2	ENSBTAG00000019692	-1.04776	0.931731	0.733581	protein_coding	15.6631	19.3778	23.093	16.1807	20.3719	23.1762
Fetal liver	C-OCM vs C+OCM	MRPL52	ENSBTAG00000014822	1.33781	0.643345	0.111372	protein_coding	23.535	43.211	84.5923	21.4389	32.3749	68.7056
Fetal liver	C-OCM vs C+OCM	OXA1L	ENSBTAG00000014820	1.0792	0.883724	0.59471	protein_coding	48.6168	57.5514	65.0379	45.7324	53.457	66.1585
Fetal liver	C-OCM vs C+OCM	METTL17	ENSBTAG00000006613	-1.31271	0.666871	0.152856	protein_coding	1.87983	8.53944	11.0493	7.30911	11.2392	12.9043
Fetal liver	C-OCM vs C+OCM	AVEN	ENSBTAG00000044029	1.01997	0.97515	0.905781	protein_coding	11.8227	17.0542	22.182	10.0713	16.7715	25.2686
Fetal liver	C-OCM vs C+OCM	IVD	ENSBTAG00000004409	-1.23301	0.693499	0.196364	protein_coding	59.2146	95.0993	152.597	88.7535	117.312	161.99
Fetal liver	C-OCM vs C+OCM	RAD51	ENSBTAG00000002918	1.05084	0.936435	0.751026	protein_coding	23.0219	41.9913	52.6352	26.6951	39.9357	60.1133
Fetal liver	C-OCM vs C+OCM	RMDN3	ENSBTAG00000002921	1.20796	0.7225	0.249802	protein_coding	49.1693	83.6989	117.196	47.7651	69.217	114.134
Fetal liver	C-OCM vs C+OCM	C10H15orf62	ENSBTAG00000047281	-1.04271	0.960833	0.848395	protein_coding	4.20834	8.03769	14.8726	3.75572	8.43159	13.9917
Fetal liver	C-OCM vs C+OCM	NDUFAF1	ENSBTAG00000010778	1.0722	0.900338	0.645467	protein_coding	14.2536	19.3137	30.6412	15.1749	17.959	21.5097
Fetal liver	C-OCM vs C+OCM	L2HGDH	ENSBTAG00000015200	-1.06723	0.937761	0.755643	protein_coding	1.87838	3.2185	4.1973	2.98532	3.47483	3.98895
Fetal liver	C-OCM vs C+OCM	DMAC2L	ENSBTAG00000015202	1.2344	0.724639	0.258284	protein_coding	5.39895	8.77817	13.7228	5.91114	7.12112	10.2328
Fetal liver	C-OCM vs C+OCM	PIF1	ENSBTAG00000007638	1.17072	0.830092	0.454806	protein_coding	2.98331	9.10906	17.0598	4.73231	7.82504	12.9476
Fetal liver	C-OCM vs C+OCM	LACTB	ENSBTAG00000017373	-1.26373	0.720725	0.243322	protein_coding	4.88756	7.33664	12.0437	3.55014	9.25335	12.6195
Fetal liver	C-OCM vs C+OCM	DUT	ENSBTAG00000011998	1.40519	0.610182	0.0533303	protein_coding	56.1303	123.974	185.915	50.8181	88.2764	148.897
Fetal liver	C-OCM vs C+OCM	SQOR	ENSBTAG00000010365	-1.05066	0.938476	0.760596	protein_coding	13.7228	23.6871	30.7638	16.0438	24.9101	35.3423
Fetal liver	C-OCM vs C+OCM	GATM	ENSBTAG00000005586	-1.47788	0.621061	0.0807337	protein_coding	188.064	430.366	749.3	246.038	636.052	1064.83
Fetal liver	C-OCM vs C+OCM	SORD	ENSBTAG00000025496	-1.22022	0.702854	0.209659	protein_coding	42.7849	52.3655	61.0945	39.7032	64.0348	93.7655
Fetal liver	C-OCM vs C+OCM	BMP4	ENSBTAG00000003835	-1.17936	0.801409	0.393117	protein_coding	5.6866	13.568	19.9659	12.3051	16.1164	18.586
Fetal liver	C-OCM vs C+OCM	TOMM20L	ENSBTAG00000052431				protein_coding	0	0	0	0	0	0
Fetal liver	C-OCM vs C+OCM	TIMM9	ENSBTAG00000010503	-1.18887	0.779315	0.354515	protein_coding	4.99148	7.78949	12.321	6.79511	9.36679	16.7065
Fetal liver	C-OCM vs C+OCM	TRMT5	ENSBTAG00000011796	1.09541	0.896658	0.635017	protein_coding	5.54413	7.9742	14.6627	5.00763	7.24923	10.0239
Fetal liver	C-OCM vs C+OCM	MTHFD1	ENSBTAG00000009641	-1.00761	0.990493	0.960393	protein_coding	79.4562	118.028	143.654	77.0589	118.795	139.215
Fetal liver	C-OCM vs C+OCM	ARG2	ENSBTAG00000001945	-1.96316	0.597995	0.0421215	protein_coding	0	2.33865	7.19668	1.44451	4.65972	7.20954
Fetal liver	C-OCM vs C+OCM	RDH11	ENSBTAG00000001950	-1.76332	0.629768	0.0908441	protein_coding	0	2.27248	5.63513	1.52314	4.04414	8.37815
Fetal liver	C-OCM vs C+OCM	SYNJ2BP	ENSBTAG00000007586	-1.26046	0.70897	0.218487	protein_coding	5.3234	6.6176	7.89528	6.68545	8.56036	16.2889
Fetal liver	C-OCM vs C+OCM	COX16	ENSBTAG00000030595	1.0314	0.969424	0.889525	protein_coding	3.19571	5.44648	12.0203	3.96017	5.31296	7.12624
Fetal liver	C-OCM vs C+OCM	PSEN1	ENSBTAG00000011757	-1.26499	0.717025	0.233732	protein_coding	11.6549	19.8676	29.3911	5.01196	25.1011	37.8461
Fetal liver	C-OCM vs C+OCM	ACOT2	ENSBTAG00000046814	-1.2341	0.770197	0.341102	protein_coding	2.16793	2.95384	3.79107	2.04838	3.53257	4.9756
Fetal liver	C-OCM vs C+OCM	COQ6	ENSBTAG00000020331	1.11243	0.841655	0.489022	protein_coding	15.027	20.1621	27.8005	9.81509	17.9916	24.4718
Fetal liver	C-OCM vs C+OCM	ALDH6A1	ENSBTAG00000018469	-1.83428	0.366921	0.001413	protein_coding	12.1222	29.9751	69.279	37.3677	55.0165	84.2558
Fetal liver	C-OCM vs C+OCM	ISCA2	ENSBTAG00000021956	1.08262	0.902713	0.651576	protein_coding	8.27125	13.8303	21.7986	9.88131	12.784	15.536
Fetal liver	C-OCM vs C+OCM	DLST	ENSBTAG00000006463	-1.08378	0.885031	0.598487	protein_coding	43.7009	72.3313	95.1829	53.6328	78.3774	97.9888
Fetal liver	C-OCM vs C+OCM	GSTZ1	ENSBTAG00000002706	-1.18049	0.776766	0.348412	protein_coding	20.0215	29.175	53.582	16.8561	34.4805	53.7541
Fetal liver	C-OCM vs C+OCM	SPTLC2	ENSBTAG00000020480	-1.1383	0.838679	0.481681	protein_coding	7.74189	11.2197	15.1755	3.55014	12.6569	16.1453
Fetal liver	C-OCM vs C+OCM	ALKBH1	ENSBTAG00000008133	-1.02185	0.973797	0.902262	protein_coding	6.21388	9.06762	13.9457	6.89145	9.17471	12.3882
Fetal liver	C-OCM vs C+OCM	SLIRP	ENSBTAG00000008135	1.34171	0.643345	0.118136	protein_coding	16.6844	32.028	54.1391	14.5573	23.9627	53.6698
Fetal liver	C-OCM vs C+OCM	ADCK1	ENSBTAG00000012106	1.17668	0.766856	0.333561	protein_coding	17.0118	30.6995	53.3457	18.586	26.0533	35.0381
Fetal liver	C-OCM vs C+OCM	MRPS5	ENSBTAG00000008241	1.2427	0.671541	0.159661	protein_coding	23.7559	39.3484	60.2509	24.0256	31.5866	41.3279
Fetal liver	C-OCM vs C+OCM	FAHD2A	ENSBTAG00000011553	-1.03742	0.950332	0.812232	protein_coding	16.2773	21.4947	30.4582	15.9558	22.4573	32.3689
Fetal liver	C-OCM vs C+OCM	GPAT2	ENSBTAG00000011558	3.672		0.143471	protein_coding	0	0.0799432	0.220986	0	0.0154013	0.107809
Fetal liver	C-OCM vs C+OCM	STARD7	ENSBTAG00000018372	-1.12591	0.811043	0.411206	protein_coding	48.9697	59.6911	70.2634	56.1532	67.4402	85.621
Fetal liver	C-OCM vs C+OCM	COX5B	ENSBTAG00000053107	1.2666	0.643345	0.119607	protein_coding	70.3839	111.372	165.425	71.463	87.9708	121.331
Fetal liver	C-OCM vs C+OCM	COA5	ENSBTAG00000014873	-1.05649	0.932312	0.738058	protein_coding	6.49897	10.3355	12.7822	9.01082	11.1766	14.2006
Fetal liver	C-OCM vs C+OCM	LIPT1	ENSBTAG00000003965	1.14712	0.882381	0.590317	protein_coding	1.13146	1.78212	3.05601	1.04416	1.56734	1.85275
Fetal liver	C-OCM vs C+OCM	MRPL30	ENSBTAG00000038949	1.40405	0.618678	0.0580406	protein_coding	9.06041	14.8213	23.8738	6.96985	10.6149	17.5419
Fetal liver	C-OCM vs C+OCM	MRPS9	ENSBTAG00000006150	1.10125	0.866133	0.552052	protein_coding	10.1511	17.3027	22.3402	9.60626	15.6451	20.2501
Fetal liver	C-OCM vs C+OCM	HK2	ENSBTAG00000013108	-1.29246	0.80706	0.405961	protein_coding	0.305601	1.30683	2.16632	0	1.61146	2.58743
Fetal liver	C-OCM vs C+OCM	HTRA2	ENSBTAG00000020124	1.05313	0.930054	0.723212	protein_coding	19.9262	33.2403	43.4862	28.2921	31.6252	39.094
Fetal liver	C-OCM vs C+OCM	MRPL53	ENSBTAG00000016599	1.12558	0.795605	0.381044	protein_coding	39.9318	46.9961	59.4385	32.1142	41.7206	48.2401
Fetal liver	C-OCM vs C+OCM	MTHFD2	ENSBTAG00000004881	-1.20761	0.789303	0.369054	protein_coding	3.66721	5.57408	8.25962	4.23485	6.86506	11.2769
Fetal liver	C-OCM vs C+OCM	BOLA3	ENSBTAG00000050675	1.32809	0.643165	0.109354	protein_coding	22.5405	37.005	74.2533	20.1604	27.908	51.9991
Fetal liver	C-OCM vs C+OCM	DGUOK	ENSBTAG00000012037	1.00204	0.99834	0.990447	protein_coding	11.8227	14.746	20.3734	11.1165	14.9517	22.9715
Fetal liver	C-OCM vs C+OCM	CCT7	ENSBTAG00000012756	1.09006	0.871134	0.56414	protein_coding	106.073	144.507	174.71	104.636	132.78	177.089
Fetal liver	C-OCM vs C+OCM	RAB11FIP5	ENSBTAG00000006162	-1.13135	0.828626	0.451869	protein_coding	12.2189	17.3218	24.3084	11.9034	19.5832	25.5791
Fetal liver	C-OCM vs C+OCM	SFXN5	ENSBTAG00000050078	1.15488	0.855692	0.525594	protein_coding	2.93308	6.69011	13.1588	3.13248	5.69566	7.28047
Fetal liver	C-OCM vs C+OCM	SPR	ENSBTAG00000021961	1.09648	0.868162	0.554713	protein_coding	28.7281	42.1095	60.1545	25.0118	38.4806	62.4407
Fetal liver	C-OCM vs C+OCM	FAM136A	ENSBTAG00000008674	1.01148	0.983845	0.936232	protein_coding	29.4395	37.4626	53.5751	26.4011	37.0712	49.9108
Fetal liver	C-OCM vs C+OCM	SLC30A6	ENSBTAG00000010898	-1.36074	0.703726	0.211845	protein_coding	1.528	2.55182	3.75675	0.626495	3.37703	4.55386
Fetal liver	C-OCM vs C+OCM	NDUFAF7	ENSBTAG00000001113	-1.08159	0.934487	0.74267	protein_coding	1.87983	3.47776	5.96661	2.30548	3.82374	5.02888
Fetal liver	C-OCM vs C+OCM	COX7A2L	ENSBTAG00000000705	1.17596	0.740823	0.285504	protein_coding	55.1359	78.7231	119.557	56.4921	66.9232	86.4563
Fetal liver	C-OCM vs C+OCM	LRPPRC	ENSBTAG00000016368	-1.25536	0.674792	0.175814	protein_coding	17.4824	31.7006	44.2252	18.3772	39.7527	53.2898
Fetal liver	C-OCM vs C+OCM	PREPL	ENSBTAG00000017429	-1.59854	0.643345	0.115894	protein_coding	0	4.21108	8.70171	4.80313	6.7629	10.0527
Fetal liver	C-OCM vs C+OCM	ACYP2	ENSBTAG00000006852	-1.08177	0.960833	0.849582	protein_coding	0.127525	0.71598	1.87983	0.290672	0.795606	2.08832
Fetal liver	C-OCM vs C+OCM	MTIF2	ENSBTAG00000015481	1.24051	0.779589	0.355925	protein_coding	1.8336	3.1821	4.51135	0.835327	2.47122	3.45245
Fetal liver	C-OCM vs C+OCM	PNPT1	ENSBTAG00000008909	1.09084	0.89022	0.619381	protein_coding	7.94562	11.7748	15.048	4.80313	10.682	15.6376
Fetal liver	C-OCM vs C+OCM	MRPL19	ENSBTAG00000002557	1.00238	0.998309	0.988375	protein_coding	14.9744	17.4148	22.37	11.2122	17.5587	31.1159
Fetal liver	C-OCM vs C+OCM	POLR1B	ENSBTAG00000014166	-1.38558	0.60437	0.0490394	protein_coding	5.63949	13.5636	16.3797	13.1564	18.8336	22.8662
Fetal liver	C-OCM vs C+OCM	CHCHD5	ENSBTAG00000052525	1.54129	0.597995	0.0232606	protein_coding	5.85612	11.3399	20.1142	5.21767	7.35304	10.2328
Fetal liver	C-OCM vs C+OCM	RPIA	ENSBTAG00000002866	1.22418	0.694552	0.198551	protein_coding	28.1757	50.8544	72.1657	31.6701	41.5311	62.3473
Fetal liver	C-OCM vs C+OCM	FABP1	ENSBTAG00000018054	-1.21934	0.786792	0.36528	protein_coding	82.2539	173.153	385.261	66.5105	211.202	357.52
Fetal liver	C-OCM vs C+OCM	MRPL35	ENSBTAG00000004823	1.15542	0.823409	0.441438	protein_coding	5.08267	8.04189	13.9107	5.91114	6.85779	7.51145
Fetal liver	C-OCM vs C+OCM	IMMT	ENSBTAG00000003307	1.05467	0.930857	0.729555	protein_coding	38.5365	67.5372	90.1732	47.6136	63.9904	82.4527
Fetal liver	C-OCM vs C+OCM	PTCD3	ENSBTAG00000006482	1.00314	0.996535	0.982454	protein_coding	20.3022	32.2459	41.2956	27.3018	32.3141	37.3809
Fetal liver	C-OCM vs C+OCM	SUCLG1	ENSBTAG00000006075	1.11252	0.838679	0.478064	protein_coding	53.589	65.6515	86.8481	44.4757	59.1394	84.7857
Fetal liver	C-OCM vs C+OCM	MDH1	ENSBTAG00000019295	1.01676	0.97515	0.906454	protein_coding	44.176	52.4042	60.9279	43.8042	51.7768	59.3082
Fetal liver	C-OCM vs C+OCM	NFU1	ENSBTAG00000000141	1.13936	0.811672	0.414125	protein_coding	12.0437	18.4992	26.791	13.5052	16.3724	21.5097
Fetal liver	C-OCM vs C+OCM	TRMT61B	ENSBTAG00000053233	-1.03876	0.970758	0.894189	protein_coding	0	2.56663	3.92646	1.25299	2.66472	3.77333
Fetal liver	C-OCM vs C+OCM	MRPL33	ENSBTAG00000055077	1.236	0.75144	0.309225	protein_coding	5.52815	6.94966	8.5299	3.12647	5.77864	11.0681
Fetal liver	C-OCM vs C+OCM	MPV17	ENSBTAG00000018269	1.08281	0.889238	0.612236	protein_coding	15.1512	23.6992	32.897	16.1714	21.9416	30.4894
Fetal liver	C-OCM vs C+OCM	HADHB	ENSBTAG00000010083	-1.16557	0.732684	0.270516	protein_coding	82.8178	102.749	122.745	95.3742	119.906	141.369
Fetal liver	C-OCM vs C+OCM	HADHA	ENSBTAG00000015038	-1.08729	0.871896	0.566765	protein_coding	62.2224	98.5382	122.848	75.1794	107.12	133.665
Fetal liver	C-OCM vs C+OCM	RDH14	ENSBTAG00000023928	-1.17114	0.820728	0.43134	protein_coding	4.27841	6.5142	8.48591	4.16325	7.58779	12.0128
Fetal liver	C-OCM vs C+OCM	SIRT3	ENSBTAG00000002044	1.10575	0.891516	0.623537	protein_coding	3.44319	7.45294	11.279	4.09676	6.79146	10.0239
Fetal liver	C-OCM vs C+OCM	COX8B	ENSBTAG00000002046	1.31208	0.681699	0.183772	protein_coding	10.8283	19.7525	34.7768	8.46969	15.14	34.6661
Fetal liver	C-OCM vs C+OCM	RSAD2	ENSBTAG00000016061	1.19424	0.882274	0.589373	protein_coding	1.42614	4.70249	12.0502	0.963006	3.93044	10.2558
Fetal liver	C-OCM vs C+OCM	CMPK2	ENSBTAG00000019979	-1.0808	0.926167	0.715407	protein_coding	7.64002	26.3133	57.8138	14.925	28.4244	53.0053
Fetal liver	C-OCM vs C+OCM	NDUFA8	ENSBTAG00000004295	1.39759	0.607971	0.0511425	protein_coding	28.6176	55.6157	97.9391	24.4386	39.8563	72.4646
Fetal liver	C-OCM vs C+OCM	MRRF	ENSBTAG00000018426	1.36511	0.621061	0.0630638	protein_coding	11.4658	21.9102	29.6516	9.22193	16.0553	20.7147
Fetal liver	C-OCM vs C+OCM	PTRH1	ENSBTAG00000012736	1.38366	0.794246	0.376776	protein_coding	0	0.938763	1.42614	0.107809	0.745008	1.67065
Fetal liver	C-OCM vs C+OCM	FPGS	ENSBTAG00000008994	1.16837	0.757557	0.319406	protein_coding	18.8367	29.9586	46.8588	20.2037	25.6711	39.5572
Fetal liver	C-OCM vs C+OCM	PIP5KL1	ENSBTAG00000003387	1.25627		0.75178	protein_coding	0	0.0533982	0.214826	0	0.0421049	0.101543
Fetal liver	C-OCM vs C+OCM	NAIF1	ENSBTAG00000012156	1.45498	0.597995	0.0366656	protein_coding	12.0437	24.3951	33.9218	10.9783	16.8324	30.0718
Fetal liver	C-OCM vs C+OCM	SLC25A25	ENSBTAG00000011912	1.00039	0.999728	0.997912	protein_coding	18.6103	28.1051	40.6613	22.1362	28.1349	37.3731
Fetal liver	C-OCM vs C+OCM	PTGES2	ENSBTAG00000016218	1.13373	0.845798	0.504416	protein_coding	8.39451	15.4369	25.3777	7.61571	13.5849	15.5317
Fetal liver	C-OCM vs C+OCM	TRUB2	ENSBTAG00000004663	-1.01387	0.986114	0.941886	protein_coding	3.76908	5.13959	6.22996	3.55014	5.05751	6.25295
Fetal liver	C-OCM vs C+OCM	COQ4	ENSBTAG00000004664	1.46216	0.597995	0.0226809	protein_coding	20.5517	33.989	63.5382	15.2631	23.2686	34.0396
Fetal liver	C-OCM vs C+OCM	ENDOG	ENSBTAG00000012484	1.09314	0.871134	0.56461	protein_coding	14.4346	21.0365	28.1153	12.7944	19.2526	24.8749
Fetal liver	C-OCM vs C+OCM	MIGA2	ENSBTAG00000010653	1.36156	0.621061	0.068644	protein_coding	58.3402	103.515	175.388	42.9501	76.0613	116.946
Fetal liver	C-OCM vs C+OCM	CRAT	ENSBTAG00000001932	-1.0112	0.986266	0.943054	protein_coding	26.3835	35.4366	46.9822	16.4977	35.6921	46.8971
Fetal liver	C-OCM vs C+OCM	DNLZ	ENSBTAG00000012880	1.10516	0.877709	0.579857	protein_coding	10.2373	17.7195	29.4395	11.6269	16.1512	26.3128
Fetal liver	C-OCM vs C+OCM	PMPCA	ENSBTAG00000001353	1.07226	0.900619	0.646162	protein_coding	78.7814	112.604	159.422	83.4228	105.151	147.644
Fetal liver	C-OCM vs C+OCM	INPP5E	ENSBTAG00000001354	-1.05616	0.945896	0.788122	protein_coding	2.44378	4.84145	6.24874	3.58495	5.12936	6.44049
Fetal liver	C-OCM vs C+OCM	SURF1	ENSBTAG00000030384	1.19905	0.699791	0.205216	protein_coding	22.43	34.4589	41.1683	23.7328	28.6649	35.917
Fetal liver	C-OCM vs C+OCM	SARDH	ENSBTAG00000004510	1.03684	0.951582	0.81906	protein_coding	49.1391	68.1167	98.9128	45.7112	65.8391	97.1068
Fetal liver	C-OCM vs C+OCM	MRPS2	ENSBTAG00000005688	1.10298	0.860613	0.540384	protein_coding	43.7551	59.9964	78.845	38.5547	54.6207	96.4803
Fetal liver	C-OCM vs C+OCM	MRPL41	ENSBTAG00000039138	1.51272	0.60437	0.048087	protein_coding	58.3402	131.105	285.17	48.9436	86.7361	215.514
Fetal liver	C-OCM vs C+OCM	MTRF1	ENSBTAG00000012260	-1.17061	0.86964	0.560143	protein_coding	0.375966	3.68827	7.40302	2.23394	4.34407	6.43108
Fetal liver	C-OCM vs C+OCM	VWA8	ENSBTAG00000001133	-1.5115	0.621061	0.0741484	protein_coding	1.87983	5.08728	8.61844	2.08832	7.68932	11.2929
Fetal liver	C-OCM vs C+OCM	DNAJC15	ENSBTAG00000034785	1.11845	0.881306	0.586644	protein_coding	3.36161	5.15469	7.26849	3.03353	4.51921	6.39478
Fetal liver	C-OCM vs C+OCM	SLC25A30	ENSBTAG00000016529	-1.40853	0.621061	0.0614629	protein_coding	5.60268	10.9639	16.3797	8.14444	15.3281	20.6994
Fetal liver	C-OCM vs C+OCM	SUCLA2	ENSBTAG00000006759	-1.06522	0.909771	0.670264	protein_coding	11.4091	19.1636	23.288	12.7387	20.2156	23.8825
Fetal liver	C-OCM vs C+OCM	SLC25A15	ENSBTAG00000011647	-1.3799	0.621061	0.0708847	protein_coding	5.19521	17.489	27.0265	14.2006	24.0921	31.4783
Fetal liver	C-OCM vs C+OCM	MRPS31	ENSBTAG00000015522	-1.15174	0.838679	0.479932	protein_coding	3.65567	5.16842	6.4493	4.528	6.17634	9.39743
Fetal liver	C-OCM vs C+OCM	SPART	ENSBTAG00000008040	-1.30489	0.630094	0.0957635	protein_coding	14.2614	20.085	32.2639	22.8121	26.3193	33.4131
Fetal liver	C-OCM vs C+OCM	MTIF3	ENSBTAG00000020530	1.08694	0.882412	0.590554	protein_coding	14.585	17.7848	22.3169	12.0747	16.3653	19.5359
Fetal liver	C-OCM vs C+OCM	MIPEP	ENSBTAG00000008888	1.01405	0.979336	0.920983	protein_coding	15.9785	20.4386	24.3711	14.9102	20.258	25.8934
Fetal liver	C-OCM vs C+OCM	MICU2	ENSBTAG00000015943	1.11993	0.80548	0.402937	protein_coding	30.6624	38.1085	46.8078	29.4675	33.9482	40.0079
Fetal liver	C-OCM vs C+OCM	MRPL57	ENSBTAG00000003315	1.52189	0.57721	0.0141287	protein_coding	34.3633	79.0865	115.046	36.3491	52.02	77.8942
Fetal liver	C-OCM vs C+OCM	CLYBL	ENSBTAG00000004165	-1.11002	0.861376	0.541414	protein_coding	6.49897	10.4641	15.28	7.9779	11.6686	15.653
Fetal liver	C-OCM vs C+OCM	PCCA	ENSBTAG00000010672	-1.26729	0.66777	0.154545	protein_coding	14.2165	21.0844	27.5127	13.5741	26.6686	38.3276
Fetal liver	C-OCM vs C+OCM	NAXD	ENSBTAG00000011466	1.00156	0.998821	0.991505	protein_coding	28.1526	38.5867	54.1932	29.752	38.6785	53.0433
Fetal liver	C-OCM vs C+OCM	CARS2	ENSBTAG00000011471	1.34195	0.621061	0.0641188	protein_coding	26.7393	45.4277	72.7494	27.3494	33.8726	46.7783
Fetal liver	C-OCM vs C+OCM	NDUFAF5	ENSBTAG00000004302	-1.3476	0.757557	0.319205	protein_coding	0	2.19481	3.57071	1.32339	3.04776	6.05612
Fetal liver	C-OCM vs C+OCM	NUDT5	ENSBTAG00000019509	1.18279	0.734526	0.273136	protein_coding	18.3418	26.9039	35.9622	20.3853	22.7179	28.432
Fetal liver	C-OCM vs C+OCM	DHTKD1	ENSBTAG00000000291	-1.29917	0.635054	0.101609	protein_coding	29.7134	42.4906	63.6438	37.3809	55.2088	75.2567
Fetal liver	C-OCM vs C+OCM	ECHDC3	ENSBTAG00000012377	-1.70848	0.551229	0.0104997	protein_coding	8.08327	24.8361	59.3346	23.1803	42.489	77.0517
Fetal liver	C-OCM vs C+OCM	ATP5F1C	ENSBTAG00000013930	1.07411	0.891516	0.623594	protein_coding	70.7154	96.1855	111.712	69.0809	89.7501	131.146
Fetal liver	C-OCM vs C+OCM	YME1L1	ENSBTAG00000016445	-1.06643	0.909771	0.668819	protein_coding	32.897	49.0388	61.6286	39.7999	52.2524	61.3318
Fetal liver	C-OCM vs C+OCM	PDSS1	ENSBTAG00000006529	1.27353	0.71113	0.222856	protein_coding	5.30365	6.84781	8.16162	3.13248	5.26872	8.02188
Fetal liver	C-OCM vs C+OCM	MSRB2	ENSBTAG00000044112	-1.09783	0.890261	0.619909	protein_coding	5.83527	10.4227	14.2563	4.7642	11.5221	18.586
Fetal liver	C-OCM vs C+OCM	THNSL1	ENSBTAG00000009117	-2.45304	0.597995	0.0210824	protein_coding	0	0.446935	0.921358	0	1.11949	2.04838
Fetal liver	C-OCM vs C+OCM	PHYH	ENSBTAG00000007700	-1.23531	0.71113	0.223117	protein_coding	25.3885	38.7308	61.6584	20.5116	47.9003	80.1914
Fetal liver	C-OCM vs C+OCM	MTPAP	ENSBTAG00000004387	-1.54085	0.60437	0.0486692	protein_coding	0.375966	5.60435	7.78036	7.10028	8.72305	11.2122
Fetal liver	C-OCM vs C+OCM	MGME1	ENSBTAG00000003425	1.04013	0.946496	0.790377	protein_coding	12.0309	20.1072	26.0152	16.3745	19.3663	26.198
Fetal liver	C-OCM vs C+OCM	PET117	ENSBTAG00000051618	-4.93608		0.0710652	protein_coding	0	0.0138116	0.110493	0	0.127525	0.484453
Fetal liver	C-OCM vs C+OCM	ACSS1	ENSBTAG00000004281	-1.06018	0.93204	0.7349	protein_coding	55.6884	91.6691	141.582	51.3726	97.1346	136.372
Fetal liver	C-OCM vs C+OCM	PITRM1	ENSBTAG00000002685	1.03448	0.953989	0.829077	protein_coding	30.4532	55.2841	70.6491	36.1279	53.4228	72.8062
Fetal liver	C-OCM vs C+OCM	IDI1	ENSBTAG00000004075	-1.15308	0.802518	0.396237	protein_coding	16.1957	21.7254	32.521	17.6341	25.1784	46.1518
Fetal liver	C-OCM vs C+OCM	PRNP	ENSBTAG00000048903	-2.00921	0.597995	0.0332306	protein_coding	0	1.72182	4.97218	0.417663	3.49471	5.91114
Fetal liver	C-OCM vs C+OCM	CDS2	ENSBTAG00000006066	1.02172	0.967728	0.876537	protein_coding	39.8524	45.2098	50.6279	25.4775	44.0148	53.2898
Fetal liver	C-OCM vs C+OCM	CRLS1	ENSBTAG00000000065	1.13891	0.76262	0.327212	protein_coding	28.4382	31.0356	37.9726	24.4386	27.2862	30.0718
Fetal liver	C-OCM vs C+OCM	PANK2	ENSBTAG00000007920	-1.09466	0.891648	0.62422	protein_coding	5.48359	6.35583	8.3946	5.64646	7.09637	9.64656
Fetal liver	C-OCM vs C+OCM	MAVS	ENSBTAG00000013545	-1.22878	0.765035	0.331258	protein_coding	1.69185	6.17077	9.31595	3.75897	7.58818	9.13885
Fetal liver	C-OCM vs C+OCM	FASTKD5	ENSBTAG00000051021	-1.06994	0.93063	0.727	protein_coding	5.45151	12.2491	18.8367	7.30911	13.0843	20.3086
Fetal liver	C-OCM vs C+OCM	MRPS26	ENSBTAG00000000825	1.31501	0.65928	0.14593	protein_coding	42.4292	88.2645	145.311	42.5249	67.2207	152.656
Fetal liver	C-OCM vs C+OCM	IDH3B	ENSBTAG00000018813	1.02987	0.95117	0.817091	protein_coding	37.0326	42.6604	47.1817	36.0844	41.7719	48.8666
Fetal liver	C-OCM vs C+OCM	MTG2	ENSBTAG00000014442	-1.12128	0.876919	0.57719	protein_coding	3.52028	5.01348	7.12817	3.23428	5.68643	8.49388
Fetal liver	C-OCM vs C+OCM	PRELID3B	ENSBTAG00000004402	1.20733	0.743585	0.292198	protein_coding	38.562	69.9016	100.192	31.5866	57.9097	88.3422
Fetal liver	C-OCM vs C+OCM	ATP5F1E	ENSBTAG00000039208	1.44349	0.62706	0.0892291	protein_coding	101.653	263.527	497.403	111.709	182.62	405.969
Fetal liver	C-OCM vs C+OCM	BMP7	ENSBTAG00000015362	-1.52832	0.729609	0.268107	protein_coding	0	1.14932	2.54667	0.208832	1.78168	2.99968
Fetal liver	C-OCM vs C+OCM	FAM210B	ENSBTAG00000013007	1.22265	0.729169	0.26698	protein_coding	202.091	315.102	422.298	194.631	257.655	390.635
Fetal liver	C-OCM vs C+OCM	COX4I2	ENSBTAG00000016171	-11.0086		0.003428	protein_coding	0	0.0404223	0.187983	0	0.562685	3.13248
Fetal liver	C-OCM vs C+OCM	BCL2L1	ENSBTAG00000006526	1.38285	0.682506	0.1842	protein_coding	176.788	408.12	841.976	145.799	295.196	780.195
Fetal liver	C-OCM vs C+OCM	PXMP4	ENSBTAG00000038738	1.09203	0.920915	0.699482	protein_coding	0.939915	4.85163	7.77905	3.66552	4.47819	5.32898
Fetal liver	C-OCM vs C+OCM	UQCC1	ENSBTAG00000030990	1.03528	0.951582	0.818442	protein_coding	14.2536	17.046	19.8714	12.7045	16.4626	20.512
Fetal liver	C-OCM vs C+OCM	NFS1	ENSBTAG00000006962	-1.02776	0.960972	0.851134	protein_coding	13.752	19.9319	30.0773	16.3811	20.3789	23.3892
Fetal liver	C-OCM vs C+OCM	ROMO1	ENSBTAG00000027361	1.4214	0.597995	0.042133	protein_coding	21.6566	41.9216	78.9528	22.64	29.5354	51.1638
Fetal liver	C-OCM vs C+OCM	TOMM34	ENSBTAG00000003256	1.30641	0.712168	0.226379	protein_coding	3.86687	7.61289	12.5949	3.51889	5.80547	7.67566
Fetal liver	C-OCM vs C+OCM	MMP9	ENSBTAG00000020676	-1.33611	0.738421	0.280257	protein_coding	1.58404	4.69655	9.26989	1.62468	6.29408	10.3673
Fetal liver	C-OCM vs C+OCM	EYA2	ENSBTAG00000013336	1.14197		0.846102	protein_coding	0	0.112022	0.406186	0	0.0937656	0.364024
Fetal liver	C-OCM vs C+OCM	CYP24A1	ENSBTAG00000002765	-1.77047		0.237613	protein_coding	0	0.191305	0.565728	0.121341	0.403902	0.835327
Fetal liver	C-OCM vs C+OCM	ADCK5	ENSBTAG00000011064	1.28206	0.643165	0.109922	protein_coding	38.2305	74.7954	87.4121	43.7205	58.4311	79.5649
Fetal liver	C-OCM vs C+OCM	CYC1	ENSBTAG00000012232	1.33476	0.621061	0.0689297	protein_coding	110.935	187.416	230.578	99.96	140.498	189.202
Fetal liver	C-OCM vs C+OCM	TOP1MT	ENSBTAG00000053896	-1.10924		0.845262	protein_coding	0	0.18151	0.509335	0	0.205929	0.485365
Fetal liver	C-OCM vs C+OCM	CYP11B1	ENSBTAG00000054126				protein_coding	0	0	0	0	0	0
Fetal liver	C-OCM vs C+OCM	PTK2	ENSBTAG00000009578	-1.00291	0.996642	0.983039	protein_coding	30.4532	43.943	52.2631	31.7424	44.0591	52.2876
Fetal liver	C-OCM vs C+OCM	NDUFB9	ENSBTAG00000020405	1.3941	0.60437	0.0480277	protein_coding	23.7559	42.0493	75.5691	20.1155	30.2059	50.3284
Fetal liver	C-OCM vs C+OCM	TMEM65	ENSBTAG00000022114	-1.32565	0.770045	0.33938	protein_coding	0.305601	1.63573	2.57791	1.09207	2.17618	3.75572
Fetal liver	C-OCM vs C+OCM	FER1L6	ENSBTAG00000013537	-1.85757	0.597995	0.033433	protein_coding	1.65783	3.42425	8.17647	0.626495	6.3414	12.9692
Fetal liver	C-OCM vs C+OCM	LYPLA1	ENSBTAG00000004243	-1.44137	0.621061	0.0648447	protein_coding	3.76908	8.50057	14.0987	5.6864	12.1777	18.0082
Fetal liver	C-OCM vs C+OCM	MRPL15	ENSBTAG00000001174	-1.1322	0.817508	0.4253	protein_coding	18.1208	23.3919	27.8338	15.6376	26.6281	38.8427
Fetal liver	C-OCM vs C+OCM	CHCHD7	ENSBTAG00000049910	1.32052	0.643165	0.109955	protein_coding	8.3946	13.578	20.3022	7.23453	10.2975	14.2006
Fetal liver	C-OCM vs C+OCM	MTFR1	ENSBTAG00000008629	1.08155	0.901022	0.647869	protein_coding	20.0678	32.1769	56.3244	19.839	29.6778	45.2881
Fetal liver	C-OCM vs C+OCM	ADHFE1	ENSBTAG00000004476	1.12181	0.913362	0.679309	protein_coding	1.76014	3.69129	11.6549	1.94057	3.23223	4.36828
Fetal liver	C-OCM vs C+OCM	LACTB2	ENSBTAG00000001808	-1.37069	0.674792	0.162859	protein_coding	1.76014	3.49871	4.41971	2.1324	4.88656	5.97064
Fetal liver	C-OCM vs C+OCM	TMEM70	ENSBTAG00000012920	1.29275	0.633379	0.10058	protein_coding	20.8831	28.3525	45.1159	16.41	21.8562	27.3231
Fetal liver	C-OCM vs C+OCM	GDAP1	ENSBTAG00000012608	-1.18613	0.909072	0.666857	protein_coding	0	0.480575	0.905164	0	0.522925	0.872015
Fetal liver	C-OCM vs C+OCM	MRPS28	ENSBTAG00000001302	-1.02007	0.979484	0.922136	protein_coding	3.36161	6.23986	9.39108	4.74361	6.36675	8.62326
Fetal liver	C-OCM vs C+OCM	EMC2	ENSBTAG00000010006	1.08515	0.871896	0.566395	protein_coding	15.0763	21.5489	25.7601	14.6823	19.9597	27.9835
Fetal liver	C-OCM vs C+OCM	OXR1	ENSBTAG00000008285	-1.48381	0.597995	0.0387102	protein_coding	2.85227	6.03217	10.9388	7.20954	8.99541	10.4989
Fetal liver	C-OCM vs C+OCM	SLC25A32	ENSBTAG00000033902	-1.58604	0.621061	0.0782253	protein_coding	0.611201	1.95916	3.79107	2.21491	3.07149	4.9756
Fetal liver	C-OCM vs C+OCM	RIDA	ENSBTAG00000012595	-1.24853	0.674792	0.170261	protein_coding	15.4351	21.8705	27.5127	15.1299	27.3594	35.7275
Fetal liver	C-OCM vs C+OCM	MTERF3	ENSBTAG00000001522	1.28671	0.641862	0.106555	protein_coding	9.39915	13.7914	16.4508	8.5621	10.6638	12.6927
Fetal liver	C-OCM vs C+OCM	UQCRB	ENSBTAG00000001521	1.26067	0.643345	0.121228	protein_coding	18.4523	27.9169	34.8488	18.7039	22.1737	26.5216
Fetal liver	C-OCM vs C+OCM	NDUFAF6	ENSBTAG00000007570	-1.09332	0.87711	0.578574	protein_coding	7.84375	9.98397	12.0437	8.35327	10.8382	13.9636
Fetal liver	C-OCM vs C+OCM	PDP1	ENSBTAG00000000199	-1.08553	0.909771	0.669516	protein_coding	5.73864	7.05155	9.07148	3.15487	7.67375	10.6504
Fetal liver	C-OCM vs C+OCM	DECR1	ENSBTAG00000019663	-1.26058	0.674792	0.173661	protein_coding	9.34494	11.0827	15.69	9.44348	14.1611	25.0598
Fetal liver	C-OCM vs C+OCM	RMDN1	ENSBTAG00000015734	1.05637	0.931731	0.733404	protein_coding	12.4069	16.0831	20.3093	12.3211	15.1761	17.623
Fetal liver	C-OCM vs C+OCM	MRPL13	ENSBTAG00000006767	1.16642	0.777156	0.349423	protein_coding	13.8116	18.7879	24.4378	12.4399	16.2885	29.8629
Fetal liver	C-OCM vs C+OCM	ACAT1	ENSBTAG00000012885	-1.24869	0.67146	0.159591	protein_coding	64.5835	91.1201	135.685	68.4398	113.869	145.765
Fetal liver	C-OCM vs C+OCM	FDX1	ENSBTAG00000011793	-1.1122	0.839587	0.483292	protein_coding	22.5126	39.7285	50.3794	35.1139	44.294	73.5088
Fetal liver	C-OCM vs C+OCM	DLAT	ENSBTAG00000010709	1.01718	0.977239	0.914432	protein_coding	15.5856	27.1743	44.176	16.7451	26.6599	32.9954
Fetal liver	C-OCM vs C+OCM	TIMM8B	ENSBTAG00000002000	1.22374	0.65928	0.143557	protein_coding	27.3336	31.9418	40.6043	20.9978	26.0797	31.1847
Fetal liver	C-OCM vs C+OCM	SDHD	ENSBTAG00000016266	-1.03256	0.958879	0.840295	protein_coding	35.0422	52.3053	95.8713	45.1717	53.9544	72.4646
Fetal liver	C-OCM vs C+OCM	PTS	ENSBTAG00000049973	1.15474	0.848364	0.514357	protein_coding	2.57791	3.50878	5.10102	2.0292	3.17906	5.01196
Fetal liver	C-OCM vs C+OCM	REXO2	ENSBTAG00000005843	1.25421	0.65219	0.135152	protein_coding	27.8442	54.5643	66.6145	32.2768	43.5466	56.8022
Fetal liver	C-OCM vs C+OCM	ATP5MG	ENSBTAG00000007332	1.29241	0.654476	0.136957	protein_coding	67.5111	103.449	163.733	54.8765	80.1552	163.724
Fetal liver	C-OCM vs C+OCM	SLC37A4	ENSBTAG00000008077	1.13901	0.821693	0.437005	protein_coding	10.6468	14.0493	22.4107	8.35327	12.2685	16.5637
Fetal liver	C-OCM vs C+OCM	HMBS	ENSBTAG00000005364	1.44452	0.621061	0.0771365	protein_coding	267.172	557.82	929.082	236.996	386.179	621.137
Fetal liver	C-OCM vs C+OCM	NLRX1	ENSBTAG00000040569	-1.3009	0.724014	0.252871	protein_coding	0.751932	8.43584	12.8352	5.48331	11.0247	18.1045
Fetal liver	C-OCM vs C+OCM	NUCB2	ENSBTAG00000017468	1.0669	0.930262	0.724743	protein_coding	4.51159	10.0115	12.899	6.26495	9.38507	13.3021
Fetal liver	C-OCM vs C+OCM	CYB5R2	ENSBTAG00000016142	1.30528		0.609047	protein_coding	0	0.398183	0.994435	0	0.296623	0.794034
Fetal liver	C-OCM vs C+OCM	MRPL17	ENSBTAG00000024781	1.03337	0.953252	0.826391	protein_coding	25.7448	31.3114	39.2884	23.6595	30.4814	49.9108
Fetal liver	C-OCM vs C+OCM	TIMM10B	ENSBTAG00000003567	1.02208	0.988845	0.955172	protein_coding	0	0.868071	1.42614	0	0.84008	1.72495
Fetal liver	C-OCM vs C+OCM	CLPB	ENSBTAG00000001280	1.06057	0.940616	0.765674	protein_coding	4.48214	7.18613	10.3296	4.00426	6.70131	9.54502
Fetal liver	C-OCM vs C+OCM	MRPL48	ENSBTAG00000008347	1.50201	0.597995	0.0324201	protein_coding	6.0771	8.63755	13.1588	3.39755	5.74354	7.93561
Fetal liver	C-OCM vs C+OCM	UCP2	ENSBTAG00000003692	1.52648	0.630045	0.0950895	protein_coding	260.211	623.922	1325.47	209.357	408.788	1051.05
Fetal liver	C-OCM vs C+OCM	UCP3	ENSBTAG00000005259	2.35209		0.511284	protein_coding	0	0.0159407	0.127525	0	0	0
Fetal liver	C-OCM vs C+OCM	LIPT2	ENSBTAG00000008227	1.04302	0.965863	0.872442	protein_coding	0.751932	2.34145	3.48069	0.626495	2.2161	3.12647
Fetal liver	C-OCM vs C+OCM	RPS3	ENSBTAG00000005620	1.34172	0.650529	0.132886	protein_coding	771.571	1079.05	1558.75	582.115	804.345	1209.97
Fetal liver	C-OCM vs C+OCM	METTL15	ENSBTAG00000003361	1.10158	0.93063	0.726035	protein_coding	0.375966	2.43639	3.50751	0.728047	2.22883	3.29428
Fetal liver	C-OCM vs C+OCM	IMMP1L	ENSBTAG00000000475	1.00674	0.99497	0.976618	protein_coding	2.4892	4.8166	9.77511	3.56312	4.73243	6.47378
Fetal liver	C-OCM vs C+OCM	CAT	ENSBTAG00000020980	-1.02681	0.969002	0.88553	protein_coding	354.904	492.441	619.433	426.878	505.558	617.786
Fetal liver	C-OCM vs C+OCM	PDHX	ENSBTAG00000018261	-1.0966	0.871943	0.566897	protein_coding	9.06615	13.1569	15.4583	12.881	14.4315	19.6453
Fetal liver	C-OCM vs C+OCM	ALKBH3	ENSBTAG00000009518	1.1247	0.851075	0.520176	protein_coding	4.88756	8.99293	11.4912	4.94065	8.17049	10.8888
Fetal liver	C-OCM vs C+OCM	ACCS	ENSBTAG00000008465	1.23134	0.76165	0.325039	protein_coding	4.06186	7.51644	13.8539	4.16325	6.18441	8.61522
Fetal liver	C-OCM vs C+OCM	ATG13	ENSBTAG00000017325	1.17658	0.724639	0.258028	protein_coding	68.7265	87.3443	118.805	59.9753	74.2382	93.0687
Fetal liver	C-OCM vs C+OCM	PTPMT1	ENSBTAG00000018479	1.31435	0.639873	0.104629	protein_coding	9.94435	20.091	30.2653	11.4857	15.1549	19.1843
Fetal liver	C-OCM vs C+OCM	NDUFS3	ENSBTAG00000018483	1.12455	0.838679	0.476187	protein_coding	26.2973	47.8525	56.866	26.1149	42.6916	84.368
Fetal liver	C-OCM vs C+OCM	MTCH2	ENSBTAG00000018742	-1.02467	0.961081	0.851664	protein_coding	37.9804	44.7274	48.4886	37.3677	45.6777	55.0839
Fetal liver	C-OCM vs C+OCM	TIMM10	ENSBTAG00000024701	1.46821	0.625197	0.0862895	protein_coding	8.72893	20.1726	46.6198	9.59217	13.7892	31.7424
Fetal liver	C-OCM vs C+OCM	GLYAT	ENSBTAG00000038323	-1.30439	0.689452	0.191445	protein_coding	12.9979	33.9563	59.694	19.2931	44.4076	98.7774
Fetal liver	C-OCM vs C+OCM	MRPL16	ENSBTAG00000021188	1.32439	0.624897	0.0831713	protein_coding	25.1924	39.7603	66.9219	22.6741	30.0868	51.5814
Fetal liver	C-OCM vs C+OCM	ACAD8	ENSBTAG00000012937	-1.15701	0.78462	0.361865	protein_coding	12.0309	32.8892	46.655	31.5336	38.1409	48.5365
Fetal liver	C-OCM vs C+OCM	ATP2B4	ENSBTAG00000014059	-1.46146	0.687956	0.190154	protein_coding	5.80641	39.9245	83.0246	16.3811	58.3506	112.103
Fetal liver	C-OCM vs C+OCM	GLRX2	ENSBTAG00000015972	-1.10466	0.915546	0.684962	protein_coding	1.62474	2.75006	5.82747	1.82777	2.98001	4.04462
Fetal liver	C-OCM vs C+OCM	LYPLAL1	ENSBTAG00000015534	1.25015	0.764256	0.330366	protein_coding	2.70791	4.29159	6.5794	1.67065	3.32527	4.31238
Fetal liver	C-OCM vs C+OCM	IARS2	ENSBTAG00000012582	-1.12207	0.857026	0.528724	protein_coding	33.6489	68.5335	100.618	23.1803	76.8365	100.476
Fetal liver	C-OCM vs C+OCM	PYCR2	ENSBTAG00000005835	1.10586	0.832966	0.460418	protein_coding	31.38	37.1576	45.144	26.104	33.4238	38.8531
Fetal liver	C-OCM vs C+OCM	COQ8A	ENSBTAG00000021880	1.01219	0.985833	0.941416	protein_coding	7.51932	12.558	17.7248	8.77093	12.4602	16.7451
Fetal liver	C-OCM vs C+OCM	SCCPDH	ENSBTAG00000003804	1.00191	0.99834	0.990354	protein_coding	29.847	45.2825	64.8543	28.4011	45.125	75.4463
Fetal liver	C-OCM vs C+OCM	TFB2M	ENSBTAG00000000072	1.14363	0.813007	0.416031	protein_coding	8.93609	13.27	21.0541	7.30911	11.3868	14.3387
Fetal liver	C-OCM vs C+OCM	COX20	ENSBTAG00000033136	1.08561	0.899033	0.643151	protein_coding	8.61844	10.8316	13.3192	7.05808	10.1275	16.7065
Fetal liver	C-OCM vs C+OCM	KMO	ENSBTAG00000014439	-1.11383	0.913497	0.679695	protein_coding	0.541581	3.13992	5.41415	1.67065	3.45165	5.48913
Fetal liver	C-OCM vs C+OCM	FH	ENSBTAG00000021688	-1.08869	0.869143	0.555998	protein_coding	42.2962	58.4018	68.9592	54.5236	63.9456	72.8792
Fetal liver	C-OCM vs C+OCM	SELE	ENSBTAG00000007307	-2.00736		0.347783	protein_coding	0	0.0296578	0.135395	0	0.0713477	0.193781
Fetal liver	C-OCM vs C+OCM	MYOC	ENSBTAG00000020342	5.64092		0.0725518	protein_coding	0	0.143358	0.883942	0	0.0154013	0.107809
Fetal liver	C-OCM vs C+OCM	MFN2	ENSBTAG00000005314	-1.00494	0.994807	0.974211	protein_coding	74.0653	102.063	128.219	55.9669	102.449	141.043
Fetal liver	C-OCM vs C+OCM	SLC25A33	ENSBTAG00000003177	-1.12029	0.855767	0.525749	protein_coding	5.35607	7.08831	9.21116	4.87405	7.94015	10.4968
Fetal liver	C-OCM vs C+OCM	PARK7	ENSBTAG00000020518	1.14417	0.80706	0.405116	protein_coding	64.1879	84.4683	135.724	54.2238	73.92	126.761
Fetal liver	C-OCM vs C+OCM	DNAJC11	ENSBTAG00000011217	1.06652	0.893225	0.628603	protein_coding	31.7691	37.929	45.0165	30.9673	35.6688	41.0241
Fetal liver	C-OCM vs C+OCM	ACOT7	ENSBTAG00000021202	1.2654	0.670327	0.158217	protein_coding	17.0159	31.5426	51.3193	18.2198	24.9858	41.9752
Fetal liver	C-OCM vs C+OCM	ATAD3A	ENSBTAG00000002219	-1.05172	0.925662	0.711576	protein_coding	22.5221	25.7009	33.1067	22.8471	27.1926	31.9513
Fetal liver	C-OCM vs C+OCM	MRPL20	ENSBTAG00000004872	1.10265	0.841678	0.491893	protein_coding	28.0652	37.4223	53.5751	29.2028	34.0314	49.2843
Fetal liver	C-OCM vs C+OCM	AURKAIP1	ENSBTAG00000004874	1.26303	0.65928	0.145457	protein_coding	28.3966	39.5463	56.2069	21.9683	31.4589	58.8906
Fetal liver	C-OCM vs C+OCM	PUSL1	ENSBTAG00000007619	1.31114	0.717025	0.233691	protein_coding	2.76407	5.91577	9.58713	2.735	4.56066	7.93561
Fetal liver	C-OCM vs C+OCM	SLC25A34	ENSBTAG00000018723	1.43991	0.698891	0.204697	protein_coding	1.02373	2.93763	6.20344	1.35647	2.00874	3.03353
Fetal liver	C-OCM vs C+OCM	AGMAT	ENSBTAG00000002478	-1.38002	0.630094	0.0975297	protein_coding	21.934	43.6503	68.6583	22.1363	60.3252	116.11
Fetal liver	C-OCM vs C+OCM	PRDX6	ENSBTAG00000004855	1.09387	0.891482	0.623188	protein_coding	60.771	98.2803	146.063	55.5439	89.9672	210.085
Fetal liver	C-OCM vs C+OCM	DARS2	ENSBTAG00000004358	-1.07372	0.936285	0.750036	protein_coding	1.50386	8.91153	11.8803	2.71481	9.56328	12.9835
Fetal liver	C-OCM vs C+OCM	MRPS14	ENSBTAG00000001109	1.25185	0.668219	0.155718	protein_coding	12.3752	20.888	29.5133	11.1165	16.7292	22.9715
Fetal liver	C-OCM vs C+OCM	LAMC1	ENSBTAG00000011966	-1.25113	0.764184	0.330019	protein_coding	7.7073	27.8936	72.0413	8.5621	34.9025	50.1123
Fetal liver	C-OCM vs C+OCM	ANGEL2	ENSBTAG00000003702	1.11458	0.845173	0.500864	protein_coding	15.4838	25.4581	32.1451	15.653	22.8511	30.5644
Fetal liver	C-OCM vs C+OCM	TIMM17A	ENSBTAG00000047059	1.04502	0.948112	0.797663	protein_coding	7.29252	10.6575	18.2784	8.08571	10.2062	11.9105
Fetal liver	C-OCM vs C+OCM	GATB	ENSBTAG00000013914	-1.01998	0.975575	0.910366	protein_coding	4.51159	10.9631	13.1038	5.63846	11.1536	13.1457
Fetal liver	C-OCM vs C+OCM	MMAA	ENSBTAG00000012800	1.01147	0.988148	0.952323	protein_coding	4.18911	6.93994	11.6128	5.82171	6.9161	8.20501
Fetal liver	C-OCM vs C+OCM	UCP1	ENSBTAG00000004647	-2.83761		0.362273	protein_coding	0	0	0	0	0.0275987	0.0968906
Fetal liver	C-OCM vs C+OCM	NDUFC1	ENSBTAG00000039582	1.36845	0.621061	0.0721568	protein_coding	16.7949	26.9019	53.3872	15.0866	19.6933	34.2484
Fetal liver	C-OCM vs C+OCM	MGARP	ENSBTAG00000002599	1.48929	0.738421	0.279633	protein_coding	0.662957	2.05957	4.60679	0	1.35847	3.04628
Fetal liver	C-OCM vs C+OCM	SLC25A31	ENSBTAG00000012826				protein_coding	0	0	0	0	0	0
Fetal liver	C-OCM vs C+OCM	NUDT6	ENSBTAG00000005695	-1.08538	0.931731	0.732289	protein_coding	1.62474	2.40164	3.32981	1.04416	2.48578	3.26436
Fetal liver	C-OCM vs C+OCM	ETFDH	ENSBTAG00000016679	-1.34532	0.610949	0.053948	protein_coding	10.2886	14.495	16.1957	14.8777	19.677	28.1923
Fetal liver	C-OCM vs C+OCM	PGAM5	ENSBTAG00000007513	1.1298	0.80706	0.406039	protein_coding	44.5286	59.2557	75.3812	40.5363	52.4874	64.529
Fetal liver	C-OCM vs C+OCM	PXMP2	ENSBTAG00000007510	-1.21168	0.738797	0.281972	protein_coding	18.3637	34.8827	44.2102	16.0438	42.2856	65.4844
Fetal liver	C-OCM vs C+OCM	PUS1	ENSBTAG00000012990	1.16061	0.786969	0.365446	protein_coding	44.1971	61.6127	88.5223	32.2607	53.2121	75.5971
Fetal liver	C-OCM vs C+OCM	ABCB9	ENSBTAG00000008464	-1.27074	0.861275	0.541216	protein_coding	0	0.524998	1.2446	0.208832	0.678678	1.21341
Fetal liver	C-OCM vs C+OCM	DIABLO	ENSBTAG00000004199	1.05792	0.913819	0.68041	protein_coding	27.3903	32.4377	34.7366	24.615	30.7598	38.1011
Fetal liver	C-OCM vs C+OCM	PPTC7	ENSBTAG00000018332	-1.05985	0.927355	0.71778	protein_coding	9.21116	11.4335	15.027	8.35327	12.0464	16.1714
Fetal liver	C-OCM vs C+OCM	ATXN2	ENSBTAG00000022069	-1.19765	0.724099	0.256041	protein_coding	10.1511	29.3082	37.4571	26.104	35.162	41.6325
Fetal liver	C-OCM vs C+OCM	ACAD10	ENSBTAG00000001164	-1.6574	0.597995	0.0253315	protein_coding	5.45151	14.3227	31.38	5.63846	23.762	41.0133
Fetal liver	C-OCM vs C+OCM	SDSL	ENSBTAG00000008945	-2.02956		0.309749	protein_coding	0	0.045308	0.255051	0	0.0977394	0.193781
Fetal liver	C-OCM vs C+OCM	SLC8B1	ENSBTAG00000011103	-1.52075	0.674792	0.166378	protein_coding	1.18154	2.06377	3.66721	0	3.11442	5.42587
Fetal liver	C-OCM vs C+OCM	ALDH2	ENSBTAG00000008743	1.03449	0.960536	0.846604	protein_coding	196.63	300.068	345.838	218.229	290.039	332.354
Fetal liver	C-OCM vs C+OCM	RAB35	ENSBTAG00000022044	1.12552	0.796576	0.382058	protein_coding	31.8219	39.3996	54.1391	31.3767	34.9095	38.425
Fetal liver	C-OCM vs C+OCM	SIRT4	ENSBTAG00000021168	-1.52478	0.65928	0.144007	protein_coding	0.375966	1.35274	2.65183	1.23516	2.13145	3.51889
Fetal liver	C-OCM vs C+OCM	COX6A1	ENSBTAG00000012788	1.26417	0.643345	0.115084	protein_coding	74.2512	110.659	146.251	69.4293	87.5651	114.022
Fetal liver	C-OCM vs C+OCM	TRIAP1	ENSBTAG00000012790	-1.02249	0.968561	0.881475	protein_coding	13.9227	17.333	20.5925	12.6928	17.7098	21.5713
Fetal liver	C-OCM vs C+OCM	GATC	ENSBTAG00000012791	-1.27661	0.742952	0.288777	protein_coding	0.939915	5.34874	8.06597	3.55014	6.84165	8.95596
Fetal liver	C-OCM vs C+OCM	COQ5	ENSBTAG00000015761	1.07376	0.913819	0.681413	protein_coding	5.63949	8.63384	12.4975	6.43108	8.03645	10.1116
Fetal liver	C-OCM vs C+OCM	ACADS	ENSBTAG00000007484	-1.12904	0.843524	0.496266	protein_coding	64.1879	108.592	191.306	59.0979	122.656	187.472
Fetal liver	C-OCM vs C+OCM	TCHP	ENSBTAG00000006504	1.00565	0.99497	0.97774	protein_coding	2.44378	6.98046	11.1024	5.63846	6.95784	10.1543
Fetal liver	C-OCM vs C+OCM	MMAB	ENSBTAG00000005178	1.33023	0.656814	0.142088	protein_coding	7.07154	12.7215	24.6258	7.33104	9.5761	14.2006
Fetal liver	C-OCM vs C+OCM	ACACB	ENSBTAG00000022058	1.00182	0.99834	0.989593	protein_coding	23.9387	35.4504	42.5356	27.7746	35.2192	39.2407
Fetal liver	C-OCM vs C+OCM	ISCU	ENSBTAG00000011787	1.23092	0.688514	0.190515	protein_coding	46.8489	79.3253	117.113	47.7596	64.5406	104.625
Fetal liver	C-OCM vs C+OCM	HSCB	ENSBTAG00000015075	1.11622	0.898245	0.640893	protein_coding	3.48069	5.03657	8.08327	2.04838	4.59267	10.0239
Fetal liver	C-OCM vs C+OCM	NIPSNAP1	ENSBTAG00000013152	1.02012	0.972985	0.899609	protein_coding	65.5313	85.0328	127.13	53.2579	83.4642	111.27
Fetal liver	C-OCM vs C+OCM	UQCR10	ENSBTAG00000000913	1.20503	0.722419	0.24892	protein_coding	30.1645	48.2256	81.9606	27.7029	40.1027	72.6734
Fetal liver	C-OCM vs C+OCM	MTFP1	ENSBTAG00000018116	1.29777	0.621061	0.0738888	protein_coding	22.5405	31.2702	37.7846	14.4691	24.1165	29.549
Fetal liver	C-OCM vs C+OCM	DUSP18	ENSBTAG00000017459	-1.80622	0.621061	0.0638051	protein_coding	0	0.759933	1.42614	0.835327	1.40956	2.69642
Fetal liver	C-OCM vs C+OCM	CHCHD10	ENSBTAG00000022032	1.06884	0.932312	0.739005	protein_coding	10.3397	18.2525	38.302	9.37942	17.1363	26.579
Fetal liver	C-OCM vs C+OCM	PI4KA	ENSBTAG00000013971	-1.01326	0.98304	0.931336	protein_coding	36.6567	82.4974	98.1997	68.7056	83.6393	100.136
Fetal liver	C-OCM vs C+OCM	SNAP29	ENSBTAG00000020760	-1.04385	0.949115	0.802155	protein_coding	6.67559	9.70404	12.4564	6.74104	10.3117	13.9917
Fetal liver	C-OCM vs C+OCM	AIFM3	ENSBTAG00000038132	1.34516	0.819871	0.429021	protein_coding	0.375966	2.07697	6.41762	0	1.52887	3.08791
Fetal liver	C-OCM vs C+OCM	SMPD4	ENSBTAG00000002130	1.23477	0.676445	0.177436	protein_coding	115.575	178.298	221.1	119.509	144.39	191.104
Fetal liver	C-OCM vs C+OCM	SLC25A1	ENSBTAG00000008528	1.02633	0.964967	0.866839	protein_coding	43.8	57.8761	81.1879	44.5253	56.6515	80.6091
Fetal liver	C-OCM vs C+OCM	MRPL40	ENSBTAG00000019891	1.36764	0.622692	0.0817974	protein_coding	19.1153	41.2396	73.8773	21.5271	30.226	59.7259
Fetal liver	C-OCM vs C+OCM	TXNRD2	ENSBTAG00000043581	1.15256	0.797367	0.384705	protein_coding	50.6057	99.0229	134.029	62.2102	85.8733	141.551
Fetal liver	C-OCM vs C+OCM	COMT	ENSBTAG00000019516	1.06426	0.926075	0.713806	protein_coding	162.261	204.706	322.511	135.732	192.427	288.792
Fetal liver	C-OCM vs C+OCM	PRODH	ENSBTAG00000047676	1.32405	0.723048	0.251632	protein_coding	4.40204	7.39169	14.8726	1.46182	5.50955	7.31884
Fetal liver	C-OCM vs C+OCM	UQCRFS1	ENSBTAG00000046786	1.10063	0.851075	0.520042	protein_coding	59.7959	78.0037	103.015	55.0889	70.9156	97.9421
Fetal liver	C-OCM vs C+OCM	PDPR	ENSBTAG00000016471	-1.52477	0.607846	0.051067	protein_coding	3.66721	11.7224	22.4197	10.4353	17.8863	25.5888
Fetal liver	C-OCM vs C+OCM	LDHD	ENSBTAG00000006779	-1.55548	0.60437	0.0499065	protein_coding	0.563949	3.68936	6.65961	4.36008	5.87674	7.88718
Fetal liver	C-OCM vs C+OCM	CMC2	ENSBTAG00000017009	1.3663	0.643345	0.119949	protein_coding	33.5898	76.0314	144.371	34.761	55.7148	126.134
Fetal liver	C-OCM vs C+OCM	GCSH	ENSBTAG00000006795	-1.01806	0.975402	0.908695	protein_coding	25.7251	34.8647	45.8678	20.0039	35.5104	47.7651
Fetal liver	C-OCM vs C+OCM	MLYCD	ENSBTAG00000004248	-1.01799	0.979484	0.921816	protein_coding	11.5086	15.6554	22.1271	8.02188	15.9395	25.7243
Fetal liver	C-OCM vs C+OCM	HSDL1	ENSBTAG00000018770	-1.07116	0.920243	0.696209	protein_coding	6.01015	6.94363	9.16479	5.63846	7.32383	8.52959
Fetal liver	C-OCM vs C+OCM	COX4I1	ENSBTAG00000016079	1.2678	0.674792	0.169252	protein_coding	158.115	235.715	303.216	140.015	186.073	299.674
Fetal liver	C-OCM vs C+OCM	CA5A	ENSBTAG00000010151	1.02985	0.982995	0.930303	protein_coding	0	2.73214	8.25122	0.417663	2.65779	4.24694
Fetal liver	C-OCM vs C+OCM	ACSF3	ENSBTAG00000015968	1.24659	0.674792	0.172766	protein_coding	11.6017	22.0057	30.3285	13.1457	17.6057	27.315
Fetal liver	C-OCM vs C+OCM	SPG7	ENSBTAG00000012041	1.08694	0.871134	0.564402	protein_coding	41.1683	50.0538	72.2236	33.96	46.1083	60.3066
Fetal liver	C-OCM vs C+OCM	TUBB3	ENSBTAG00000023730	-2.58671		0.1593	protein_coding	0	0.0876964	0.226291	0	0.298036	1.46182
Fetal liver	C-OCM vs C+OCM	VPS35	ENSBTAG00000002493	-1.06757	0.909368	0.667829	protein_coding	38.0982	59.0093	78.3154	47.3231	62.8834	72.571
Fetal liver	C-OCM vs C+OCM	GPT2	ENSBTAG00000002980	-1.71776	0.621061	0.0733004	protein_coding	0.751932	2.74757	7.84499	1.4216	4.76629	7.58743
Fetal liver	C-OCM vs C+OCM	LONP2	ENSBTAG00000010867	-1.1871	0.712852	0.227151	protein_coding	34.2129	42.8902	57.7877	41.1399	50.9296	62.6917
Fetal liver	C-OCM vs C+OCM	MMP2	ENSBTAG00000019267	1.19664	0.838679	0.481891	protein_coding	8.64722	38.3481	125.741	13.9917	32.0482	50.7206
Fetal liver	C-OCM vs C+OCM	ARL2BP	ENSBTAG00000004844	-1.30804	0.643345	0.111881	protein_coding	8.25911	10.1778	13.6906	9.7073	13.5659	22.1362
Fetal liver	C-OCM vs C+OCM	CIAPIN1	ENSBTAG00000001854	1.14477	0.800346	0.38906	protein_coding	32.5954	57.041	72.3069	35.1889	49.8417	63.6937
Fetal liver	C-OCM vs C+OCM	COQ9	ENSBTAG00000001855	1.10098	0.846971	0.506567	protein_coding	31.6009	42.7399	52.6688	31.6731	39.0625	65.9908
Fetal liver	C-OCM vs C+OCM	GOT2	ENSBTAG00000007172	-1.33756	0.606934	0.0505452	protein_coding	59.5739	77.1172	101.154	66.2059	103.251	137.132
Fetal liver	C-OCM vs C+OCM	TK2	ENSBTAG00000005152	-1.19256	0.811672	0.414207	protein_coding	1.69185	5.75599	8.83942	5.88948	6.9388	8.47445
Fetal liver	C-OCM vs C+OCM	PDP2	ENSBTAG00000046708	-1.09396	0.945765	0.785921	protein_coding	0	2.43087	3.92646	0	2.64519	4.81503
Fetal liver	C-OCM vs C+OCM	DDX28	ENSBTAG00000004290	-1.16009	0.819871	0.429478	protein_coding	3.05601	6.5545	8.48563	5.91033	7.58109	9.24039
Fetal liver	C-OCM vs C+OCM	DUS2	ENSBTAG00000014644	1.07667	0.918089	0.689113	protein_coding	6.85055	10.1236	13.1351	5.60609	9.48454	13.7829
Fetal liver	C-OCM vs C+OCM	PDF	ENSBTAG00000001663	1.27335	0.679702	0.181946	protein_coding	6.0771	12.1905	18.9863	7.05808	9.63684	14.8271
Fetal liver	C-OCM vs C+OCM	CYB5B	ENSBTAG00000002412	-1.26275	0.643345	0.117463	protein_coding	32.9253	42.9883	66.7376	36.3523	54.3169	64.3167
Fetal liver	C-OCM vs C+OCM	DHODH	ENSBTAG00000019887	1.06751	0.922045	0.704207	protein_coding	10.9539	16.3801	24.8137	12.8864	15.2725	17.1242
Fetal liver	C-OCM vs C+OCM	C18H19orf12	ENSBTAG00000020434	1.18416	0.835919	0.466269	protein_coding	1.65783	5.12542	8.50794	3.35091	4.32432	5.70304
Fetal liver	C-OCM vs C+OCM	PDCD5	ENSBTAG00000009304	1.46337	0.597995	0.031928	protein_coding	7.4676	11.4672	17.2944	6.19411	7.83196	9.39743
Fetal liver	C-OCM vs C+OCM	NUDT19	ENSBTAG00000023614	-1.25709	0.7051	0.213854	protein_coding	3.97281	7.01591	11.279	6.00722	8.69772	10.5931
Fetal liver	C-OCM vs C+OCM	CEP89	ENSBTAG00000004864	1.0327	0.97515	0.906362	protein_coding	0.883942	2.58292	4.88756	1.55025	2.44497	3.65942
Fetal liver	C-OCM vs C+OCM	GPI	ENSBTAG00000006396	-1.04031	0.94654	0.790713	protein_coding	51.8564	64.8878	87.1981	47.9282	67.5878	95.2413
Fetal liver	C-OCM vs C+OCM	COX6B1	ENSBTAG00000055082	1.45314	0.610949	0.0540421	protein_coding	40.5509	82.8443	160.537	38.5958	57.0892	132.19
Fetal liver	C-OCM vs C+OCM	PRODH2	ENSBTAG00000031772	-1.07667	0.926167	0.714626	protein_coding	23.8738	48.7266	109.201	27.357	52.478	96.7089
Fetal liver	C-OCM vs C+OCM	SDHAF1	ENSBTAG00000037461	1.05365	0.939527	0.763832	protein_coding	7.18203	10.3977	13.6906	6.44049	9.94307	12.1113
Fetal liver	C-OCM vs C+OCM	COX7A1	ENSBTAG00000014878	-1.01603	0.983147	0.933671	protein_coding	5.45151	8.3794	15.0763	6.3972	8.65966	13.7829
Fetal liver	C-OCM vs C+OCM	ECH1	ENSBTAG00000016313	-1.10398	0.842232	0.492343	protein_coding	43.9005	49.7021	62.5983	43.9883	54.9187	68.9145
Fetal liver	C-OCM vs C+OCM	SARS2	ENSBTAG00000001780	1.14001	0.793798	0.376426	protein_coding	17.5684	28.652	36.4723	19.145	25.1023	38.2816
Fetal liver	C-OCM vs C+OCM	MRPS12	ENSBTAG00000001782	1.03976	0.950311	0.808631	protein_coding	15.469	20.5348	26.3176	12.3981	19.8726	33.8307
Fetal liver	C-OCM vs C+OCM	TIMM50	ENSBTAG00000010480	1.22476	0.674792	0.162773	protein_coding	23.7559	38.0037	50.3794	26.4133	31.0514	40.0957
Fetal liver	C-OCM vs C+OCM	COQ8B	ENSBTAG00000019462	1.15126	0.847634	0.510664	protein_coding	3.00757	4.10426	6.20344	2.80305	3.49264	4.2648
Fetal liver	C-OCM vs C+OCM	BCKDHA	ENSBTAG00000016037	1.01285	0.986266	0.942916	protein_coding	14.6227	24.1618	31.6869	11.0681	23.8069	36.1597
Fetal liver	C-OCM vs C+OCM	DMAC2	ENSBTAG00000009449	-1.07638	0.918753	0.690739	protein_coding	10.1653	14.7081	18.5492	8.73437	16.0032	30.4894
Fetal liver	C-OCM vs C+OCM	ETHE1	ENSBTAG00000004379	-1.21614	0.726991	0.263022	protein_coding	23.0821	34.4261	62.5463	27.1119	42.0201	79.5649
Fetal liver	C-OCM vs C+OCM	TOMM40	ENSBTAG00000001781	1.17306	0.724577	0.25702	protein_coding	38.6725	54.9161	67.1099	36.4373	46.8589	55.1316
Fetal liver	C-OCM vs C+OCM	OPA3	ENSBTAG00000019605	-1.03691	0.978125	0.915994	protein_coding	0.187983	1.31153	2.36309	0	1.33908	2.03086
Fetal liver	C-OCM vs C+OCM	DMPK	ENSBTAG00000013347	1.0858	0.946211	0.789793	protein_coding	0	2.0294	4.19873	1.25299	1.89024	3.64024
Fetal liver	C-OCM vs C+OCM	TMEM143	ENSBTAG00000007107	1.26159	0.679702	0.181069	protein_coding	7.73449	11.4447	17.4824	7.51145	9.07019	11.6946
Fetal liver	C-OCM vs C+OCM	BCAT2	ENSBTAG00000009172	1.14195	0.889285	0.615579	protein_coding	1.22848	2.44965	4.08823	1.29371	2.16835	2.8432
Fetal liver	C-OCM vs C+OCM	PPP1R15A	ENSBTAG00000001294	1.38465	0.621061	0.0667583	protein_coding	16.9244	23.4904	43.4241	11.4598	17.0365	31.1159
Fetal liver	C-OCM vs C+OCM	BAX	ENSBTAG00000013340	1.18916	0.728343	0.26642	protein_coding	21.7671	32.0861	40.0337	15.0866	27.1116	40.0957
Fetal liver	C-OCM vs C+OCM	NTF4	ENSBTAG00000047078	1.36499		0.515144	protein_coding	0	0.366054	0.859305	0	0.246796	0.529356
Fetal liver	C-OCM vs C+OCM	CPT1C	ENSBTAG00000012205	1.4868	0.693555	0.196533	protein_coding	1.0202	1.43268	2.24107	0	0.921362	1.94057
Fetal liver	C-OCM vs C+OCM	VSIG10L	ENSBTAG00000020447	1.18508	0.744408	0.297346	protein_coding	75.9085	116.231	172.192	68.6398	98.2154	183.354
Fetal liver	C-OCM vs C+OCM	ISOC2	ENSBTAG00000015950	-1.01217	0.986266	0.943567	protein_coding	50.6276	72.0758	109.711	35.6415	72.9992	109.494
Fetal liver	C-OCM vs C+OCM	COX6B2	ENSBTAG00000007200	2.08684	0.597995	0.0417243	protein_coding	0.441971	1.05837	1.6112	0	0.459368	0.728047
Fetal liver	C-OCM vs C+OCM	RDH13	ENSBTAG00000030393	1.01014	0.988775	0.954464	protein_coding	6.5794	10.2848	15.9931	5.63846	10.1726	13.9074
Fetal liver	C-OCM vs C+OCM	NDUFA3	ENSBTAG00000007754	1.73658	0.455583	0.003619	protein_coding	14.806	31.1322	57.8987	13.675	17.9742	32.1601
Fetal liver	C-OCM vs C+OCM	COX11	ENSBTAG00000007015	-1.03739	0.960536	0.846854	protein_coding	2.2558	7.88943	9.93019	6.36076	8.2482	10.882
Fetal liver	C-OCM vs C+OCM	AKAP1	ENSBTAG00000025320	-1.09988	0.88927	0.612947	protein_coding	13.1588	27.4975	36.0353	5.84729	30.2051	40.7604
Fetal liver	C-OCM vs C+OCM	MRPS23	ENSBTAG00000012366	1.15072	0.751994	0.310486	protein_coding	35.5787	44.3765	57.1468	31.4967	38.7305	55.3404
Fetal liver	C-OCM vs C+OCM	PTRH2	ENSBTAG00000016710	1.25954	0.69981	0.205503	protein_coding	6.44479	10.7449	13.3468	6.17582	8.65367	14.8271
Fetal liver	C-OCM vs C+OCM	RPS6KB1	ENSBTAG00000016851	-1.06222	0.931731	0.732769	protein_coding	9.26989	14.9258	17.3011	7.30911	15.7262	21.2224
Fetal liver	C-OCM vs C+OCM	MRM1	ENSBTAG00000010311	1.10221	0.882872	0.592255	protein_coding	5.83527	9.53413	12.1856	5.29356	8.71074	12.5299
Fetal liver	C-OCM vs C+OCM	ACACA	ENSBTAG00000017567	-1.44561	0.645953	0.126496	protein_coding	0.939915	12.3148	21.3251	4.5943	17.8133	25.3208
Fetal liver	C-OCM vs C+OCM	RHOT1	ENSBTAG00000010001	1.03399	0.952578	0.822581	protein_coding	15.2266	17.0539	19.2461	12.9692	16.4419	21.2385
Fetal liver	C-OCM vs C+OCM	TEFM	ENSBTAG00000018386	1.04988	0.953542	0.827127	protein_coding	2.13921	3.43764	4.70916	2.08832	3.1945	5.00763
Fetal liver	C-OCM vs C+OCM	LYRM9	ENSBTAG00000033298	1.01694	0.977516	0.91513	protein_coding	9.30935	11.5464	15.1615	9.60626	11.1952	12.5281
Fetal liver	C-OCM vs C+OCM	POLDIP2	ENSBTAG00000008116	1.21964	0.694552	0.199081	protein_coding	52.2631	90.911	137.228	56.4646	74.6095	112.351
Fetal liver	C-OCM vs C+OCM	KIAA0100	ENSBTAG00000011988	-1.30197	0.793324	0.375389	protein_coding	0	13.0889	22.3195	1.46182	17.0462	26.6442
Fetal liver	C-OCM vs C+OCM	ERAL1	ENSBTAG00000015639	1.09759	0.861241	0.54113	protein_coding	18.4272	25.4657	35.8572	19.2812	23.2675	28.8792
Fetal liver	C-OCM vs C+OCM	TIMM22	ENSBTAG00000008423	1.40024	0.61433	0.0563307	protein_coding	11.3808	15.1247	26.6936	7.94034	10.8522	18.3772
Fetal liver	C-OCM vs C+OCM	MRM3	ENSBTAG00000019162	-1.37301	0.674792	0.161662	protein_coding	1.12054	3.02439	4.18911	3.39755	4.10455	5.11711
Fetal liver	C-OCM vs C+OCM	GLOD4	ENSBTAG00000019160	-1.04932	0.933094	0.740185	protein_coding	20.7155	25.0941	31.0485	16.08	26.187	33.2475
Fetal liver	C-OCM vs C+OCM	WDR81	ENSBTAG00000011491	1.11084	0.847067	0.507412	protein_coding	120.327	170.649	203.499	102.656	153.587	215.474
Fetal liver	C-OCM vs C+OCM	CLUH	ENSBTAG00000011786	1.03514	0.950483	0.812755	protein_coding	83.2011	94.3019	104.923	55.7581	90.8859	118.065
Fetal liver	C-OCM vs C+OCM	C1QBP	ENSBTAG00000012739	1.14232	0.810684	0.410812	protein_coding	46.2965	64.007	97.5631	40.0546	56.1404	94.1831
Fetal liver	C-OCM vs C+OCM	SLC25A11	ENSBTAG00000004910	1.10587	0.83016	0.4559	protein_coding	33.4793	40.6248	48.7942	31.2647	36.8232	41.6325
Fetal liver	C-OCM vs C+OCM	SLC16A11	ENSBTAG00000020852	-1.15656	0.862585	0.545402	protein_coding	8.64722	15.945	46.4513	4.5943	18.4495	37.3731
Fetal liver	C-OCM vs C+OCM	ACADVL	ENSBTAG00000003072	1.06634	0.903798	0.656609	protein_coding	69.3657	97.541	123.259	72.2558	91.4472	106.174
Fetal liver	C-OCM vs C+OCM	TP53	ENSBTAG00000001069	1.1143	0.836037	0.467362	protein_coding	54.1415	79.4902	102.639	56.909	71.3741	93.7655
Fetal liver	C-OCM vs C+OCM	SLC25A35	ENSBTAG00000018808	-1.45289	0.749529	0.306717	protein_coding	0	1.13316	2.45695	0	1.6668	2.88902
Fetal liver	C-OCM vs C+OCM	SCO1	ENSBTAG00000021780	1.0138	0.979484	0.921381	protein_coding	24.8675	34.2912	45.4919	27.6196	33.7121	36.702
Fetal liver	C-OCM vs C+OCM	ELAC2	ENSBTAG00000021939	-1.11907	0.866375	0.553051	protein_coding	4.32361	15.7443	20.4412	7.10028	17.6221	26.5737
Fetal liver	C-OCM vs C+OCM	COX10	ENSBTAG00000015294	1.12883	0.830313	0.456081	protein_coding	8.41668	11.9146	15.4838	8.33259	10.5918	12.2555
Fetal liver	C-OCM vs C+OCM	UBB	ENSBTAG00000017246	1.01705	0.983005	0.931167	protein_coding	852.783	1102.93	1367.01	867.438	1084.63	1767.76
Fetal liver	C-OCM vs C+OCM	TTC19	ENSBTAG00000013270	-1.26795	0.740823	0.285464	protein_coding	1.8336	2.89787	4.81154	2.47033	3.74963	4.67097
Fetal liver	C-OCM vs C+OCM	AKAP10	ENSBTAG00000003439	1.06953	0.902115	0.649658	protein_coding	22.9685	28.9743	35.5288	19.4527	26.9283	35.2353
Fetal liver	C-OCM vs C+OCM	ALDH3A2	ENSBTAG00000039161	-1.15005	0.783747	0.360993	protein_coding	44.7399	65.7448	85.6319	57.6763	75.6672	102.849
Fetal liver	C-OCM vs C+OCM	SHMT1	ENSBTAG00000017094	-1.14936	0.839473	0.483121	protein_coding	6.88637	11.4932	20.1097	6.90491	13.2332	17.7193
Fetal liver	C-OCM vs C+OCM	TOP3A	ENSBTAG00000017087	-1.05583	0.930252	0.723929	protein_coding	25.7723	37.7706	48.0653	17.9595	39.7421	52.3961
Fetal liver	C-OCM vs C+OCM	MIEF2	ENSBTAG00000017081	-1.23777	0.817508	0.425046	protein_coding	0	3.10637	4.1973	2.23394	3.9768	7.51794
Fetal liver	C-OCM vs C+OCM	ATPAF2	ENSBTAG00000008801	1.16553	0.742952	0.288706	protein_coding	17.0963	22.6115	28.319	15.7924	19.5992	28.4011
Fetal liver	C-OCM vs C+OCM	PEMT	ENSBTAG00000016432	-1.05188	0.948112	0.796866	protein_coding	29.7013	77.1544	160.44	46.5695	81.1847	139.3
Fetal liver	C-OCM vs C+OCM	NT5M	ENSBTAG00000030820	-1.37521	0.746312	0.299744	protein_coding	0.751892	1.61032	2.54667	1.21851	2.34537	7.51794
Fetal liver	C-OCM vs C+OCM	FLCN	ENSBTAG00000008010	1.17914	0.722113	0.247033	protein_coding	38.562	55.0496	68.7808	40.061	46.5842	63.5658
Fetal liver	C-OCM vs C+OCM	PLD6	ENSBTAG00000008009	-2.83776		0.362247	protein_coding	0	0	0	0	0.0327358	0.121341
Fetal liver	C-OCM vs C+OCM	DHRS7B	ENSBTAG00000010559	1.02705	0.968561	0.882098	protein_coding	6.90516	10.9141	19.0491	7.32275	10.706	14.0756
Fetal liver	C-OCM vs C+OCM	TMEM11	ENSBTAG00000010566	1.44876	0.597995	0.0263962	protein_coding	36.9046	75.4377	118.617	37.5843	52.0907	70.1675
Fetal liver	C-OCM vs C+OCM	SPATA20	ENSBTAG00000004155	-1.17297	0.845056	0.500393	protein_coding	2.60235	4.15941	8.25122	2.50598	4.86233	6.96985
Fetal liver	C-OCM vs C+OCM	RSAD1	ENSBTAG00000021303	1.11457	0.897283	0.637391	protein_coding	4.41971	6.63472	10.5225	1.04416	5.89035	7.52315
Fetal liver	C-OCM vs C+OCM	ACSF2	ENSBTAG00000021301	-1.12409	0.845173	0.50158	protein_coding	7.33133	11.0864	15.7894	6.09257	12.5513	16.017
Fetal liver	C-OCM vs C+OCM	LRRC59	ENSBTAG00000006072	-1.25984	0.643665	0.123012	protein_coding	24.0406	42.9839	58.4908	38.7078	54.0014	63.5658
Fetal liver	C-OCM vs C+OCM	MRPL27	ENSBTAG00000021720	1.26038	0.662926	0.148899	protein_coding	26.7194	41.1971	56.9588	23.2917	32.8102	59.3082
Fetal liver	C-OCM vs C+OCM	PDK2	ENSBTAG00000008744	1.13606	0.838492	0.473186	protein_coding	5.28042	8.79824	12.4069	5.92952	7.69447	10.1116
Fetal liver	C-OCM vs C+OCM	PHB	ENSBTAG00000017120	1.17487	0.743086	0.289472	protein_coding	66.1852	104.576	125.009	63.5227	89.1363	131.773
Fetal liver	C-OCM vs C+OCM	ATP5MC1	ENSBTAG00000018339	1.17575	0.770161	0.340255	protein_coding	49.3438	81.0753	115.797	49.5529	69.0745	130.729
Fetal liver	C-OCM vs C+OCM	PNPO	ENSBTAG00000012259	-1.77695	0.57721	0.0143942	protein_coding	1.50386	3.74305	6.51907	3.35091	6.7495	9.44018
Fetal liver	C-OCM vs C+OCM	MRPL10	ENSBTAG00000001832	1.07832	0.887104	0.601979	protein_coding	18.9553	23.5853	27.0695	16.5865	21.8985	27.1568
Fetal liver	C-OCM vs C+OCM	MRPL45	ENSBTAG00000025001	1.15535	0.767279	0.335167	protein_coding	20.6622	25.8272	41.5442	19.475	22.2124	25.4872
Fetal liver	C-OCM vs C+OCM	CISD3	ENSBTAG00000046569	-1.34142	0.814383	0.419881	protein_coding	0.204746	1.0309	2.06781	0.529356	1.43708	4.5943
Fetal liver	C-OCM vs C+OCM	FKBP10	ENSBTAG00000011454	-1.07963	0.936285	0.746136	protein_coding	1.1279	11.4637	28.1757	8.84037	12.4392	16.2889
Fetal liver	C-OCM vs C+OCM	ACLY	ENSBTAG00000016740	-1.20392	0.693677	0.197191	protein_coding	44.364	55.4675	65.6327	54.2963	66.7565	73.3158
Fetal liver	C-OCM vs C+OCM	COASY	ENSBTAG00000046746	-1.16586	0.822559	0.439499	protein_coding	1.69185	9.91602	13.8116	7.30911	11.5948	15.5317
Fetal liver	C-OCM vs C+OCM	COA3	ENSBTAG00000019911	1.21031	0.720725	0.243442	protein_coding	48.1749	65.1612	95.6833	39.8048	53.9382	88.7535
Fetal liver	C-OCM vs C+OCM	BECN1	ENSBTAG00000019914	-1.03431	0.952149	0.82082	protein_coding	18.6416	34.7673	40.4832	24.6421	35.8058	47.3189
Fetal liver	C-OCM vs C+OCM	NBR1	ENSBTAG00000001632	-1.14486	0.76694	0.333949	protein_coding	85.8775	102.789	120.548	85.621	117.408	140.332
Fetal liver	C-OCM vs C+OCM	NAGS	ENSBTAG00000016249	-1.13637	0.86964	0.560595	protein_coding	3.05493	4.64202	5.63949	2.71481	5.2272	10.678
Fetal liver	C-OCM vs C+OCM	SLC25A39	ENSBTAG00000019463	1.41882	0.683561	0.185253	protein_coding	361.753	1069.75	2329.67	384.336	754.024	1947.56
Fetal liver	C-OCM vs C+OCM	DCAKD	ENSBTAG00000006048	1.25807	0.643165	0.1107	protein_coding	25.4133	33.1366	38.5365	19.7786	26.4574	37.7985
Fetal liver	C-OCM vs C+OCM	MAPT	ENSBTAG00000017512	1.19026		0.750619	protein_coding	0	0.311982	1.2446	0	0.263207	0.617582
Fetal liver	C-OCM vs C+OCM	CYB561	ENSBTAG00000020810	1.05761	0.964352	0.863872	protein_coding	0	0.888841	1.76014	0.417663	0.849555	1.11697
Fetal liver	C-OCM vs C+OCM	TACO1	ENSBTAG00000009885	-1.34227	0.664815	0.151538	protein_coding	3.05601	5.11781	8.28696	4.73231	6.97986	11.0681
Fetal liver	C-OCM vs C+OCM	POLG2	ENSBTAG00000018420	1.31296	0.650491	0.132083	protein_coding	6.31575	8.99637	11.5086	4.38547	6.74763	10.662
Fetal liver	C-OCM vs C+OCM	FASN	ENSBTAG00000015980	1.13367	0.831221	0.456914	protein_coding	130.507	179.317	234.701	91.2595	158.102	227.659
Fetal liver	C-OCM vs C+OCM	PYCR1	ENSBTAG00000000042	1.09015	0.871134	0.564728	protein_coding	98.5031	131.081	178.165	102.51	120.403	138.664
Fetal liver	C-OCM vs C+OCM	P4HB	ENSBTAG00000006045	-1.33368	0.711948	0.225244	protein_coding	193.81	455.622	718.756	196.719	607.664	1053.62
Fetal liver	C-OCM vs C+OCM	SLC25A10	ENSBTAG00000055145	1.15445	0.795415	0.378359	protein_coding	39.2089	56.6149	79.8927	36.334	49.1094	73.4114
Fetal liver	C-OCM vs C+OCM	MRPL12	ENSBTAG00000000417	1.17917	0.776771	0.348587	protein_coding	31.7114	52.2086	81.5846	27.8794	44.3935	98.7774
Fetal liver	C-OCM vs C+OCM	HGS	ENSBTAG00000000411	1.14143	0.801409	0.393315	protein_coding	70.2734	103.404	155.274	69.955	90.6644	136.158
Fetal liver	C-OCM vs C+OCM	OXLD1	ENSBTAG00000000355	1.19562	0.828007	0.449591	protein_coding	4.33586	8.18145	15.9785	3.77333	6.9111	16.08
Fetal liver	C-OCM vs C+OCM	PGS1	ENSBTAG00000000675	1.14599	0.793798	0.376153	protein_coding	17.1264	23.5634	34.2129	17.1417	20.4659	26.5737
Fetal liver	C-OCM vs C+OCM	ACOX1	ENSBTAG00000030174	-1.47633	0.60437	0.0482337	protein_coding	6.82508	19.3874	36.7941	13.1564	28.5953	41.2015
Fetal liver	C-OCM vs C+OCM	MRPL38	ENSBTAG00000022009	1.2601	0.651303	0.13366	protein_coding	21.4356	38.9589	54.703	26.5211	31.001	47.196
Fetal liver	C-OCM vs C+OCM	SLC25A19	ENSBTAG00000000202	1.10467	0.859077	0.538406	protein_coding	11.8154	14.5635	21.4301	9.96953	13.172	15.8957
Fetal liver	C-OCM vs C+OCM	MRPS7	ENSBTAG00000016133	1.15469	0.75793	0.319693	protein_coding	35.1367	45.6822	53.582	29.7554	39.7601	63.6937
Fetal liver	C-OCM vs C+OCM	NT5C	ENSBTAG00000011527	1.31192	0.679969	0.182445	protein_coding	33.8108	63.5844	121.813	21.4389	48.5482	117.99
Fetal liver	C-OCM vs C+OCM	ATP5PD	ENSBTAG00000021227	1.21298	0.721069	0.244245	protein_coding	62.4284	100.189	139.671	59.729	82.7302	161.009
Fetal liver	C-OCM vs C+OCM	MRPL58	ENSBTAG00000003303	1.23261	0.6902	0.192136	protein_coding	17.1264	31.0516	40.4163	17.4687	25.2693	40.7222
Fetal liver	C-OCM vs C+OCM	FDXR	ENSBTAG00000006525	1.15996	0.816633	0.42367	protein_coding	6.62957	10.5932	14.9744	5.58485	9.1921	11.8914
Fetal liver	C-OCM vs C+OCM	ABCA9	ENSBTAG00000006896	-1.3388	0.813007	0.415814	protein_coding	0.187983	0.739765	1.43641	0	0.981881	1.94057
Fetal liver	C-OCM vs C+OCM	PRKCA	ENSBTAG00000001061	1.09029	0.884683	0.597476	protein_coding	10.4571	14.1406	17.0963	8.97976	12.871	16.6237
[truncated: 339 more rows]

## Sheet: R+OCM vs C+OCM
Tissue	Contrast	Name	Ensembl ID	Fold change	FDR p-value	P-value	Biotype	R+OCM - Min CPM	R+OCM - Mean CPM	R+OCM - Max CPM	C+OCM - Min CPM	C+OCM - Mean CPM	C+OCM - Max CPM
[truncated: 1,247 more rows]

[truncated: 3 more sheets: R+OCM vs C-OCM, R-OCM VS C+OCM, R-OCM vs R+OCM]
