# Supplementary material for: Tissue-Specific Mitochondrial Functionality and Mitochondrial-Related Gene Profiles in Response to Maternal Nutrition and One-Carbon Metabolite Supplementation During Early Pregnancy in Heifers
Source: Animals (Basel). 2025 Sep 14;15(18):2689. doi: 10.3390/ani15182689 (PMC12466886; doi:10.3390/ani15182689)
Supplement: Supplementary file 1 [file animals-15-02689-s001.zip › supplementary file S2.xlsx]

## Sheet: MitoGeneList
Table S2: The 1283 mitochondria-related genes	Unnamed: 1	Unnamed: 2	Unnamed: 3	mt_ens_base	mt_symbol
Gene Name	Ensembl ID	Location	Description		GENE NAME
ATP5PF	ENSBTAG00000000605	1:10656633-10698960	ATP synthase peripheral stalk subunit F6		ATP5PF
MRPL39	ENSBTAG00000019542	1:10823241-10849340	mitochondrial ribosomal protein L39		MRPL39
GFM1	ENSBTAG00000027795	1:108852510-108903175	G elongation factor mitochondrial 1		GFM1
EIF2A	ENSBTAG00000009106	1:117556622-117597952	eukaryotic translation initiation factor 2A		EIF2A
SLC25A36	ENSBTAG00000015310	1:128008637-128042419	solute carrier family 25 member 36		SLC25A36
MRPS22	ENSBTAG00000047608	1:129706886-129754572	mitochondrial ribosomal protein S22		MRPS22
ESYT3	ENSBTAG00000008111	1:130610160-130664345	extended synaptotagmin 3		ESYT3
PCCB	ENSBTAG00000015221	1:132757273-133024359	propionyl-CoA carboxylase subunit beta		PCCB
ACAD11	ENSBTAG00000031010	1:136905775-137025947	acyl-CoA dehydrogenase family member 11		ACAD11
MRPL3	ENSBTAG00000030942	1:138384448-138441532	mitochondrial ribosomal protein L3		MRPL3
MRPS6	ENSBTAG00000012594	1:1390802-1455219	mitochondrial ribosomal protein S6		MRPS6
NDUFV3	ENSBTAG00000021491	1:143119849-143131757	NADH:ubiquinone oxidoreductase subunit V3		NDUFV3
GATD3A	ENSBTAG00000007106	1:144148918-144158060	glutamine amidotransferase like class 1 domain containing 3A		GATD3A
YBEY	ENSBTAG00000003161	1:145972839-145977560	ybeY metalloendoribonuclease		YBEY
CBR3	ENSBTAG00000018688	1:148440557-148450711	carbonyl reductase 3		CBR3
OXNAD1	ENSBTAG00000004891	1:153274403-153318611	oxidoreductase NAD binding domain containing 1		OXNAD1
ATP5PO	ENSBTAG00000018278	1:1643627-1651039	ATP synthase peripheral stalk subunit OSCP		ATP5PO
DNAJC28	ENSBTAG00000009187	1:2028899-2030042	DnaJ heat shock protein family (Hsp40) member C28		DNAJC28
SOD1	ENSBTAG00000018854	1:3824600-3833406	superoxide dismutase 1		SOD1
NSUN3	ENSBTAG00000015728	1:38360628-38420853	NOP2/Sun RNA methyltransferase 3		NSUN3
CPOX	ENSBTAG00000004124	1:42888155-42901415	coproporphyrinogen oxidase		CPOX
NIT2	ENSBTAG00000004833	1:44617552-44637448	nitrilase family member 2		NIT2
TOMM70	ENSBTAG00000014302	1:44650782-44687949	translocase of outer mitochondrial membrane 70		TOMM70
TRMT10C	ENSBTAG00000024027	1:45988288-45992514	tRNA methyltransferase 10C, mitochondrial RNase P subunit		TRMT10C
ABHD10	ENSBTAG00000004601	1:56737575-56750712	abhydrolase domain containing 10		ABHD10
ATG3	ENSBTAG00000009084	1:57309119-57343709	autophagy related 3		ATG3
TIMMDC1	ENSBTAG00000012581	1:64275416-64295231	translocase of inner mitochondrial membrane domain containing 1		TIMMDC1
COX17	ENSBTAG00000002182	1:64425087-64432940	cytochrome c oxidase copper chaperone COX17		COX17
NDUFB4	ENSBTAG00000015892	1:65318370-65324506	NADH:ubiquinone oxidoreductase subunit B4		NDUFB4
CCDC58	ENSBTAG00000054520	1:66796529-66819338	coiled-coil domain containing 58		CCDC58
FAM162A	ENSBTAG00000011140	1:66820311-66861495	family with sequence similarity 162 member A		FAM162A
RPL35A	ENSBTAG00000014208	1:70176688-70180132	ribosomal protein L35a		RPL35A
BDH1	ENSBTAG00000000448	1:71964667-72000537	3-hydroxybutyrate dehydrogenase 1		BDH1
OPA1	ENSBTAG00000019514	1:73771856-73856448	OPA1 mitochondrial dynamin like GTPase		OPA1
P3H2	ENSBTAG00000021025	1:77130099-77309576	prolyl 3-hydroxylase 2		P3H2
EHHADH	ENSBTAG00000019625	1:81877673-81931209	enoyl-CoA hydratase and 3-hydroxyacyl CoA dehydrogenase		EHHADH
PARL	ENSBTAG00000014460	1:83246422-83301299	presenilin associated rhomboid like		PARL
MCCC1	ENSBTAG00000006548	1:83960685-84019357	methylcrotonoyl-CoA carboxylase 1		MCCC1
DNAJC19	ENSBTAG00000023513	1:86035466-86040735	DnaJ heat shock protein family (Hsp40) member C19		DNAJC19
MRPL47	ENSBTAG00000002462	1:87503556-87536139	mitochondrial ribosomal protein L47		MRPL47
NDUFB5	ENSBTAG00000002463	1:87503556-87536139	NADH:ubiquinone oxidoreductase subunit B5		NDUFB5
MFN1	ENSBTAG00000010485	1:87721168-87765315	mitofusin 1		MFN1
GTPBP6	ENSBTAG00000054315	1:88354296-88362389	GTP binding protein 6 (putative)		GTPBP6
NCEH1	ENSBTAG00000020073	1:94818554-94882838	neutral cholesterol ester hydrolase 1		NCEH1
DMGDH	ENSBTAG00000002110	10:10026068-10142758	dimethylglycine dehydrogenase		DMGDH
MTX3	ENSBTAG00000013132	10:10952453-10961762	metaxin 3		MTX3
MTFMT	ENSBTAG00000021630	10:11936564-11961634	mitochondrial methionyl-tRNA formyltransferase		MTFMT
CLPX	ENSBTAG00000008386	10:12092542-12157468	caseinolytic mitochondrial matrix peptidase chaperone subunit		CLPX
SDR39U1	ENSBTAG00000004788	10:20731297-20734731	short chain dehydrogenase/reductase family 39U member 1		SDR39U1
DHRS1	ENSBTAG00000010234	10:20871433-20880388	dehydrogenase/reductase 1		DHRS1
PCK2	ENSBTAG00000011934	10:21036260-21044548	phosphoenolpyruvate carboxykinase 2, mitochondrial		PCK2
DHRS4	ENSBTAG00000017665	10:21088231-21100627	dehydrogenase/reductase (SDR family) member 4		DHRS4
CMTM5	ENSBTAG00000032709	10:21515533-21546661	CKLF like MARVEL transmembrane domain containing 5		CMTM5
BCL2L2	ENSBTAG00000019692	10:21602047-21606907	BCL2 like 2		BCL2L2
MRPL52	ENSBTAG00000014822	10:21979442-21984547	mitochondrial ribosomal protein L52		MRPL52
OXA1L	ENSBTAG00000014820	10:21990495-22042635	OXA1L mitochondrial inner membrane protein		OXA1L
METTL17	ENSBTAG00000006613	10:26119685-26125451	methyltransferase like 17		METTL17
AVEN	ENSBTAG00000044029	10:28535055-28727307	apoptosis and caspase activation inhibitor		AVEN
IVD	ENSBTAG00000004409	10:36022719-36034673	isovaleryl-CoA dehydrogenase		IVD
RAD51	ENSBTAG00000002918	10:36255231-36291194	RAD51 recombinase		RAD51
RMDN3	ENSBTAG00000002921	10:36291369-36306626	regulator of microtubule dynamics 3		RMDN3
C10H15orf62	ENSBTAG00000047281	10:36316702-36354616	chromosome 10 C15orf62 homolog		C10H15ORF62
NDUFAF1	ENSBTAG00000010778	10:36820289-36837237	NADH:ubiquinone oxidoreductase complex assembly factor 1		NDUFAF1
L2HGDH	ENSBTAG00000015200	10:43166418-43219854	L-2-hydroxyglutarate dehydrogenase		L2HGDH
DMAC2L	ENSBTAG00000015202	10:43219971-43284821	distal membrane arm assembly complex 2 like		DMAC2L
PIF1	ENSBTAG00000007638	10:45270352-45277456	PIF1 5'-to-3' DNA helicase		PIF1
LACTB	ENSBTAG00000017373	10:46905305-46923194	lactamase beta		LACTB
SFXN1	ENSBTAG00000014536	10:5613865-5674977	sideroflexin 1		SFXN1
DUT	ENSBTAG00000011998	10:62059578-62071091	deoxyuridine triphosphatase		DUT
SQOR	ENSBTAG00000010365	10:64811086-64864928	sulfide quinone oxidoreductase		SQOR
GATM	ENSBTAG00000005586	10:65098686-65114697	glycine amidinotransferase		GATM
SORD	ENSBTAG00000025496	10:65335565-65382146	sorbitol dehydrogenase		SORD
BMP4	ENSBTAG00000003835	10:66518526-66525667	bone morphogenetic protein 4		BMP4
TOMM20L	ENSBTAG00000052431	10:70671020-70683337	translocase of outer mitochondrial membrane 20 like		TOMM20L
TIMM9	ENSBTAG00000010503	10:70683475-70832429	translocase of inner mitochondrial membrane 9		TIMM9
TRMT5	ENSBTAG00000011796	10:73110975-73121588	tRNA methyltransferase 5		TRMT5
MTHFD1	ENSBTAG00000009641	10:76546543-76607077	methylenetetrahydrofolate dehydrogenase, cyclohydrolase and formyltetrahydrofolate synthetase 1		MTHFD1
ARG2	ENSBTAG00000001945	10:79498979-79534600	arginase 2		ARG2
RDH11	ENSBTAG00000001950	10:79556431-79566949	retinol dehydrogenase 11		RDH11
COX16	ENSBTAG00000030595	10:81981150-82060888	cytochrome c oxidase assembly factor COX16		COX16
SYNJ2BP	ENSBTAG00000007586	10:81981150-82060888	synaptojanin 2 binding protein		SYNJ2BP
PSEN1	ENSBTAG00000011757	10:84619689-84686874	presenilin 1		PSEN1
ACOT2	ENSBTAG00000046814	10:84922428-84978751	acyl-CoA thioesterase 2		ACOT2
COQ6	ENSBTAG00000020331	10:85333908-85348765	coenzyme Q6, monooxygenase		COQ6
ALDH6A1	ENSBTAG00000018469	10:85428883-85447592	aldehyde dehydrogenase 6 family member A1		ALDH6A1
ISCA2	ENSBTAG00000021956	10:85783971-85785721	iron-sulfur cluster assembly 2		ISCA2
DLST	ENSBTAG00000006463	10:86137702-86156692	dihydrolipoamide S-succinyltransferase		DLST
GSTZ1	ENSBTAG00000002706	10:88528914-88537179	glutathione S-transferase zeta 1		GSTZ1
SPTLC2	ENSBTAG00000020480	10:88689278-88784551	serine palmitoyltransferase long chain base subunit 2		SPTLC2
SLIRP	ENSBTAG00000008135	10:88823934-88853571	SRA stem-loop interacting RNA binding protein		SLIRP
ALKBH1	ENSBTAG00000008133	10:88823934-88853571	alkB homolog 1, histone H2A dioxygenase		ALKBH1
ADCK1	ENSBTAG00000012106	10:88931674-89062788	aarF domain containing kinase 1		ADCK1
HTRA2	ENSBTAG00000020124	11:10107423-10120751	HtrA serine peptidase 2		HTRA2
MRPL53	ENSBTAG00000016599	11:10159212-10162298	mitochondrial ribosomal protein L53		MRPL53
DNLZ	ENSBTAG00000012880	11:103822109-103831359	DNL-type zinc finger		DNLZ
PMPCA	ENSBTAG00000001353	11:103865152-103875086	peptidase, mitochondrial processing alpha subunit		PMPCA
INPP5E	ENSBTAG00000001354	11:103876329-103886130	inositol polyphosphate-5-phosphatase E		INPP5E
MTHFD2	ENSBTAG00000004881	11:10424408-10446337	methylenetetrahydrofolate dehydrogenase (NADP+ dependent) 2, methenyltetrahydrofolate cyclohydrolase		MTHFD2
SURF1	ENSBTAG00000030384	11:104259370-104263171	surfeit locus protein 1		SURF1
SARDH	ENSBTAG00000004510	11:104521667-104582043	sarcosine dehydrogenase		SARDH
BOLA3	ENSBTAG00000050675	11:10504932-10514090	bolA family member 3		BOLA3
MRPS2	ENSBTAG00000005688	11:105822040-105825257	mitochondrial ribosomal protein S2		MRPS2
MRPL41	ENSBTAG00000039138	11:106520890-106521533	mitochondrial ribosomal protein L41		MRPL41
DGUOK	ENSBTAG00000012037	11:10696133-10730414	deoxyguanosine kinase		DGUOK
CCT7	ENSBTAG00000012756	11:11197279-11214567	chaperonin containing TCP1 subunit 7		CCT7
RAB11FIP5	ENSBTAG00000006162	11:11326324-11369731	RAB11 family interacting protein 5		RAB11FIP5
SFXN5	ENSBTAG00000050078	11:11371160-11498288	sideroflexin 5		SFXN5
SPR	ENSBTAG00000021961	11:11548543-11556964	sepiapterin reductase		SPR
FAM136A	ENSBTAG00000008674	11:14150134-14154627	family with sequence similarity 136 member A		FAM136A
SLC30A6	ENSBTAG00000010898	11:14763570-14809754	solute carrier family 30 member 6		SLC30A6
MRPS5	ENSBTAG00000008241	11:1922409-1945833	mitochondrial ribosomal protein S5		MRPS5
NDUFAF7	ENSBTAG00000001113	11:19635216-19675873	NADH:ubiquinone oxidoreductase complex assembly factor 7		NDUFAF7
FAHD2A	ENSBTAG00000011553	11:2153785-2164529	fumarylacetoacetate hydrolase domain containing 2A		FAHD2A
GPAT2	ENSBTAG00000011558	11:2164620-2174030	glycerol-3-phosphate acyltransferase 2, mitochondrial		GPAT2
STARD7	ENSBTAG00000018372	11:2318511-2337596	StAR related lipid transfer domain containing 7		STARD7
COX7A2L	ENSBTAG00000000705	11:24756934-24769582	cytochrome c oxidase subunit 7A2 like		COX7A2L
LRPPRC	ENSBTAG00000016368	11:26107977-26207684	leucine rich pentatricopeptide repeat containing		LRPPRC
PREPL	ENSBTAG00000017429	11:26701405-26771592	prolyl endopeptidase like		PREPL
COX5B	ENSBTAG00000053107	11:2946405-2949703	cytochrome c oxidase subunit Vb		COX5B
ACYP2	ENSBTAG00000006852	11:36831219-37010446	acylphosphatase 2		ACYP2
COA5	ENSBTAG00000014873	11:3790083-3834738	cytochrome c oxidase assembly factor 5		COA5
MTIF2	ENSBTAG00000015481	11:37973501-37996104	mitochondrial translational initiation factor 2		MTIF2
PNPT1	ENSBTAG00000008909	11:38307013-38347120	polyribonucleotide nucleotidyltransferase 1		PNPT1
LIPT1	ENSBTAG00000003965	11:4311241-4314128	lipoyltransferase 1		LIPT1
MRPL30	ENSBTAG00000038949	11:4336947-4351724	mitochondrial ribosomal protein L30		MRPL30
MRPL19	ENSBTAG00000002557	11:44019397-44030213	mitochondrial ribosomal protein L19		MRPL19
POLR1B	ENSBTAG00000014166	11:46252624-46274597	RNA polymerase I subunit B		POLR1B
CHCHD5	ENSBTAG00000052525	11:46282972-46288981	coiled-coil-helix-coiled-coil-helix domain containing 5		CHCHD5
RPIA	ENSBTAG00000002866	11:47351625-47386204	ribose 5-phosphate isomerase A		RPIA
FABP1	ENSBTAG00000018054	11:47917374-47923252	fatty acid binding protein 1		FABP1
IMMT	ENSBTAG00000003307	11:48518870-48716318	inner membrane mitochondrial protein		IMMT
MRPL35	ENSBTAG00000004823	11:48518870-48716318	mitochondrial ribosomal protein L35		MRPL35
PTCD3	ENSBTAG00000006482	11:48727825-48759022	pentatricopeptide repeat domain 3		PTCD3
HIGD1A	ENSBTAG00000031731	11:49922457-49922739	HIG1 hypoxia inducible domain family member 1A		HIGD1A
SUCLG1	ENSBTAG00000006075	11:50516576-50551425	succinate-CoA ligase alpha subunit		SUCLG1
MDH1	ENSBTAG00000019295	11:61723955-62047723	malate dehydrogenase 1		MDH1
NFU1	ENSBTAG00000000141	11:67778939-67807964	NFU1 iron-sulfur cluster scaffold		NFU1
TRMT61B	ENSBTAG00000053233	11:70915663-70928358	tRNA methyltransferase 61B		TRMT61B
MRPL33	ENSBTAG00000055077	11:71932409-71940793	mitochondrial ribosomal protein L33		MRPL33
MPV17	ENSBTAG00000018269	11:72324889-72334888	mitochondrial inner membrane protein MPV17		MPV17
HADHB	ENSBTAG00000010083	11:73226233-73256305	hydroxyacyl-CoA dehydrogenase trifunctional multienzyme complex subunit beta		HADHB
HADHA	ENSBTAG00000015038	11:73256622-73298910	hydroxyacyl-CoA dehydrogenase trifunctional multienzyme complex subunit alpha		HADHA
RDH14	ENSBTAG00000023928	11:80160548-80165517	retinol dehydrogenase 14 (all-trans/9-cis/11-cis)		RDH14
SIRT3	ENSBTAG00000002044	11:82736890-83207199	sirtuin 3		SIRT3
COX8B	ENSBTAG00000002046	11:82736890-83207199	cytochrome c oxidase subunit VIII-H (heart/muscle)		COX8B
RSAD2	ENSBTAG00000016061	11:90038993-90056291	radical S-adenosyl methionine domain containing 2		RSAD2
CMPK2	ENSBTAG00000019979	11:90067532-90083512	cytidine/uridine monophosphate kinase 2		CMPK2
MRPS9	ENSBTAG00000006150	11:9113957-9158980	mitochondrial ribosomal protein S9		MRPS9
NDUFA8	ENSBTAG00000004295	11:93028886-93046862	NADH:ubiquinone oxidoreductase subunit A8		NDUFA8
MRRF	ENSBTAG00000018426	11:93141362-93196372	mitochondrial ribosome recycling factor		MRRF
HK2	ENSBTAG00000013108	11:9743171-9810098	hexokinase 2		HK2
PTRH1	ENSBTAG00000012736	11:98387398-98395443	peptidyl-tRNA hydrolase 1 homolog		PTRH1
FPGS	ENSBTAG00000008994	11:98472428-98497457	folylpolyglutamate synthase		FPGS
PIP5KL1	ENSBTAG00000003387	11:98588917-98598087	phosphatidylinositol-4-phosphate 5-kinase like 1		PIP5KL1
NAIF1	ENSBTAG00000012156	11:98706626-98711496	nuclear apoptosis inducing factor 1		NAIF1
SLC25A25	ENSBTAG00000011912	11:98712578-98748930	solute carrier family 25 member 25		SLC25A25
PTGES2	ENSBTAG00000016218	11:98758508-98765006	prostaglandin E synthase 2		PTGES2
TRUB2	ENSBTAG00000004663	11:98906988-98918673	TruB pseudouridine synthase family member 2		TRUB2
COQ4	ENSBTAG00000004664	11:98919109-98933125	coenzyme Q4		COQ4
ENDOG	ENSBTAG00000012484	11:99293312-99305631	endonuclease G		ENDOG
MIGA2	ENSBTAG00000010653	11:99510596-99535599	mitoguardin 2		MIGA2
CRAT	ENSBTAG00000001932	11:99559585-99572474	carnitine O-acetyltransferase		CRAT
MTRF1	ENSBTAG00000012260	12:11266777-11463803	mitochondrial translation release factor 1		MTRF1
VWA8	ENSBTAG00000001133	12:11675263-12071822	von Willebrand factor A domain containing 8		VWA8
DNAJC15	ENSBTAG00000034785	12:13141566-13223945	DnaJ heat shock protein family (Hsp40) member C15		DNAJC15
SLC25A30	ENSBTAG00000016529	12:15541389-15565519	solute carrier family 25 member 30		SLC25A30
SUCLA2	ENSBTAG00000006759	12:17809327-17853938	succinate-CoA ligase ADP-forming beta subunit		SUCLA2
SLC25A15	ENSBTAG00000011647	12:21783840-21814435	solute carrier family 25 member 15		SLC25A15
MRPS31	ENSBTAG00000015522	12:21839886-21865301	mitochondrial ribosomal protein S31		MRPS31
SPART	ENSBTAG00000008040	12:25176133-25208192	spartin		SPART
MTIF3	ENSBTAG00000020530	12:32482757-32495663	mitochondrial translational initiation factor 3		MTIF3
MIPEP	ENSBTAG00000008888	12:34305326-34390737	mitochondrial intermediate peptidase		MIPEP
MICU2	ENSBTAG00000015943	12:35458594-35512370	mitochondrial calcium uptake 2		MICU2
MRPL57	ENSBTAG00000003315	12:35582807-35583891	mitochondrial ribosomal protein L57		MRPL57
CLYBL	ENSBTAG00000004165	12:76430685-76660289	citrate lyase beta like		CLYBL
PCCA	ENSBTAG00000010672	12:76812918-77174969	propionyl-CoA carboxylase subunit alpha		PCCA
NAXD	ENSBTAG00000011466	12:85224845-85238032	NAD(P)HX dehydratase		NAXD
CARS2	ENSBTAG00000011471	12:85238265-85258334	cysteinyl-tRNA synthetase 2, mitochondrial		CARS2
NUDT5	ENSBTAG00000019509	13:12143249-12209716	nudix hydrolase 5		NUDT5
DHTKD1	ENSBTAG00000000291	13:12236001-12281753	dehydrogenase E1 and transketolase domain containing 1		DHTKD1
ECHDC3	ENSBTAG00000012377	13:12517106-12533297	enoyl-CoA hydratase domain containing 3		ECHDC3
ATP5F1C	ENSBTAG00000013930	13:16093404-16134182	ATP synthase F1 subunit gamma		ATP5F1C
YME1L1	ENSBTAG00000016445	13:17720459-17749247	YME1 like 1 ATPase		YME1L1
PDSS1	ENSBTAG00000006529	13:17916358-17956810	decaprenyl diphosphate synthase subunit 1		PDSS1
MSRB2	ENSBTAG00000044112	13:24115798-24140844	methionine sulfoxide reductase B2		MSRB2
THNSL1	ENSBTAG00000009117	13:25851588-25853835	threonine synthase like 1		THNSL1
PHYH	ENSBTAG00000007700	13:27975606-27996366	phytanoyl-CoA 2-hydroxylase		PHYH
MTPAP	ENSBTAG00000004387	13:35229883-35260074	mitochondrial poly(A) polymerase		MTPAP
MGME1	ENSBTAG00000003425	13:38242213-38250800	mitochondrial genome maintenance exonuclease 1		MGME1
PET117	ENSBTAG00000051618	13:38329975-38360021	PET117 homolog		PET117
ACSS1	ENSBTAG00000004281	13:42622173-42666487	acyl-CoA synthetase short chain family member 1		ACSS1
PITRM1	ENSBTAG00000002685	13:45081150-45161102	pitrilysin metallopeptidase 1		PITRM1
IDI1	ENSBTAG00000004075	13:46325274-46328399	isopentenyl-diphosphate delta isomerase 1		IDI1
PRNP	ENSBTAG00000048903	13:47039698-47058759	prion protein		PRNP
CDS2	ENSBTAG00000006066	13:47441799-47498715	CDP-diacylglycerol synthase 2		CDS2
CRLS1	ENSBTAG00000000065	13:48186874-48209791	cardiolipin synthase 1		CRLS1
PANK2	ENSBTAG00000007920	13:51276262-51306156	pantothenate kinase 2		PANK2
MAVS	ENSBTAG00000013545	13:51338285-51351094	mitochondrial antiviral signaling protein		MAVS
FASTKD5	ENSBTAG00000051021	13:52039800-52087687	FAST kinase domains 5		FASTKD5
MRPS26	ENSBTAG00000000825	13:52129501-52131796	mitochondrial ribosomal protein S26		MRPS26
IDH3B	ENSBTAG00000018813	13:52514468-52524691	isocitrate dehydrogenase (NAD(+)) 3 non-catalytic subunit beta		IDH3B
MTG2	ENSBTAG00000014442	13:55018298-55025069	mitochondrial ribosome associated GTPase 2		MTG2
PRELID3B	ENSBTAG00000004402	13:57347418-57356139	PRELI domain containing 3B		PRELID3B
ATP5F1E	ENSBTAG00000039208	13:57357646-57361337	ATP synthase F1 subunit epsilon		ATP5F1E
BMP7	ENSBTAG00000015362	13:58889621-58975046	bone morphogenetic protein 7		BMP7
FAM210B	ENSBTAG00000013007	13:59572278-59582949	family with sequence similarity 210 member B		FAM210B
COX4I2	ENSBTAG00000016171	13:61199608-61205430	cytochrome c oxidase subunit 4I2		COX4I2
BCL2L1	ENSBTAG00000006526	13:61220110-61271367	BCL2 like 1		BCL2L1
PXMP4	ENSBTAG00000038738	13:63150880-63167809	peroxisomal membrane protein 4		PXMP4
UQCC1	ENSBTAG00000030990	13:64573004-64669659	ubiquinol-cytochrome c reductase complex assembly factor 1		UQCC1
NFS1	ENSBTAG00000006962	13:64887673-64904921	NFS1 cysteine desulfurase		NFS1
ROMO1	ENSBTAG00000027361	13:64904968-64906500	reactive oxygen species modulator 1		ROMO1
TOMM34	ENSBTAG00000003256	13:73347048-73367104	translocase of outer mitochondrial membrane 34		TOMM34
NDUFAF5	ENSBTAG00000004302	13:7387519-7413038	NADH:ubiquinone oxidoreductase complex assembly factor 5		NDUFAF5
MMP9	ENSBTAG00000020676	13:74746975-74754303	matrix metallopeptidase 9		MMP9
EYA2	ENSBTAG00000013336	13:75584897-75761781	EYA transcriptional coactivator and phosphatase 2		EYA2
CYP24A1	ENSBTAG00000002765	13:81592181-81610449	cytochrome P450, family 24, subfamily A, polypeptide 1		CYP24A1
TOP1MT	ENSBTAG00000053896	14:1288009-1303745	topoisomerase (DNA) I, mitochondrial		TOP1MT
NDUFB9	ENSBTAG00000020405	14:15383761-15560939	NADH:ubiquinone oxidoreductase subunit B9		NDUFB9
CYP11B1	ENSBTAG00000054126	14:1550746-1558425	cytochrome P450, subfamily XI B, polypeptide 1		CYP11B1
TMEM65	ENSBTAG00000022114	14:15675524-15719449	transmembrane protein 65		TMEM65
FER1L6	ENSBTAG00000013537	14:15865227-15995482	fer-1 like family member 6		FER1L6
LYPLA1	ENSBTAG00000004243	14:21994931-22011297	lysophospholipase 1		LYPLA1
MRPL15	ENSBTAG00000001174	14:22017166-22023197	mitochondrial ribosomal protein L15		MRPL15
CHCHD7	ENSBTAG00000049910	14:23376060-23383133	coiled-coil-helix-coiled-coil-helix domain containing 7		CHCHD7
PTK2	ENSBTAG00000009578	14:2844133-3037063	protein tyrosine kinase 2		PTK2
MTFR1	ENSBTAG00000008629	14:30039505-30098890	mitochondrial fission regulator 1		MTFR1
ADHFE1	ENSBTAG00000004476	14:30690618-30723593	alcohol dehydrogenase iron containing 1		ADHFE1
LACTB2	ENSBTAG00000001808	14:34328193-34360711	lactamase beta 2		LACTB2
TMEM70	ENSBTAG00000012920	14:37225601-37233937	transmembrane protein 70		TMEM70
GDAP1	ENSBTAG00000012608	14:37626643-37645604	ganglioside induced differentiation associated protein 1		GDAP1
RECQL4	ENSBTAG00000010276	14:428459-434942	RecQ like helicase 4		RECQL4
MRPS28	ENSBTAG00000001302	14:43120077-43222183	mitochondrial ribosomal protein S28		MRPS28
ADCK5	ENSBTAG00000011064	14:542385-570498	aarF domain containing kinase 5		ADCK5
EMC2	ENSBTAG00000010006	14:55973617-56023743	ER membrane protein complex subunit 2		EMC2
OXR1	ENSBTAG00000008285	14:57844324-58141613	oxidation resistance 1		OXR1
SLC25A32	ENSBTAG00000033902	14:61045414-61108240	solute carrier family 25 member 32		SLC25A32
RIDA	ENSBTAG00000012595	14:66121454-66129652	reactive intermediate imine deaminase A homolog		RIDA
MTERF3	ENSBTAG00000001522	14:67963954-67981692	mitochondrial transcription termination factor 3		MTERF3
UQCRB	ENSBTAG00000001521	14:67986644-67991355	ubiquinol-cytochrome c reductase binding protein		UQCRB
NDUFAF6	ENSBTAG00000007570	14:69265370-69301594	NADH:ubiquinone oxidoreductase complex assembly factor 6		NDUFAF6
PDP1	ENSBTAG00000000199	14:70358933-70367406	pyruvate dehyrogenase phosphatase catalytic subunit 1		PDP1
DECR1	ENSBTAG00000019663	14:73688313-73731818	2,4-dienoyl-CoA reductase 1		DECR1
CYC1	ENSBTAG00000012232	14:738123-740518	cytochrome c1		CYC1
RMDN1	ENSBTAG00000015734	14:76178739-76212523	regulator of microtubule dynamics 1		RMDN1
MRPL13	ENSBTAG00000006767	14:81745761-81863369	mitochondrial ribosomal protein L13		MRPL13
ACAT1	ENSBTAG00000012885	15:17734329-17763541	acetyl-CoA acetyltransferase 1		ACAT1
FDX1	ENSBTAG00000011793	15:20445066-20494938	ferredoxin 1		FDX1
DLAT	ENSBTAG00000010709	15:22340055-22374925	dihydrolipoamide S-acetyltransferase		DLAT
TIMM8B	ENSBTAG00000002000	15:22395339-22397325	translocase of inner mitochondrial membrane 8 homolog B		TIMM8B
SDHD	ENSBTAG00000016266	15:22397452-22409057	succinate dehydrogenase complex subunit D		SDHD
PTS	ENSBTAG00000049973	15:22586360-22594772	6-pyruvoyltetrahydropterin synthase		PTS
REXO2	ENSBTAG00000005843	15:24957689-24968465	RNA exonuclease 2		REXO2
ATP5MG	ENSBTAG00000007332	15:28942157-29093127	ATP synthase membrane subunit g		ATP5MG
SLC37A4	ENSBTAG00000008077	15:29590520-29599909	solute carrier family 37 member 4		SLC37A4
HMBS	ENSBTAG00000005364	15:29666770-29674064	hydroxymethylbilane synthase		HMBS
NLRX1	ENSBTAG00000040569	15:29751058-29769509	NLR family member X1		NLRX1
NUCB2	ENSBTAG00000017468	15:35156659-35179353	nucleobindin 2		NUCB2
CYB5R2	ENSBTAG00000016142	15:45046539-45056681	cytochrome b5 reductase 2		CYB5R2
MRPL17	ENSBTAG00000024781	15:46383576-46385081	mitochondrial ribosomal protein L17		MRPL17
TIMM10B	ENSBTAG00000003567	15:46565857-46566703	translocase of inner mitochondrial membrane 10B		TIMM10B
CLPB	ENSBTAG00000001280	15:51880778-52022991	ClpB homolog, mitochondrial AAA ATPase chaperonin		CLPB
MRPL48	ENSBTAG00000008347	15:53278738-53333980	mitochondrial ribosomal protein L48		MRPL48
UCP2	ENSBTAG00000003692	15:53409781-53416245	uncoupling protein 2		UCP2
UCP3	ENSBTAG00000005259	15:53440625-53451256	uncoupling protein 3		UCP3
LIPT2	ENSBTAG00000008227	15:53838025-53839967	lipoyl(octanoyl) transferase 2		LIPT2
RPS3	ENSBTAG00000005620	15:54593620-54598584	ribosomal protein S3		RPS3
METTL15	ENSBTAG00000003361	15:58806393-59021213	methyltransferase like 15		METTL15
IMMP1L	ENSBTAG00000000475	15:62222482-62296459	inner mitochondrial membrane peptidase subunit 1		IMMP1L
CAT	ENSBTAG00000020980	15:64975270-65011223	catalase		CAT
PDHX	ENSBTAG00000018261	15:65427260-65502624	pyruvate dehydrogenase complex component X		PDHX
ALKBH3	ENSBTAG00000009518	15:73974958-74018861	alkB homolog 3, alpha-ketoglutaratedependent dioxygenase		ALKBH3
ACCS	ENSBTAG00000008465	15:74175865-74199580	1-aminocyclopropane-1-carboxylate synthase homolog (inactive)		ACCS
ATG13	ENSBTAG00000017325	15:76578278-76620035	autophagy related 13		ATG13
PTPMT1	ENSBTAG00000018479	15:77368218-77373977	protein tyrosine phosphatase mitochondrial 1		PTPMT1
NDUFS3	ENSBTAG00000018483	15:77379152-77383888	NADH:ubiquinone oxidoreductase core subunit S3		NDUFS3
MTCH2	ENSBTAG00000018742	15:77409613-77429460	mitochondrial carrier 2		MTCH2
TIMM10	ENSBTAG00000024701	15:80788219-80790815	translocase of inner mitochondrial membrane 10		TIMM10
GLYAT	ENSBTAG00000038323	15:82122689-82192681	glycine-N-acyltransferase		GLYAT
MRPL16	ENSBTAG00000021188	15:82963909-83048887	mitochondrial ribosomal protein L16		MRPL16
ACAD8	ENSBTAG00000012937	15:83525511-83539320	acyl-CoA dehydrogenase family member 8		ACAD8
GLRX2	ENSBTAG00000015972	16:12146639-12232355	glutaredoxin 2		GLRX2
ATP2B4	ENSBTAG00000014059	16:1400154-1497069	ATPase plasma membrane Ca2+ transporting 4		ATP2B4
LYPLAL1	ENSBTAG00000015534	16:22658587-22690679	lysophospholipase like 1		LYPLAL1
IARS2	ENSBTAG00000012582	16:23586934-23631281	isoleucyl-tRNA synthetase 2, mitochondrial		IARS2
MARC2	ENSBTAG00000016277	16:24225167-24268400	mitochondrial amidoxime reducing component 2		MARC2
MARC1	ENSBTAG00000047287	16:24269637-24292851	mitochondrial amidoxime reducing component 1		MARC1
PYCR2	ENSBTAG00000005835	16:28945397-28949586	pyrroline-5-carboxylate reductase 2		PYCR2
COQ8A	ENSBTAG00000021880	16:29906147-29954708	coenzyme Q8A		COQ8A
SCCPDH	ENSBTAG00000003804	16:30588003-30618003	saccharopine dehydrogenase (putative)		SCCPDH
TFB2M	ENSBTAG00000000072	16:30706514-30820756	transcription factor B2, mitochondrial		TFB2M
COX20	ENSBTAG00000033136	16:32422374-32429108	cytochrome c oxidase assembly factor COX20		COX20
KMO	ENSBTAG00000014439	16:35178265-35246743	kynurenine 3-monooxygenase		KMO
FH	ENSBTAG00000021688	16:35260923-35288027	fumarate hydratase		FH
SELE	ENSBTAG00000007307	16:37372236-37384911	selectin E		SELE
MYOC	ENSBTAG00000020342	16:39097743-39111961	myocilin		MYOC
MFN2	ENSBTAG00000005314	16:41684078-41711310	mitofusin 2		MFN2
KIF1B	ENSBTAG00000054239	16:43256960-43342545	kinesin family member 1B		KIF1B
SLC25A33	ENSBTAG00000003177	16:43916566-43946700	solute carrier family 25 member 33		SLC25A33
PARK7	ENSBTAG00000020518	16:45400212-45416993	Parkinsonism associated deglycase		PARK7
DNAJC11	ENSBTAG00000011217	16:46707281-46777605	DnaJ heat shock protein family (Hsp40) member C11		DNAJC11
ACOT7	ENSBTAG00000021202	16:46978210-47087033	acyl-CoA thioesterase 7		ACOT7
ATAD3A	ENSBTAG00000002219	16:51085080-51101450	ATPase family, AAA domain containing 3A		ATAD3A
MRPL20	ENSBTAG00000004872	16:51132209-51135384	mitochondrial ribosomal protein L20		MRPL20
AURKAIP1	ENSBTAG00000004874	16:51147300-51151891	aurora kinase A interacting protein 1		AURKAIP1
PUSL1	ENSBTAG00000007619	16:51201648-51214693	pseudouridine synthase like 1		PUSL1
SLC25A34	ENSBTAG00000018723	16:51819918-51824310	solute carrier family 25 member 34		SLC25A34
AGMAT	ENSBTAG00000002478	16:51949574-51958274	agmatinase		AGMAT
PRDX6	ENSBTAG00000004855	16:54932617-54942555	peroxiredoxin 6		PRDX6
DARS2	ENSBTAG00000004358	16:55204246-55232009	aspartyl-tRNA synthetase 2, mitochondrial		DARS2
MRPS14	ENSBTAG00000001109	16:56248845-56268263	mitochondrial ribosomal protein S14		MRPS14
LAMC1	ENSBTAG00000011966	16:64062642-64183738	laminin subunit gamma 1		LAMC1
ANGEL2	ENSBTAG00000003702	16:70580071-70598523	angel homolog 2		ANGEL2
TIMM17A	ENSBTAG00000047059	16:80532690-80543813	translocase of inner mitochondrial membrane 17A		TIMM17A
MMAA	ENSBTAG00000012800	17:12653031-12681867	metabolism of cobalamin associated A		MMAA
UCP1	ENSBTAG00000004647	17:17164836-17171147	uncoupling protein 1		UCP1
NDUFC1	ENSBTAG00000039582	17:18388645-18392748	NADH:ubiquinone oxidoreductase subunit C1		NDUFC1
MGARP	ENSBTAG00000002599	17:18399762-18411428	mitochondria localized glutamic acid rich protein		MGARP
SLC25A31	ENSBTAG00000012826	17:29880312-29908490	solute carrier family 25 member 31		SLC25A31
NUDT6	ENSBTAG00000005695	17:34747123-34860849	nudix hydrolase 6		NUDT6
ETFDH	ENSBTAG00000016679	17:40279435-40340549	electron transfer flavoprotein dehydrogenase		ETFDH
PGAM5	ENSBTAG00000007513	17:44502889-44510673	PGAM family member 5, mitochondrial serine/threonine protein phosphatase		PGAM5
PXMP2	ENSBTAG00000007510	17:44512663-44522964	peroxisomal membrane protein 2		PXMP2
PUS1	ENSBTAG00000012990	17:45161929-45173082	pseudouridine synthase 1		PUS1
C17H12orf65	ENSBTAG00000020503	17:52320432-52322700	chromosome 17 C12orf65 homolog		C17H12ORF65
ABCB9	ENSBTAG00000008464	17:52574034-52603860	ATP binding cassette subfamily B member 9		ABCB9
DIABLO	ENSBTAG00000004199	17:53155699-53173948	diablo IAP-binding mitochondrial protein		DIABLO
PPTC7	ENSBTAG00000018332	17:54408215-54453472	PTC7 protein phosphatase homolog		PPTC7
ATXN2	ENSBTAG00000022069	17:55178852-55280779	ataxin 2		ATXN2
ACAD10	ENSBTAG00000001164	17:55349800-55448734	acyl-CoA dehydrogenase family, member 10		ACAD10
GATB	ENSBTAG00000013914	17:5993018-6093988	glutamyl-tRNA amidotransferase subunit B		GATB
SDSL	ENSBTAG00000008945	17:61005834-61018993	serine dehydratase like		SDSL
SLC8B1	ENSBTAG00000011103	17:61287673-61316764	solute carrier family 8 member B1		SLC8B1
ALDH2	ENSBTAG00000008743	17:62300434-62326158	aldehyde dehydrogenase 2 family member		ALDH2
RAB35	ENSBTAG00000022044	17:62472791-62491460	RAB35, member RAS oncogene family		RAB35
SIRT4	ENSBTAG00000021168	17:62623627-62639894	sirtuin 4		SIRT4
COX6A1	ENSBTAG00000012788	17:62732322-62746023	cytochrome c oxidase subunit VIa polypeptide 1		COX6A1
TRIAP1	ENSBTAG00000012790	17:62747153-62755938	TP53 regulated inhibitor of apoptosis 1		TRIAP1
GATC	ENSBTAG00000012791	17:62747153-62755938	glutamyl-tRNA amidotransferase subunit C		GATC
COQ5	ENSBTAG00000015761	17:62796287-62813384	coenzyme Q5, methyltransferase		COQ5
ACADS	ENSBTAG00000007484	17:62969283-62985770	acyl-CoA dehydrogenase short chain		ACADS
TCHP	ENSBTAG00000006504	17:63350532-63365001	trichoplein keratin filament binding		TCHP
MMAB	ENSBTAG00000005178	17:63628769-63639339	metabolism of cobalamin associated B		MMAB
ACACB	ENSBTAG00000022058	17:63845550-63976145	acetyl-CoA carboxylase beta		ACACB
UNG	ENSBTAG00000022058	17:63845550-63976145	uracil DNA glycosylase		UNG
ISCU	ENSBTAG00000011787	17:64357118-64363222	iron-sulfur cluster assembly enzyme		ISCU
HSCB	ENSBTAG00000015075	17:67975023-68023699	HscB mitochondrial iron-sulfur cluster cochaperone		HSCB
NIPSNAP1	ENSBTAG00000013152	17:68700996-68748582	nipsnap homolog 1		NIPSNAP1
UQCR10	ENSBTAG00000000913	17:68887319-68889515	ubiquinol-cytochrome c reductase, complex III subunit X		UQCR10
MTFP1	ENSBTAG00000018116	17:69423141-69441202	mitochondrial fission process 1		MTFP1
DUSP18	ENSBTAG00000017459	17:69618398-69623966	dual specificity phosphatase 18		DUSP18
PISD	ENSBTAG00000009006	17:70236409-70401301	phosphatidylserine decarboxylase		PISD
CHCHD10	ENSBTAG00000022032	17:71226029-71227888	coiled-coil-helix-coiled-coil-helix domain containing 10		CHCHD10
PI4KA	ENSBTAG00000013971	17:72208852-72268526	phosphatidylinositol 4-kinase alpha		PI4KA
SNAP29	ENSBTAG00000020760	17:72268870-72277819	synaptosome associated protein 29		SNAP29
AIFM3	ENSBTAG00000038132	17:72313146-72326846	apoptosis inducing factor mitochondria associated 3		AIFM3
SMPD4	ENSBTAG00000002130	17:72403729-72419364	sphingomyelin phosphodiesterase 4		SMPD4
SLC25A1	ENSBTAG00000008528	17:72617236-72620215	solute carrier family 25 member 1		SLC25A1
MRPL40	ENSBTAG00000019891	17:72693871-72696274	mitochondrial ribosomal protein L40		MRPL40
COMT	ENSBTAG00000019516	17:72873706-72932721	catechol-O-methyltransferase		COMT
TXNRD2	ENSBTAG00000043581	17:72873706-72932721	thioredoxin reductase 2		TXNRD2
PRODH	ENSBTAG00000047676	17:73105783-73123446	proline dehydrogenase (oxidase) 1		PRODH
MLYCD	ENSBTAG00000004248	18:10240323-10254080	malonyl-CoA decarboxylase		MLYCD
HSDL1	ENSBTAG00000018770	18:10436688-10448454	hydroxysteroid dehydrogenase like 1		HSDL1
COX4I1	ENSBTAG00000016079	18:11747956-11767078	cytochrome c oxidase subunit 4I1		COX4I1
CA5A	ENSBTAG00000010151	18:13345872-13368386	carbonic anhydrase 5A		CA5A
ACSF3	ENSBTAG00000015968	18:14203971-14248441	acyl-CoA synthetase family member 3		ACSF3
SPG7	ENSBTAG00000012041	18:14463305-14484611	SPG7 matrix AAA peptidase subunit, paraplegin		SPG7
TUBB3	ENSBTAG00000023730	18:14708939-14717352	tubulin beta 3 class III		TUBB3
VPS35	ENSBTAG00000002493	18:14984969-15012555	VPS35 retromer complex component		VPS35
GPT2	ENSBTAG00000002980	18:15315871-15349193	glutamic--pyruvic transaminase 2		GPT2
LONP2	ENSBTAG00000010867	18:16674437-16759589	lon peptidase 2, peroxisomal		LONP2
PDPR	ENSBTAG00000016471	18:1880340-1920828	pyruvate dehydrogenase phosphatase regulatory subunit		PDPR
MMP2	ENSBTAG00000019267	18:23752890-23780118	matrix metallopeptidase 2		MMP2
LDHD	ENSBTAG00000006779	18:2453441-2458665	lactate dehydrogenase D		LDHD
ARL2BP	ENSBTAG00000004844	18:25251820-25257892	ADP ribosylation factor like GTPase 2 binding protein		ARL2BP
CIAPIN1	ENSBTAG00000001854	18:25430934-25456211	cytokine induced apoptosis inhibitor 1		CIAPIN1
COQ9	ENSBTAG00000001855	18:25430934-25456211	coenzyme Q9		COQ9
GOT2	ENSBTAG00000007172	18:26447739-26471387	glutamic-oxaloacetic transaminase 2		GOT2
KARS	ENSBTAG00000015677	18:2923426-2943918	lysyl-tRNA synthetase		KARS
TK2	ENSBTAG00000005152	18:34194552-34273715	thymidine kinase 2		TK2
PDP2	ENSBTAG00000046708	18:34590075-34591671	pyruvate dehyrogenase phosphatase catalytic subunit 2		PDP2
DDX28	ENSBTAG00000004290	18:35478076-35479909	DEAD-box helicase 28		DDX28
DUS2	ENSBTAG00000014644	18:35479959-35512004	dihydrouridine synthase 2		DUS2
PDF	ENSBTAG00000001663	18:36472273-36480940	peptide deformylase, mitochondrial		PDF
CYB5B	ENSBTAG00000002412	18:36548064-36571837	cytochrome b5 type B		CYB5B
DHODH	ENSBTAG00000019887	18:39068956-39082057	dihydroorotate dehydrogenase (quinone)		DHODH
C18H19orf12	ENSBTAG00000020434	18:40317747-40330002	chromosome 18 C19orf12 homolog		C18H19ORF12
PDCD5	ENSBTAG00000009304	18:43083765-43090571	programmed cell death 5		PDCD5
NUDT19	ENSBTAG00000023614	18:43165772-43201620	nudix hydrolase 19		NUDT19
CEP89	ENSBTAG00000004864	18:43316096-43398266	centrosomal protein 89		CEP89
GPI	ENSBTAG00000006396	18:44782827-44812532	glucose-6-phosphate isomerase		GPI
COX6B1	ENSBTAG00000055082	18:46378361-46387003	cytochrome c oxidase subunit VIb polypeptide 1 (ubiquitous)		COX6B1
PRODH2	ENSBTAG00000031772	18:46508964-46524690	proline dehydrogenase 2		PRODH2
SDHAF1	ENSBTAG00000037461	18:46668495-46669544	succinate dehydrogenase complex assembly factor 1		SDHAF1
COX7A1	ENSBTAG00000014878	18:46806390-46808127	cytochrome c oxidase subunit 7A1		COX7A1
ECH1	ENSBTAG00000016313	18:48544350-48554508	enoyl-CoA hydratase 1		ECH1
SARS2	ENSBTAG00000001780	18:48630042-48639088	seryl-tRNA synthetase 2, mitochondrial		SARS2
MRPS12	ENSBTAG00000001782	18:48639275-48641169	mitochondrial ribosomal protein S12		MRPS12
TIMM50	ENSBTAG00000010480	18:49160919-49168043	translocase of inner mitochondrial membrane 50		TIMM50
COQ8B	ENSBTAG00000019462	18:49975275-49992107	coenzyme Q8B		COQ8B
DMAC2	ENSBTAG00000009449	18:50068075-50635884	distal membrane arm assembly complex 2		DMAC2
BCKDHA	ENSBTAG00000016037	18:50068075-50635884	branched chain keto acid dehydrogenase E1 subunit alpha		BCKDHA
ETHE1	ENSBTAG00000004379	18:51712247-51729614	ETHE1 persulfide dioxygenase		ETHE1
TOMM40	ENSBTAG00000001781	18:52618776-52630573	translocase of outer mitochondrial membrane 40		TOMM40
OPA3	ENSBTAG00000019605	18:53151994-53184910	outer mitochondrial membrane lipid metabolism regulator OPA3		OPA3
DMPK	ENSBTAG00000013347	18:53305375-53319942	DM1 protein kinase		DMPK
TMEM143	ENSBTAG00000007107	18:55044413-55064944	transmembrane protein 143		TMEM143
BCAT2	ENSBTAG00000009172	18:55411774-55425141	branched chain amino acid transaminase 2		BCAT2
PPP1R15A	ENSBTAG00000001294	18:55473996-55477628	protein phosphatase 1 regulatory subunit 15A		PPP1R15A
BAX	ENSBTAG00000013340	18:55530825-55535003	BCL2 associated X, apoptosis regulator		BAX
NTF4	ENSBTAG00000047078	18:55577963-55580773	neurotrophin 4		NTF4
CPT1C	ENSBTAG00000012205	18:56093244-56114971	carnitine palmitoyltransferase 1C		CPT1C
VSIG10L	ENSBTAG00000020447	18:57407203-57437754	electron transfer flavoprotein subunit beta		VSIG10L
ISOC2	ENSBTAG00000015950	18:62053843-62060249	isochorismatase domain containing 2		ISOC2
COX6B2	ENSBTAG00000007200	18:62124766-62126264	cytochrome c oxidase subunit 6B2		COX6B2
RDH13	ENSBTAG00000030393	18:62337524-62355536	retinol dehydrogenase 13		RDH13
NDUFA3	ENSBTAG00000007754	18:63279553-63282901	NADH:ubiquinone oxidoreductase subunit A3		NDUFA3
CMC2	ENSBTAG00000017009	18:7686030-7700190	C-X9-C motif containing 2		CMC2
GCSH	ENSBTAG00000006795	18:7759552-7771600	glycine cleavage system protein H		GCSH
UQCRFS1	ENSBTAG00000046786	18:997259-1002080	ubiquinol-cytochrome c reductase, Rieske iron-sulfur polypeptide 1		UQCRFS1
PTRH2	ENSBTAG00000016710	19:10665273-10674104	peptidyl-tRNA hydrolase 2		PTRH2
RPS6KB1	ENSBTAG00000016851	19:10841302-10878409	ribosomal protein S6 kinase B1		RPS6KB1
MRM1	ENSBTAG00000010311	19:12941109-12950393	mitochondrial rRNA methyltransferase 1		MRM1
ACACA	ENSBTAG00000017567	19:13441161-13772700	acetyl-CoA carboxylase alpha		ACACA
RHOT1	ENSBTAG00000010001	19:17908913-17977497	ras homolog family member T1		RHOT1
TEFM	ENSBTAG00000018386	19:18051751-18059612	transcription elongation factor, mitochondrial		TEFM
LYRM9	ENSBTAG00000033298	19:19487859-19503235	LYR motif containing 9		LYRM9
POLDIP2	ENSBTAG00000008116	19:19822152-19841200	DNA polymerase delta interacting protein 2		POLDIP2
KIAA0100	ENSBTAG00000011988	19:20060813-20088152	KIAA0100		KIAA0100
ERAL1	ENSBTAG00000015639	19:20232098-20238395	Era like 12S mitochondrial rRNA chaperone 1		ERAL1
TIMM22	ENSBTAG00000008423	19:21863371-21870716	translocase of inner mitochondrial membrane 22		TIMM22
MRM3	ENSBTAG00000019162	19:22060688-22065001	mitochondrial rRNA methyltransferase 3		MRM3
GLOD4	ENSBTAG00000019160	19:22065121-22084876	glyoxalase domain containing 4		GLOD4
WDR81	ENSBTAG00000011491	19:22820014-22831944	WD repeat domain 81		WDR81
CLUH	ENSBTAG00000011786	19:23586771-23608018	clustered mitochondria homolog		CLUH
C1QBP	ENSBTAG00000012739	19:26114945-26120375	complement C1q binding protein		C1QBP
SLC25A11	ENSBTAG00000004910	19:26450717-26458255	solute carrier family 25 member 11		SLC25A11
SLC16A11	ENSBTAG00000020852	19:26825721-26827663	solute carrier family 16 member 11		SLC16A11
ACADVL	ENSBTAG00000003072	19:26934464-26940043	acyl-CoA dehydrogenase very long chain		ACADVL
TP53	ENSBTAG00000001069	19:27376071-27401531	tumor protein p53		TP53
SLC25A35	ENSBTAG00000018808	19:27903908-27909233	solute carrier family 25 member 35		SLC25A35
SCO1	ENSBTAG00000021780	19:29645572-29675257	SCO cytochrome c oxidase assembly protein 1		SCO1
ELAC2	ENSBTAG00000021939	19:31362745-31378583	elaC ribonuclease Z 2		ELAC2
COX10	ENSBTAG00000015294	19:32090856-32199802	cytochrome c oxidase assembly factor heme A:farnesyltransferase COX10		COX10
UBB	ENSBTAG00000017246	19:33249950-33251848	ubiquitin B		UBB
TTC19	ENSBTAG00000013270	19:33444095-33470553	tetratricopeptide repeat domain 19		TTC19
AKAP10	ENSBTAG00000003439	19:33740770-33784070	A-kinase anchoring protein 10		AKAP10
ALDH3A2	ENSBTAG00000039161	19:33919848-33936140	aldehyde dehydrogenase 3 family member A2		ALDH3A2
SHMT1	ENSBTAG00000017094	19:34334363-34350038	serine hydroxymethyltransferase 1		SHMT1
TOP3A	ENSBTAG00000017087	19:34359099-34379578	DNA topoisomerase III alpha		TOP3A
MIEF2	ENSBTAG00000017081	19:34382620-34386321	mitochondrial elongation factor 2		MIEF2
ATPAF2	ENSBTAG00000008801	19:34524222-34536057	ATP synthase mitochondrial F1 complex assembly factor 2		ATPAF2
PEMT	ENSBTAG00000016432	19:34780763-34816442	phosphatidylethanolamine N-methyltransferase		PEMT
NT5M	ENSBTAG00000030820	19:34870102-34882343	5',3'-nucleotidase, mitochondrial		NT5M
FLCN	ENSBTAG00000008010	19:34915671-34932182	folliculin		FLCN
PLD6	ENSBTAG00000008009	19:34939345-34942156	phospholipase D family member 6		PLD6
DHRS7B	ENSBTAG00000010559	19:35165030-35212185	dehydrogenase/reductase 7B		DHRS7B
TMEM11	ENSBTAG00000010566	19:35212504-35235654	transmembrane protein 11		TMEM11
SPATA20	ENSBTAG00000004155	19:36171005-36179075	spermatogenesis associated 20		SPATA20
RSAD1	ENSBTAG00000021303	19:36230417-36240063	radical S-adenosyl methionine domain containing 1		RSAD1
ACSF2	ENSBTAG00000021301	19:36241220-36273291	acyl-CoA synthetase family member 2		ACSF2
LRRC59	ENSBTAG00000006072	19:36285468-36297388	leucine rich repeat containing 59		LRRC59
MRPL27	ENSBTAG00000021720	19:36304897-36329783	mitochondrial ribosomal protein L27		MRPL27
PDK2	ENSBTAG00000008744	19:36544866-36561186	pyruvate dehydrogenase kinase 2		PDK2
PHB	ENSBTAG00000017120	19:37195913-37206574	prohibitin		PHB
ATP5MC1	ENSBTAG00000018339	19:37618129-37621478	ATP synthase membrane subunit c locus 1		ATP5MC1
PNPO	ENSBTAG00000012259	19:38520753-38527313	pyridoxamine 5'-phosphate oxidase		PNPO
MRPL10	ENSBTAG00000001832	19:38631947-38638738	mitochondrial ribosomal protein L10		MRPL10
MRPL45	ENSBTAG00000025001	19:38966205-38985585	mitochondrial ribosomal protein L45		MRPL45
CISD3	ENSBTAG00000046569	19:39325016-39327756	CDGSH iron sulfur domain 3		CISD3
FKBP10	ENSBTAG00000011454	19:42006041-42014027	FKBP prolyl isomerase 10		FKBP10
ACLY	ENSBTAG00000016740	19:42049434-42093855	ATP citrate lyase		ACLY
COASY	ENSBTAG00000046746	19:42639185-42642459	Coenzyme A synthase		COASY
COA3	ENSBTAG00000019911	19:42811377-42828164	cytochrome c oxidase assembly factor 3		COA3
BECN1	ENSBTAG00000019914	19:42837411-42848106	beclin 1		BECN1
NBR1	ENSBTAG00000001632	19:43140343-43169417	NBR1 autophagy cargo receptor		NBR1
NAGS	ENSBTAG00000016249	19:43861631-43866825	N-acetylglutamate synthase		NAGS
SLC25A39	ENSBTAG00000019463	19:44126333-44130992	solute carrier family 25 member 39		SLC25A39
DCAKD	ENSBTAG00000006048	19:44717120-44737363	dephospho-CoA kinase domain containing		DCAKD
MAPT	ENSBTAG00000017512	19:45883593-46004542	microtubule associated protein tau		MAPT
CYB561	ENSBTAG00000020810	19:47767183-47779681	cytochrome b561		CYB561
TACO1	ENSBTAG00000009885	19:47901884-47908689	translational activator of cytochrome c oxidase I		TACO1
POLG2	ENSBTAG00000018420	19:48660925-48677027	DNA polymerase gamma 2, accessory subunit		POLG2
FASN	ENSBTAG00000015980	19:50775673-50796012	fatty acid synthase		FASN
COX11	ENSBTAG00000007015	19:5083533-5090035	cytochrome c oxidase copper chaperone COX11		COX11
DCXR	ENSBTAG00000047043	19:50854404-50856944	L-xylulose reductase-like		DCXR
DCXR	ENSBTAG00000008747	19:50863255-50879273	L-xylulose reductase-like		DCXR
PYCR1	ENSBTAG00000000042	19:50957968-50962684	pyrroline-5-carboxylate reductase 1		PYCR1
P4HB	ENSBTAG00000006045	19:51034065-51044560	prolyl 4-hydroxylase subunit beta		P4HB
SLC25A10	ENSBTAG00000055145	19:51108084-51114996	solute carrier family 25 member 10		SLC25A10
MRPL12	ENSBTAG00000000417	19:51118069-51122495	mitochondrial ribosomal protein L12		MRPL12
HGS	ENSBTAG00000000411	19:51123897-51137090	hepatocyte growth factor-regulated tyrosine kinase substrate		HGS
OXLD1	ENSBTAG00000000355	19:51154297-51156611	oxidoreductase like domain containing 1		OXLD1
PGS1	ENSBTAG00000000675	19:53691403-53824616	phosphatidylglycerophosphate synthase 1		PGS1
ACOX1	ENSBTAG00000030174	19:55669916-55690559	acyl-CoA oxidase 1		ACOX1
MRPL38	ENSBTAG00000022009	19:55721538-55726175	mitochondrial ribosomal protein L38		MRPL38
SLC25A19	ENSBTAG00000000202	19:56205865-56217750	solute carrier family 25 member 19		SLC25A19
MRPS7	ENSBTAG00000016133	19:56219005-56240464	mitochondrial ribosomal protein S7		MRPS7
NT5C	ENSBTAG00000011527	19:56318392-56320652	5', 3'-nucleotidase, cytosolic		NT5C
ATP5PD	ENSBTAG00000021227	19:56398797-56404689	ATP synthase peripheral stalk subunit d		ATP5PD
MRPL58	ENSBTAG00000003303	19:56419750-56426828	mitochondrial ribosomal protein L58		MRPL58
FDXR	ENSBTAG00000006525	19:56542647-56554189	ferredoxin reductase		FDXR
ABCA9	ENSBTAG00000006896	19:61493352-61539725	ATP binding cassette subfamily A member 9		ABCA9
PRKCA	ENSBTAG00000001061	19:62664530-62970305	protein kinase C alpha		PRKCA
AKAP1	ENSBTAG00000025320	19:7931746-7965102	A-kinase anchoring protein 1		AKAP1
MRPS23	ENSBTAG00000012366	19:8655163-8661689	mitochondrial ribosomal protein S23		MRPS23
ATIC	ENSBTAG00000019274	2:103327788-103350913	5-aminoimidazole-4-carboxamide ribonucleotide formyltransferase/IMP cyclohydrolase		ATIC
BCS1L	ENSBTAG00000003813	2:106619141-106623100	BCS1 homolog, ubiquinol-cytochrome c reductase complex chaperone		BCS1L
CYP27A1	ENSBTAG00000013489	2:106739388-106782307	cytochrome P450, family 27, subfamily A, polypeptide 1		CYP27A1
ABCB6	ENSBTAG00000020607	2:107162128-107169762	ATP binding cassette subfamily B member 6		ABCB6
MRPL44	ENSBTAG00000011514	2:112068964-112076912	mitochondrial ribosomal protein L44		MRPL44
MFF	ENSBTAG00000021319	2:115486531-115514827	mitochondrial fission factor		MFF
AK2	ENSBTAG00000017605	2:120653447-120677193	adenylate kinase 2		AK2
FABP3	ENSBTAG00000016819	2:122285619-122294666	fatty acid binding protein 3		FABP3
MECR	ENSBTAG00000017253	2:124332401-124368606	mitochondrial trans-2-enoyl-CoA reductase		MECR
SESN2	ENSBTAG00000002363	2:125113995-125132377	sestrin 2		SESN2
ATP5IF1	ENSBTAG00000006342	2:125145419-125147786	ATP synthase inhibitory factor subunit 1		ATP5IF1
IFI6	ENSBTAG00000007554	2:125662054-125665793	interferon alpha inducible protein 6		IFI6
MTFR1L	ENSBTAG00000021781	2:127238785-127253787	mitochondrial fission regulator 1 like		MTFR1L
CLIC4	ENSBTAG00000009470	2:128114761-128188876	chloride intracellular channel 4		CLIC4
HMGCL	ENSBTAG00000021832	2:129091480-129110145	3-hydroxy-3-methylglutaryl-CoA lyase		HMGCL
PINK1	ENSBTAG00000006084	2:131986297-132006686	PTEN induced kinase 1		PINK1
MUL1	ENSBTAG00000020850	2:132115900-132123552	mitochondrial E3 ubiquitin protein ligase 1		MUL1
MICOS10	ENSBTAG00000050219	2:133073787-133110076	mitochondrial contact site and cristae organizing system subunit 10		MICOS10
AKR7A2	ENSBTAG00000012289	2:133363648-133369985	aldo-keto reductase family 7 member A2		AKR7A2
ALDH4A1	ENSBTAG00000030335	2:133756948-133790322	aldehyde dehydrogenase 4 family member A1		ALDH4A1
SDHB	ENSBTAG00000008314	2:135548906-135578120	succinate dehydrogenase complex iron sulfur subunit B		SDHB
HSPB7	ENSBTAG00000055045	2:136053154-136057934	heat shock protein family B (small) member 7		HSPB7
MTX2	ENSBTAG00000006693	2:20568450-20644147	metaxin 2		MTX2
ATP5MC3	ENSBTAG00000002944	2:21688061-21691528	ATP synthase membrane subunit c locus 3		ATP5MC3
PDK1	ENSBTAG00000016836	2:24026649-24069014	pyruvate dehydrogenase kinase 1		PDK1
METAP1D	ENSBTAG00000019075	2:24470858-24547937	methionyl aminopeptidase type 1D, mitochondrial		METAP1D
SLC25A12	ENSBTAG00000016762	2:24637411-24736032	solute carrier family 25 member 12		SLC25A12
CYBRD1	ENSBTAG00000007898	2:24912892-24945933	cytochrome b reductase 1		CYBRD1
METTL8	ENSBTAG00000016430	2:25029281-25113419	methyltransferase like 8		METTL8
METTL5	ENSBTAG00000026008	2:26534428-26554248	methyltransferase like 5		METTL5
FASTKD1	ENSBTAG00000010743	2:26694015-26730287	FAST kinase domains 1		FASTKD1
ABCB11	ENSBTAG00000026885	2:27112407-27210473	ATP binding cassette subfamily B member 11		ABCB11
GPD2	ENSBTAG00000009770	2:39653909-39803015	glycerol-3-phosphate dehydrogenase 2		GPD2
MMADHC	ENSBTAG00000015962	2:46549088-46565933	metabolism of cobalamin associated D		MMADHC
HIBCH	ENSBTAG00000007787	2:5980696-6178350	3-hydroxyisobutyryl-CoA hydrolase		HIBCH
OSGEPL1	ENSBTAG00000012557	2:6592658-6603565	O-sialoglycoprotein endopeptidase like 1		OSGEPL1
DBI	ENSBTAG00000009517	2:71192387-71197568	diazepam binding inhibitor, acyl-CoA binding protein		DBI
TMEM177	ENSBTAG00000009058	2:71480987-71482235	transmembrane protein 177		TMEM177
PTPN4	ENSBTAG00000020855	2:71546907-71733059	protein tyrosine phosphatase, non-receptor type 4		PTPN4
GLS	ENSBTAG00000007863	2:79427771-79512607	glutaminase		GLS
COQ10B	ENSBTAG00000004659	2:86007357-86024344	coenzyme Q10B		COQ10B
HSPE1	ENSBTAG00000012589	2:86035474-86048062	hydroxyacyl-thioester dehydratase type 2		HSPE1
HSPD1	ENSBTAG00000012586	2:86035474-86048062	heat shock protein family D (Hsp60) member 1		HSPD1
MARS2	ENSBTAG00000002056	2:86189670-86191905	methionyl-tRNA synthetase 2, mitochondrial		MARS2
MAIP1	ENSBTAG00000019231	2:88519694-88531251	matrix AAA peptidase interacting protein 1		MAIP1
NIF3L1	ENSBTAG00000018282	2:89532882-89547944	NGG1 interacting factor 3 like 1		NIF3L1
NDUFB3	ENSBTAG00000012760	2:89662426-89672935	NADH:ubiquinone oxidoreductase subunit B3		NDUFB3
CASP8	ENSBTAG00000015718	2:89861140-89885545	caspase 8		CASP8
NDUFS1	ENSBTAG00000021976	2:94460486-94489927	NADH:ubiquinone oxidoreductase core subunit S1		NDUFS1
FASTKD2	ENSBTAG00000016193	2:95064719-95085010	FAST kinase domains 2		FASTKD2
IDH1	ENSBTAG00000020527	2:96510260-96532002	isocitrate dehydrogenase (NADP(+)) 1, cytosolic		IDH1
ACADL	ENSBTAG00000010579	2:97989115-98029245	acyl-CoA dehydrogenase long chain		ACADL
CPS1	ENSBTAG00000016662	2:98327891-98467680	carbamoyl-phosphate synthase 1		CPS1
MRPS36	ENSBTAG00000011045	20:10467518-10475679	mitochondrial ribosomal protein S36		MRPS36
NLN	ENSBTAG00000016903	20:13752970-13853634	neurolysin		NLN
PPWD1	ENSBTAG00000009514	20:13977036-14036032	peptidylprolyl isomerase domain and WD repeat containing 1		PPWD1
NDUFAF2	ENSBTAG00000021607	20:18210358-18370943	NADH:ubiquinone oxidoreductase complex assembly factor 2		NDUFAF2
SETD9	ENSBTAG00000013426	20:22314473-22323346	SET domain containing 9		SETD9
NDUFS4	ENSBTAG00000003728	20:25400417-25516036	NADH:ubiquinone oxidoreductase subunit S4		NDUFS4
MRPS30	ENSBTAG00000000084	20:30060704-30070007	mitochondrial ribosomal protein S30		MRPS30
NNT	ENSBTAG00000011885	20:31154174-31245748	nicotinamide nucleotide transhydrogenase		NNT
OXCT1	ENSBTAG00000033186	20:32667446-32834933	3-oxoacid CoA-transferase 1		OXCT1
NADK2	ENSBTAG00000011334	20:37998817-38088539	NAD kinase 2, mitochondrial		NADK2
AGXT2	ENSBTAG00000007690	20:39119607-39162311	alanine--glyoxylate aminotransferase 2		AGXT2
AMACR	ENSBTAG00000021813	20:39765281-39781002	alpha-methylacyl-CoA racemase		AMACR
TARS	ENSBTAG00000014261	20:40309675-40332876	threonyl-tRNA synthetase		TARS
GOLPH3	ENSBTAG00000032848	20:41439629-41491576	golgi phosphoprotein 3		GOLPH3
FASTKD3	ENSBTAG00000009400	20:65343171-65354775	FAST kinase domains 3		FASTKD3
GFM2	ENSBTAG00000015519	20:6750175-6834107	G elongation factor mitochondrial 2		GFM2
NDUFS6	ENSBTAG00000009914	20:70839102-70844383	NADH:ubiquinone oxidoreductase subunit S6		NDUFS6
MRPL36	ENSBTAG00000050317	20:70848635-70848938	mitochondrial ribosomal protein L36		MRPL36
SDHA	ENSBTAG00000046019	20:71804556-71853183	succinate dehydrogenase complex flavoprotein subunit A		SDHA
CCDC127	ENSBTAG00000047780	20:71804556-71853183	coiled-coil domain containing 127		CCDC127
PTCD2	ENSBTAG00000014675	20:9254756-9390606	pentatricopeptide repeat domain 2		PTCD2
MRPS27	ENSBTAG00000001962	20:9254756-9390606	mitochondrial ribosomal protein S27		MRPS27
MCCC2	ENSBTAG00000044160	20:9917220-9992861	methylcrotonoyl-CoA carboxylase 2		MCCC2
MRPS11	ENSBTAG00000019831	21:19474860-19495138	mitochondrial ribosomal protein S11		MRPS11
MRPL46	ENSBTAG00000019830	21:19474860-19495138	mitochondrial ribosomal protein L46		MRPL46
POLG	ENSBTAG00000009098	21:20722979-20803591	DNA polymerase gamma, catalytic subunit		POLG
IDH2	ENSBTAG00000014093	21:21478220-21494539	isocitrate dehydrogenase (NADP(+)) 2		IDH2
NGRN	ENSBTAG00000014505	21:21635600-21641668	neugrin, neurite outgrowth associated		NGRN
C21H15orf40	ENSBTAG00000016522	21:23257795-23264107	chromosome 21 C15orf40 homolog		C21H15ORF40
MTHFS	ENSBTAG00000020023	21:25950191-25967463	5,10-methenyltetrahydrofolate synthetase (5-formyltetrahydrofolate cyclo-ligase)		MTHFS
BCL2A1	ENSBTAG00000000735	21:25981583-25994592	BCL2 related protein A1		BCL2A1
MCEE	ENSBTAG00000035247	21:27388186-27396222	methylmalonyl-CoA epimerase		MCEE
IDH3A	ENSBTAG00000006227	21:30538293-30554581	isocitrate dehydrogenase (NAD(+)) 3 catalytic subunit alpha		IDH3A
ETFA	ENSBTAG00000012490	21:31471293-31541249	electron transfer flavoprotein subunit alpha		ETFA
RCN2	ENSBTAG00000015780	21:32049172-32067324	reticulocalbin 2		RCN2
COX5A	ENSBTAG00000017267	21:33764337-33776146	cytochrome c oxidase subunit 5A		COX5A
CYP11A1	ENSBTAG00000006934	21:34328402-34342900	cytochrome P450, family 11, subfamily A, polypeptide 1		CYP11A1
STOML1	ENSBTAG00000015772	21:34633181-34641526	stomatin like 1		STOML1
NUBPL	ENSBTAG00000044121	21:42056642-42376482	nucleotide binding protein like		NUBPL
PRORP	ENSBTAG00000009682	21:45369632-45527537	protein only RNase P catalytic subunit		PRORP
KIAA0391	ENSBTAG00000009682	21:45369632-45527537	KIAA0391		KIAA0391
PPP2R3C	ENSBTAG00000009681	21:45369632-45527537	protein phosphatase 2 regulatory subunit B''gamma		PPP2R3C
PSMA6	ENSBTAG00000009683	21:45548877-45572660	proteasome subunit alpha 6		PSMA6
SLC25A21	ENSBTAG00000019350	21:46881641-47734138	solute carrier family 25 member 21		SLC25A21
CKMT1A	ENSBTAG00000007502	21:55322422-55345907	creatine kinase, mitochondrial 1A		CKMT1A
NDUFB1	ENSBTAG00000015156	21:56801788-56808775	NADH:ubiquinone oxidoreductase subunit B1		NDUFB1
IFI27	ENSBTAG00000003152	21:58735481-58744443	putative ISG12(a) protein		IFI27
IFI27L2	ENSBTAG00000003155	21:58753792-58756455	interferon, alpha-inducible protein 27-like 2		IFI27L2
GLRX5	ENSBTAG00000013423	21:60402133-60412055	glutaredoxin 5		GLRX5
SLC25A29	ENSBTAG00000013666	21:65203061-65216307	solute carrier family 25 member 29		SLC25A29
SLC25A47	ENSBTAG00000008384	21:65227938-65234057	solute carrier family 25 member 47		SLC25A47
HSP90AA1	ENSBTAG00000006270	21:66936746-66945064	heat shock protein 90 alpha family class A member 1		HSP90AA1
APOPT1	ENSBTAG00000021199	21:68196001-68222814	cytochrome c oxidase assembly factor 8		APOPT1
XRCC3	ENSBTAG00000009966	21:68308101-68317607	X-ray repair cross complementing 3		XRCC3
ATP5MPL	ENSBTAG00000026886	21:68460844-68462522	ATP synthase membrane subunit 6.8PL		ATP5MPL
MEF2A	ENSBTAG00000010649	21:6860315-7041397	myocyte enhancer factor 2A		MEF2A
MLH1	ENSBTAG00000016758	22:10457824-10551357	mutL homolog 1		MLH1
ACAA1	ENSBTAG00000018283	22:11491791-11607351	acetyl-CoA acyltransferase 1		ACAA1
EXOG	ENSBTAG00000019305	22:11868427-11891788	exo/endonuclease G		EXOG
SLC25A38	ENSBTAG00000022721	22:12645750-12660388	solute carrier family 25 member 38		SLC25A38
HSPD1	ENSBTAG00000047441	22:13635726-13637448	heat shock protein family D (Hsp60) member 1		HSPD1
TCAIM	ENSBTAG00000016622	22:16271888-16309668	T cell activation inhibitor, mitochondrial		TCAIM
RPUSD3	ENSBTAG00000007968	22:16878873-16886849	RNA pseudouridine synthase D3		RPUSD3
OGG1	ENSBTAG00000007777	22:16946296-16962873	8-oxoguanine DNA glycosylase		OGG1
MRPS24	ENSBTAG00000007398	22:207310-229794	mitochondrial ribosomal protein S24		MRPS24
TRNT1	ENSBTAG00000019534	22:23148354-23172673	tRNA nucleotidyl transferase 1		TRNT1
CMC1	ENSBTAG00000035286	22:2676419-2754961	C-X9-C motif containing 1		CMC1
ARL6IP5	ENSBTAG00000021506	22:32436508-32491697	ADP ribosylation factor like GTPase 6 interacting protein 5		ARL6IP5
SUCLG2	ENSBTAG00000009541	22:33859632-34134874	succinate-CoA ligase GDP-forming beta subunit		SUCLG2
SLC25A26	ENSBTAG00000037972	22:34953093-35215061	solute carrier family 25 member 26		SLC25A26
FHIT	ENSBTAG00000014418	22:40819273-41605063	fragile histidine triad		FHIT
PDHB	ENSBTAG00000021724	22:42918412-43005784	pyruvate dehydrogenase E1 beta subunit		PDHB
ABHD6	ENSBTAG00000016615	22:43026803-43075099	abhydrolase domain containing 6		ABHD6
PDE12	ENSBTAG00000015563	22:43636011-43639721	phosphodiesterase 12		PDE12
CHDH	ENSBTAG00000010027	22:47133913-47158681	choline dehydrogenase		CHDH
TKT	ENSBTAG00000003758	22:47707404-47731710	transketolase		TKT
NT5DC2	ENSBTAG00000014784	22:48291598-48368328	5'-nucleotidase domain containing 2		NT5DC2
GLYCTK	ENSBTAG00000021695	22:48589695-48595068	glycerate kinase		GLYCTK
ALAS1	ENSBTAG00000004118	22:48689673-48704126	5'-aminolevulinate synthase 1		ALAS1
HEMK1	ENSBTAG00000004120	22:49767035-49789516	HemK methyltransferase family member 1		HEMK1
AMT	ENSBTAG00000002321	22:50693258-50697601	aminomethyltransferase		AMT
GPX1	ENSBTAG00000054195	22:50752498-50753719	glutathione peroxidase 1		GPX1
NDUFAF3	ENSBTAG00000018918	22:50968508-50969630	NADH:ubiquinone oxidoreductase complex assembly factor 3		NDUFAF3
SLC25A20	ENSBTAG00000000191	22:51045060-51080116	solute carrier family 25 member 20		SLC25A20
UQCRC1	ENSBTAG00000019096	22:51275072-51283826	ubiquinol-cytochrome c reductase core protein 1		UQCRC1
CCDC51	ENSBTAG00000013413	22:51421536-51433253	coiled-coil domain containing 51		CCDC51
NME6	ENSBTAG00000003025	22:51557934-51564695	NME/NM23 nucleoside diphosphate kinase 6		NME6
DHX30	ENSBTAG00000015833	22:51910392-51929087	DExH-box helicase 30		DHX30
LARS2	ENSBTAG00000007315	22:53741195-53886985	leucyl-tRNA synthetase 2, mitochondrial		LARS2
TAMM41	ENSBTAG00000003328	22:55794949-55847377	TAM41 mitochondrial translocator assembly and maintenance homolog		TAMM41
MRPS25	ENSBTAG00000013723	22:57208567-57253578	mitochondrial ribosomal protein S25		MRPS25
CHCHD4	ENSBTAG00000015529	22:58064572-58095559	coiled-coil-helix-coiled-coil-helix domain containing 4		CHCHD4
ACAD9	ENSBTAG00000003242	22:58892372-58974160	acyl-CoA dehydrogenase family member 9		ACAD9
EEFSEC	ENSBTAG00000030962	22:59392853-59502236	eukaryotic elongation factor, selenocysteine-tRNA specific		EEFSEC
CHCHD6	ENSBTAG00000030855	22:60288808-60389500	coiled-coil-helix-coiled-coil-helix domain containing 6		CHCHD6
ALDH1L1	ENSBTAG00000014470	22:60550593-60578426	aldehyde dehydrogenase 1 family member L1		ALDH1L1
MTCH1	ENSBTAG00000033453	23:10878589-10898204	mitochondrial carrier 1		MTCH1
MOCS1	ENSBTAG00000010449	23:13836253-13889103	molybdenum cofactor synthesis 1		MOCS1
TOMM6	ENSBTAG00000008977	23:15600546-15601893	translocase of outer mitochondrial membrane 6		TOMM6
MRPS10	ENSBTAG00000015301	23:15920023-15932613	mitochondrial ribosomal protein S10		MRPS10
MRPL2	ENSBTAG00000012752	23:16668579-16688088	mitochondrial ribosomal protein L2		MRPL2
MRPS18A	ENSBTAG00000025571	23:17178372-17194684	mitochondrial ribosomal protein S18A		MRPS18A
AARS2	ENSBTAG00000013722	23:17801844-17813188	alanyl-tRNA synthetase 2, mitochondrial		AARS2
SLC25A27	ENSBTAG00000016302	23:19878543-19900772	solute carrier family 25 member 27		SLC25A27
MMUT	ENSBTAG00000014272	23:22196642-22280742	methylmalonyl-CoA mutase		MMUT
TMEM14A	ENSBTAG00000005206	23:25056027-25066519	transmembrane protein 14A		TMEM14A
CLIC1	ENSBTAG00000013533	23:27558156-27581255	chloride intracellular channel 1		CLIC1
MCCD1	ENSBTAG00000045577	23:27748034-27761676	mitochondrial coiled-coil domain 1		MCCD1
VARS2	ENSBTAG00000010698	23:28146080-28159087	valyl-tRNA synthetase 2, mitochondrial		VARS2
C23H6orf136	ENSBTAG00000006958	23:28349044-28373216	chromosome 23 C6orf136 homolog		C23H6ORF136
MRPS18B	ENSBTAG00000006936	23:28349044-28373216	mitochondrial ribosomal protein S18B		MRPS18B
ACOT13	ENSBTAG00000016337	23:33069546-33082602	acyl-CoA thioesterase 13		ACOT13
ALDH5A1	ENSBTAG00000021902	23:33183863-33209632	aldehyde dehydrogenase 5 family member A1		ALDH5A1
MRS2	ENSBTAG00000004979	23:33271109-33309747	magnesium transporter MRS2		MRS2
RNF144B	ENSBTAG00000009055	23:39178910-39266796	ring finger protein 144B		RNF144B
MCUR1	ENSBTAG00000001475	23:42786868-42888891	mitochondrial calcium uniporter regulator 1		MCUR1
SIRT5	ENSBTAG00000014904	23:43027527-43050452	sirtuin 5		SIRT5
EDN1	ENSBTAG00000008096	23:44156425-44163955	endothelin 1		EDN1
TMEM14C	ENSBTAG00000005808	23:45406617-45413390	transmembrane protein 14C		TMEM14C
FARS2	ENSBTAG00000018072	23:49111503-49398418	phenylalanyl-tRNA synthetase 2, mitochondrial		FARS2
LYRM4	ENSBTAG00000031432	23:49417554-49509663	LYR motif containing 4		LYRM4
ECI2	ENSBTAG00000015178	23:50039717-50064249	enoyl-CoA delta isomerase 2		ECI2
BPHL	ENSBTAG00000006379	23:50529745-50551585	biphenyl hydrolase like		BPHL
HSD17B8	ENSBTAG00000020927	23:7391655-7393771	hydroxysteroid 17-beta dehydrogenase 8		HSD17B8
RPS18	ENSBTAG00000002648	23:7446373-7451062	ribosomal protein S18		RPS18
BAK1	ENSBTAG00000000428	23:7712943-7719279	BCL2 antagonist/killer 1		BAK1
MNF1	ENSBTAG00000054726	23:7814524-7840379	mitochondrial nucleoid factor 1		MNF1
IP6K3	ENSBTAG00000033603	23:7852685-7877221	inositol hexakisphosphate kinase 3		IP6K3
RPL10A	ENSBTAG00000019494	23:9425848-9428501	ribosomal protein L10a		RPL10A
OSBPL1A	ENSBTAG00000023259	24:32306069-32535370	oxysterol binding protein like 1A		OSBPL1A
ZADH2	ENSBTAG00000001724	24:3485650-3493191	zinc binding alcohol dehydrogenase domain containing 2		ZADH2
TYMS	ENSBTAG00000007003	24:35553463-35564144	thymidylate synthetase		TYMS
ENOSF1	ENSBTAG00000007000	24:35564898-35587720	enolase superfamily member 1		ENOSF1
NDUFV2	ENSBTAG00000004871	24:41415090-41433991	NADH:ubiquinone oxidoreductase core subunit V2		NDUFV2
CYB5A	ENSBTAG00000012012	24:4141579-4175476	cytochrome b5 type A		CYB5A
TIMM21	ENSBTAG00000009687	24:4237234-4243236	translocase of inner mitochondrial membrane 21		TIMM21
AFG3L2	ENSBTAG00000011250	24:42810256-42829665	AFG3 like matrix AAA peptidase subunit 2		AFG3L2
PRELID3A	ENSBTAG00000017983	24:42853714-42868611	PRELI domain containing 3A		PRELID3A
FAM210A	ENSBTAG00000009141	24:43485956-43500220	family with sequence similarity 210 member A		FAM210A
ATP5F1A	ENSBTAG00000002507	24:45842147-45851502	ATP synthase F1 subunit alpha		ATP5F1A
RBFA	ENSBTAG00000036297	24:491876-504604	ribosome binding factor A		RBFA
ACAA2	ENSBTAG00000002863	24:49442438-49478160	acetyl-CoA acyltransferase 2		ACAA2
ME2	ENSBTAG00000016269	24:50403004-50461032	malic enzyme 2		ME2
FECH	ENSBTAG00000006393	24:56786354-56822198	ferrochelatase		FECH
PMAIP1	ENSBTAG00000049851	24:58744466-58747475	phorbol-12-myristate-13-acetate-induced protein 1		PMAIP1
BCL2	ENSBTAG00000019302	24:61396512-61588241	BCL2 apoptosis regulator		BCL2
SNN	ENSBTAG00000054404	25:10362510-10362774	stannin		SNN
MRPS34	ENSBTAG00000026415	25:1349763-1355120	mitochondrial ribosomal protein S34		MRPS34
NME3	ENSBTAG00000016552	25:1349763-1355120	NME/NM23 nucleoside diphosphate kinase 3		NME3
HAGH	ENSBTAG00000019998	25:1379519-1394143	hydroxyacylglutathione hydrolase		HAGH
FAHD1	ENSBTAG00000033015	25:1379519-1394143	fumarylacetoacetate hydrolase domain containing 1		FAHD1
MPV17L	ENSBTAG00000047520	25:13816700-13824412	MPV17 mitochondrial inner membrane protein like		MPV17L
ABCC6	ENSBTAG00000015191	25:14330466-14553925	ATP binding cassette subfamily C member 6		ABCC6
NDUFB10	ENSBTAG00000009534	25:1507602-1519337	NADH:ubiquinone oxidoreductase subunit B10		NDUFB10
GFER	ENSBTAG00000017631	25:1539100-1542233	growth factor, augmenter of liver regeneration		GFER
NTHL1	ENSBTAG00000006272	25:1589480-1626005	nth like DNA glycosylase 1		NTHL1
RPS15A	ENSBTAG00000020733	25:16423490-16429311	ribosomal protein S15a		RPS15A
COQ7	ENSBTAG00000021242	25:16902937-16916479	coenzyme Q7, hydroxylase		COQ7
ECI1	ENSBTAG00000009965	25:1765089-1778389	enoyl-CoA delta isomerase 1		ECI1
ACSM5	ENSBTAG00000037449	25:18090664-18119714	acyl-CoA synthetase medium chain family member 5		ACSM5
ACSM2B	ENSBTAG00000019423	25:18162094-18210917	acyl-CoA synthetase medium-chain family member 2B		ACSM2B
ACSM1	ENSBTAG00000001417	25:18233576-18298233	acyl-CoA synthetase medium chain family member 1		ACSM1
ACSM4	ENSBTAG00000046098	25:18426075-18448495	acyl-CoA synthetase medium chain family member 4		ACSM4
ACSM3	ENSBTAG00000006447	25:18491966-18539999	acyl-CoA synthetase medium chain family member 3		ACSM3
LYRM1	ENSBTAG00000018559	25:18710239-18719578	LYR motif containing 1		LYRM1
UQCRC2	ENSBTAG00000021651	25:19647360-19688054	ubiquinol-cytochrome c reductase core protein 2		UQCRC2
EARS2	ENSBTAG00000045593	25:21194265-21240606	glutamyl-tRNA synthetase 2, mitochondrial		EARS2
NDUFAB1	ENSBTAG00000006391	25:21250395-21261282	NADH:ubiquinone oxidoreductase subunit AB1		NDUFAB1
ZNF205	ENSBTAG00000005572	25:2561191-2572656	zinc finger protein 205		ZNF205
SPNS1	ENSBTAG00000014653	25:25867537-25876113	sphingolipid transporter 1 (putative)		SPNS1
ATP2A1	ENSBTAG00000006541	25:25917048-25946430	ATPase sarcoplasmic/endoplasmic reticulum Ca2+ transporting 1		ATP2A1
TUFM	ENSBTAG00000019216	25:25967781-25971740	Tu translation elongation factor, mitochondrial		TUFM
BCKDK	ENSBTAG00000010524	25:27212129-27216927	branched chain keto acid dehydrogenase kinase		BCKDK
COX6A2	ENSBTAG00000019521	25:27451623-27481274	cytochrome c oxidase subunit 6A2		COX6A2
MRPS17	ENSBTAG00000007934	25:27653219-27658120	mitochondrial ribosomal protein S17		MRPS17
NIPSNAP2	ENSBTAG00000031598	25:27661421-27688636	nipsnap homolog 2		NIPSNAP2
CHCHD2	ENSBTAG00000040295	25:27738681-27766328	coiled-coil-helix-coiled-coil-helix domain containing 2		CHCHD2
TRAP1	ENSBTAG00000020109	25:2996583-3048710	TNF receptor associated protein 1		TRAP1
RCC1L	ENSBTAG00000011753	25:32669752-32693617	RCC1 like		RCC1L
ABHD11	ENSBTAG00000010339	25:33530964-33533374	abhydrolase domain containing 11		ABHD11
DNAJC30	ENSBTAG00000009022	25:33573622-33575091	DnaJ heat shock protein family (Hsp40) member C30		DNAJC30
MDH2	ENSBTAG00000009462	25:34222297-34266939	malate dehydrogenase 2		MDH2
PAM16	ENSBTAG00000009200	25:3504907-3508444	presequence translocase associated motor 16		PAM16
FIS1	ENSBTAG00000007900	25:35447763-35461476	fission, mitochondrial 1		FIS1
DNAJA3	ENSBTAG00000010013	25:3574507-3605787	DnaJ heat shock protein family (Hsp40) member A3		DNAJA3
MRPL28	ENSBTAG00000016581	25:361869-364453	mitochondrial ribosomal protein L28		MRPL28
ATP5MF	ENSBTAG00000002094	25:36953320-36958643	ATP synthase membrane subunit f		ATP5MF
PTCD1	ENSBTAG00000020440	25:36972760-36991288	pentatricopeptide repeat domain 1		PTCD1
NME4	ENSBTAG00000016590	25:383714-396054	NME/NM23 nucleoside diphosphate kinase 4		NME4
MRM2	ENSBTAG00000002477	25:40977159-40983409	mitochondrial rRNA methyltransferase 2		MRM2
COX19	ENSBTAG00000015253	25:41758510-41764100	cytochrome c oxidase assembly factor COX19		COX19
SUN1	ENSBTAG00000046498	25:41821514-41866736	Sad1 and UNC84 domain containing 1		SUN1
MCRIP2	ENSBTAG00000045857	25:546280-558068	MAPK regulated corepressor interacting protein 2		MCRIP2
RHOT2	ENSBTAG00000004551	25:573400-578970	ras homolog family member T2		RHOT2
ABAT	ENSBTAG00000004038	25:7551535-7641455	4-aminobutyrate aminotransferase		ABAT
TMEM186	ENSBTAG00000022530	25:7650090-7652689	transmembrane protein 186		TMEM186
MARCH5	ENSBTAG00000020981	26:13454222-13829852	membrane associated ring-CH-type finger 5		MARCH5
IDE	ENSBTAG00000019759	26:13881641-13976189	insulin degrading enzyme		IDE
SLC25A6	ENSBTAG00000047418	26:15190921-15195504	solute carrier family 25 member 6		SLC25A6
ALDH18A1	ENSBTAG00000011832	26:17088626-17129756	aldehyde dehydrogenase 18 family member A1		ALDH18A1
HOGA1	ENSBTAG00000012721	26:18771706-18793256	4-hydroxy-2-oxoglutarate aldolase 1		HOGA1
SLC25A28	ENSBTAG00000012107	26:20596416-20607094	solute carrier family 25 member 28		SLC25A28
COX15	ENSBTAG00000045703	26:20622607-20714718	cytochrome c oxidase assembly homolog COX15		COX15
NDUFB8	ENSBTAG00000000091	26:21414962-21420753	NADH:ubiquinone oxidoreductase subunit B8		NDUFB8
MRPL43	ENSBTAG00000003294	26:21823623-21824790	mitochondrial ribosomal protein L43		MRPL43
TWNK	ENSBTAG00000003296	26:21825437-21830839	twinkle mtDNA helicase		TWNK
SFXN3	ENSBTAG00000005015	26:21863614-21872923	sideroflexin 3		SFXN3
SFXN2	ENSBTAG00000004321	26:23323217-23341592	sideroflexin 2		SFXN2
ATP5MD	ENSBTAG00000009713	26:23967688-23987702	ATP synthase membrane subunit DAPIT		ATP5MD
GSTO1	ENSBTAG00000003989	26:24827342-24837104	glutathione S-transferase omega 1		GSTO1
ECHS1	ENSBTAG00000017710	26:25203122-26181296	enoyl-CoA hydratase, short chain 1		ECHS1
MTG1	ENSBTAG00000020304	26:25203122-26181296	mitochondrial ribosome associated GTPase 1		MTG1
GPAM	ENSBTAG00000011917	26:32687778-32753080	glycerol-3-phosphate acyltransferase, mitochondrial		GPAM
SFXN4	ENSBTAG00000008730	26:39311748-39328281	sideroflexin 4		SFXN4
PRDX3	ENSBTAG00000008731	26:39330322-39339704	peroxiredoxin 3		PRDX3
PSTK	ENSBTAG00000014028	26:42767645-42780839	phosphoseryl-tRNA kinase		PSTK
ACADSB	ENSBTAG00000018041	26:42805982-42855916	acyl-CoA dehydrogenase short/branched chain		ACADSB
OAT	ENSBTAG00000006928	26:44044920-44064391	ornithine aminotransferase		OAT
CYP2E1	ENSBTAG00000018365	26:50165122-50176103	cytochrome P450, family 2, subfamily E, polypeptide 1		CYP2E1
BNIP3	ENSBTAG00000017804	26:51221615-51226873	BCL2 interacting protein 3		BNIP3
CISD1	ENSBTAG00000003634	26:745914-764085	CDGSH iron sulfur domain 1		CISD1
ASAH2	ENSBTAG00000003529	26:8598292-8659761	N-acylsphingosine amidohydrolase 2		ASAH2
ATAD1	ENSBTAG00000000806	26:9379273-9420154	ATPase family AAA domain containing 1		ATAD1
PTEN	ENSBTAG00000009498	26:9466270-9564180	phosphatase and tensin homolog		PTEN
ACSL1	ENSBTAG00000004344	27:15073006-15243974	acyl-CoA synthetase long chain family member 1		ACSL1
PRIMPOL	ENSBTAG00000018863	27:15073006-15243974	primase and DNA directed polymerase		PRIMPOL
SLC25A4	ENSBTAG00000013208	27:15489469-15493487	solute carrier family 25 member 4		SLC25A4
MTUS1	ENSBTAG00000039682	27:19567095-19632311	microtubule associated scaffold protein 1		MTUS1
MICU3	ENSBTAG00000020468	27:20100979-20175208	mitochondrial calcium uptake family member 3		MICU3
GSR	ENSBTAG00000007115	27:26801918-26846927	glutathione-disulfide reductase		GSR
PPP2CB	ENSBTAG00000009245	27:26900098-26924571	protein phosphatase 2 catalytic subunit beta		PPP2CB
DUSP26	ENSBTAG00000016413	27:29281840-29288445	dual specificity phosphatase 26		DUSP26
PLPBP	ENSBTAG00000011075	27:33042476-33052036	pyridoxal phosphate binding protein		PLPBP
STAR	ENSBTAG00000033345	27:33312971-33320397	steroidogenic acute regulatory protein		STAR
LETM2	ENSBTAG00000015444	27:33528787-33544151	leucine zipper and EF-hand containing transmembrane protein 2		LETM2
VDAC3	ENSBTAG00000014068	27:37235270-37246636	voltage dependent anion channel 3		VDAC3
OXSM	ENSBTAG00000007031	27:40005538-40010324	3-oxoacyl-ACP synthase, mitochondrial		OXSM
AGPAT5	ENSBTAG00000004922	27:5810037-5856711	1-acylglycerol-3-phosphate O-acyltransferase 5		AGPAT5
ABCB10	ENSBTAG00000017053	28:1471775-1494454	ATP binding cassette subfamily B member 10		ABCB10
CDK1	ENSBTAG00000010109	28:16488141-16582565	cyclin dependent kinase 1		CDK1
DNA2	ENSBTAG00000002620	28:24811859-24849160	DNA replication helicase/nuclease 2		DNA2
SLC25A16	ENSBTAG00000023054	28:24858159-24885916	solute carrier family 25 member 16		SLC25A16
KIF1BP	ENSBTAG00000014561	28:25247949-25302700	kinesin family binding protein		KIF1BP
SUPV3L1	ENSBTAG00000001044	28:25555681-25580735	Suv3 like RNA helicase		SUPV3L1
HK1	ENSBTAG00000012380	28:25694145-25781767	hexokinase 1		HK1
AIFM2	ENSBTAG00000001165	28:26293094-26363247	apoptosis inducing factor mitochondria associated 2		AIFM2
TYSND1	ENSBTAG00000038845	28:26372855-26379917	trypsin domain containing 1		TYSND1
MICU1	ENSBTAG00000005807	28:28402857-28619073	mitochondrial calcium uptake 1		MICU1
MCU	ENSBTAG00000003876	28:28709026-28902834	mitochondrial calcium uniporter		MCU
NUDT13	ENSBTAG00000000313	28:29189825-29206547	nudix hydrolase 13		NUDT13
MRPS16	ENSBTAG00000000950	28:29296800-29298632	mitochondrial ribosomal protein S16		MRPS16
MSS51	ENSBTAG00000020219	28:29413415-29417580	MSS51 mitochondrial translational activator		MSS51
CHCHD1	ENSBTAG00000012654	28:29679226-29680517	coiled-coil-helix-coiled-coil-helix domain containing 1		CHCHD1
VDAC2	ENSBTAG00000012975	28:30970119-30984667	voltage dependent anion channel 2		VDAC2
COMTD1	ENSBTAG00000012977	28:30986810-30988887	catechol-O-methyltransferase domain containing 1		COMTD1
PPIF	ENSBTAG00000016711	28:34966649-34973573	peptidylprolyl isomerase F		PPIF
PRXL2A	ENSBTAG00000021416	28:35805433-35823873	peroxiredoxin like 2A		PRXL2A
GHITM	ENSBTAG00000032829	28:39120245-39134155	growth hormone inducible transmembrane protein		GHITM
GLUD1	ENSBTAG00000007540	28:41609014-41649016	glutamate dehydrogenase 1		GLUD1
OGDHL	ENSBTAG00000021728	28:43841933-43868982	oxoglutarate dehydrogenase like		OGDHL
TIMM23	ENSBTAG00000011694	28:43900419-44035987	translocase of inner mitochondrial membrane 23 homolog (yeast)		TIMM23
NCOA4	ENSBTAG00000019565	28:44036735-44059067	nuclear receptor coactivator 4		NCOA4
TFAM	ENSBTAG00000003546	28:45677708-45689736	transcription factor A, mitochondrial		TFAM
COA6	ENSBTAG00000051467	28:7188628-7269320	cytochrome c oxidase assembly factor 6 homolog (S. cerevisiae)		COA6
TOMM20	ENSBTAG00000000562	28:7883316-7898012	translocase of outer mitochondrial membrane 20		TOMM20
CCDC90B	ENSBTAG00000007479	29:12384675-12411725	coiled-coil domain containing 90B		CCDC90B
NARS2	ENSBTAG00000039943	29:17454197-17591609	asparaginyl-tRNA synthetase 2, mitochondrial		NARS2
NDUFC2	ENSBTAG00000018188	29:17978586-17987849	NADH:ubiquinone oxidoreductase subunit C2		NDUFC2
HTATIP2	ENSBTAG00000013419	29:24565818-24579990	HIV-1 Tat interactive protein 2		HTATIP2
RPUSD4	ENSBTAG00000020900	29:29550483-29561927	RNA pseudouridine synthase D4		RPUSD4
FOXRED1	ENSBTAG00000014122	29:29617418-29625087	FAD dependent oxidoreductase domain containing 1		FOXRED1
SPATA19	ENSBTAG00000014651	29:33201866-33207406	spermatogenesis associated 19		SPATA19
CYB561A3	ENSBTAG00000018202	29:39856155-39867484	cytochrome b561 family member A3		CYB561A3
SDHAF2	ENSBTAG00000015266	29:39921805-39931368	succinate dehydrogenase complex assembly factor 2		SDHAF2
FTH1	ENSBTAG00000011184	29:40477516-40480266	ferritin heavy chain 1		FTH1
CSKMT	ENSBTAG00000022293	29:40993413-40998547	citrate synthase lysine methyltransferase		CSKMT
UQCC3	ENSBTAG00000010470	29:41001415-41002146	ubiquinol-cytochrome c reductase complex assembly factor 3		UQCC3
COX8A	ENSBTAG00000052272	29:42308145-42310062	cytochrome c oxidase subunit VIIIA (ubiquitous)		COX8A
MACROD1	ENSBTAG00000017181	29:42323906-42478140	mono-ADP ribosylhydrolase 1		MACROD1
DNAJC4	ENSBTAG00000016560	29:42511024-42539123	DnaJ heat shock protein family (Hsp40) member C4		DNAJC4
BAD	ENSBTAG00000012511	29:42573708-42585490	BCL2 associated agonist of cell death		BAD
PRDX5	ENSBTAG00000008648	29:42613256-42616366	peroxiredoxin 5		PRDX5
ARL2	ENSBTAG00000002238	29:43227242-43235042	ADP ribosylation factor like GTPase 2		ARL2
MRPL49	ENSBTAG00000005075	29:43328456-43339711	mitochondrial ribosomal protein L49		MRPL49
SLC25A45	ENSBTAG00000008568	29:43569208-43574834	solute carrier family 25 member 45		SLC25A45
MRPL11	ENSBTAG00000053687	29:44480018-44485396	mitochondrial ribosomal protein L11		MRPL11
PC	ENSBTAG00000019700	29:44862571-44965356	pyruvate carboxylase		PC
GRK2	ENSBTAG00000005832	29:45190088-45208600	G protein-coupled receptor kinase 2		GRK2
NDUFV1	ENSBTAG00000021776	29:45455656-45468982	NADH:ubiquinone oxidoreductase core subunit V1		NDUFV1
NDUFS8	ENSBTAG00000012072	29:45559235-45563283	NADH:ubiquinone oxidoreductase core subunit S8		NDUFS8
TCIRG1	ENSBTAG00000000292	29:45565563-45577936	T cell immune regulator 1, ATPase H+ transporting V0 subunit a3		TCIRG1
CPT1A	ENSBTAG00000021999	29:46164783-46225440	carnitine palmitoyltransferase 1A		CPT1A
MRPL21	ENSBTAG00000004348	29:46258413-46293180	mitochondrial ribosomal protein L21		MRPL21
MRPL23	ENSBTAG00000000103	29:49542735-49549261	mitochondrial ribosomal protein L23		MRPL23
SLC25A22	ENSBTAG00000001229	29:50569808-50574869	solute carrier family 25 member 22		SLC25A22
TMEM135	ENSBTAG00000005482	29:8236862-8540319	transmembrane protein 135		TMEM135
ME3	ENSBTAG00000000246	29:8891471-9112311	malic enzyme 3		ME3
TMEM126A	ENSBTAG00000000451	29:9897292-9905845	transmembrane protein 126A		TMEM126A
TMEM126B	ENSBTAG00000020596	29:9925890-9932507	transmembrane protein 126B		TMEM126B
MMACHC	ENSBTAG00000017027	3:100566181-100571190	metabolism of cobalamin associated C		MMACHC
MUTYH	ENSBTAG00000011242	3:100579651-100731168	mutY DNA glycosylase		MUTYH
CFAP57	ENSBTAG00000021547	3:102768455-102846235	cilia and flagella associated protein 57		CFAP57
SLC2A1	ENSBTAG00000009617	3:103309038-103337423	solute carrier family 2 member 1		SLC2A1
TRIT1	ENSBTAG00000013832	3:106204846-106248823	tRNA isopentenyltransferase 1		TRIT1
NDUFS5	ENSBTAG00000010232	3:106957971-106998848	NADH:ubiquinone oxidoreductase subunit S5		NDUFS5
YRDC	ENSBTAG00000006510	3:108107986-108120963	yrdC N6-threonylcarbamoyltransferase domain containing		YRDC
MRPS15	ENSBTAG00000024097	3:109431029-109437161	mitochondrial ribosomal protein S15		MRPS15
ADPRHL2	ENSBTAG00000021715	3:109722182-109727879	ADP-ribosylhydrolase like 2		ADPRHL2
EFHD1	ENSBTAG00000014596	3:112396167-112440870	EF-hand domain family member D1		EFHD1
NDUFA10	ENSBTAG00000003279	3:118884974-118923959	NADH:ubiquinone oxidoreductase subunit A10		NDUFA10
AGXT	ENSBTAG00000005797	3:120153535-120164464	alanine--glyoxylate and serine--pyruvate aminotransferase		AGXT
MTERF4	ENSBTAG00000000784	3:120329404-120335084	mitochondrial transcription termination factor 4		MTERF4
DTYMK	ENSBTAG00000015408	3:120728098-120736657	deoxythymidylate kinase		DTYMK
D2HGDH	ENSBTAG00000002847	3:120765582-120791784	D-2-hydroxyglutarate dehydrogenase		D2HGDH
NEU4	ENSBTAG00000014833	3:120822793-120828287	neuraminidase 4		NEU4
MRPL24	ENSBTAG00000001520	3:14082642-14098646	mitochondrial ribosomal protein L24		MRPL24
NAXE	ENSBTAG00000000404	3:14232917-14244262	NAD(P)HX epimerase		NAXE
SLC25A44	ENSBTAG00000009431	3:14575797-14592765	solute carrier family 25 member 44		SLC25A44
MSTO1	ENSBTAG00000026613	3:15038526-15042707	misato mitochondrial distribution and morphology regulator 1		MSTO1
DAP3	ENSBTAG00000001199	3:15051164-15090850	death associated protein 3		DAP3
FDPS	ENSBTAG00000003948	3:15311057-15320377	farnesyl diphosphate synthase		FDPS
PKLR	ENSBTAG00000017056	3:15344674-15354053	pyruvate kinase L/R		PKLR
MTX1	ENSBTAG00000014840	3:15409489-15414531	metaxin 1		MTX1
FLAD1	ENSBTAG00000000186	3:15602873-15609853	flavin adenine dinucleotide synthetase 1		FLAD1
SMCP	ENSBTAG00000005437	3:17864636-17869842	sperm mitochondria associated cysteine rich protein		SMCP
THEM4	ENSBTAG00000004772	3:18844272-18892924	thioesterase superfamily member 4		THEM4
TDRKH	ENSBTAG00000021594	3:18992375-19014072	tudor and KH domain containing		TDRKH
MRPL9	ENSBTAG00000000797	3:19016288-19028884	mitochondrial ribosomal protein L9		MRPL9
PI4KB	ENSBTAG00000007320	3:19481061-19518770	phosphatidylinositol 4-kinase beta		PI4KB
MLLT11	ENSBTAG00000015369	3:19721036-19726107	MLLT11 transcription factor 7 cofactor		MLLT11
TARS2	ENSBTAG00000003799	3:20183479-20202510	threonyl-tRNA synthetase 2, mitochondrial		TARS2
MRPS21	ENSBTAG00000024378	3:20338180-20351092	mitochondrial ribosomal protein S21		MRPS21
BOLA1	ENSBTAG00000006050	3:20713194-20714518	bolA family member 1		BOLA1
PEX11B	ENSBTAG00000008372	3:21454069-21459694	peroxisomal biogenesis factor 11 beta		PEX11B
ACP6	ENSBTAG00000017051	3:21960525-21981430	acid phosphatase 6, lysophosphatidic		ACP6
HMGCS2	ENSBTAG00000003898	3:23536510-23560620	3-hydroxy-3-methylglutaryl-CoA synthase 2		HMGCS2
HSD3B1	ENSBTAG00000006769	3:23706732-23717051	hydroxy-delta-5-steroid dehydrogenase, 3 beta- and steroid delta-isomerase 1		HSD3B1
HAO2	ENSBTAG00000000123	3:23732790-23763956	hydroxyacid oxidase 2		HAO2
WARS2	ENSBTAG00000005064	3:23999238-24101046	tryptophanyl tRNA synthetase 2, mitochondrial		WARS2
SLC16A1	ENSBTAG00000015107	3:30382284-30411742	solute carrier family 16 member 1		SLC16A1
ATP5PB	ENSBTAG00000006441	3:31846428-31863330	ATP synthase peripheral stalk-membrane subunit b		ATP5PB
ALDH9A1	ENSBTAG00000017852	3:3220576-3249677	aldehyde dehydrogenase 9 family member A1		ALDH9A1
MGST3	ENSBTAG00000010265	3:3264992-3288716	microsomal glutathione S-transferase 3		MGST3
AHCYL1	ENSBTAG00000018893	3:33403799-33444827	adenosylhomocysteinase like 1		AHCYL1
SLC25A24	ENSBTAG00000003752	3:35038386-35096479	solute carrier family 25 member 24		SLC25A24
DBT	ENSBTAG00000006320	3:43039358-43079725	dihydrolipoamide branched chain transacylase E2		DBT
ABCD3	ENSBTAG00000009698	3:48980773-49070167	ATP binding cassette subfamily D member 3		ABCD3
GCLM	ENSBTAG00000007842	3:49581838-49599562	glutamate-cysteine ligase modifier subunit		GCLM
KYAT3	ENSBTAG00000000505	3:54901259-54989008	kynurenine aminotransferase 3		KYAT3
SH3GLB1	ENSBTAG00000031171	3:57269357-57314453	SH3 domain containing GRB2 like, endophilin B1		SH3GLB1
DDAH1	ENSBTAG00000034776	3:58618305-58775117	dimethylarginine dimethylaminohydrolase 1		DDAH1
GNG5	ENSBTAG00000008122	3:59591884-59600029	G protein subunit gamma 5		GNG5
ACADM	ENSBTAG00000024240	3:69086074-69124464	acyl-CoA dehydrogenase medium chain		ACADM
CRYZ	ENSBTAG00000003162	3:69968101-70019359	crystallin zeta		CRYZ
MPC2	ENSBTAG00000020968	3:752397-783103	mitochondrial pyruvate carrier 2		MPC2
AK4	ENSBTAG00000030674	3:80160691-80251376	adenylate kinase 4		AK4
SDHC	ENSBTAG00000015853	3:8177616-8208058	succinate dehydrogenase complex subunit C		SDHC
TOMM40L	ENSBTAG00000009213	3:8271659-8280141	translocase of outer mitochondrial membrane 40 like		TOMM40L
NDUFS2	ENSBTAG00000002203	3:8290743-8300810	NADH:ubiquinone oxidoreductase core subunit S2		NDUFS2
PPOX	ENSBTAG00000021894	3:8326932-8330785	protoporphyrinogen oxidase		PPOX
NIT1	ENSBTAG00000020153	3:8363116-8376843	nitrilase 1		NIT1
TSTD1	ENSBTAG00000017856	3:8442909-8444112	thiosulfate sulfurtransferase like domain containing 1		TSTD1
OMA1	ENSBTAG00000017326	3:87479244-87544530	OMA1 zinc metallopeptidase		OMA1
DHCR24	ENSBTAG00000004688	3:91411765-91445037	24-dehydrocholesterol reductase		DHCR24
PARS2	ENSBTAG00000040313	3:91528850-91530803	prolyl-tRNA synthetase 2, mitochondrial		PARS2
MRPL37	ENSBTAG00000010715	3:92016376-92033861	mitochondrial ribosomal protein L37		MRPL37
CPT2	ENSBTAG00000014649	3:93032986-93057118	carnitine palmitoyltransferase 2		CPT2
SCP2	ENSBTAG00000003746	3:93275044-93393567	sterol carrier protein 2		SCP2
ECHDC2	ENSBTAG00000002910	3:93434005-93464715	enoyl-CoA hydratase domain containing 2		ECHDC2
COA7	ENSBTAG00000002050	3:93648199-93667733	cytochrome c oxidase assembly factor 7 (putative)		COA7
TXNDC12	ENSBTAG00000011024	3:94278883-94312525	thioredoxin domain containing 12		TXNDC12
NRDC	ENSBTAG00000021174	3:94437448-94540296	nardilysin convertase		NRDC
ATPAF1	ENSBTAG00000000094	3:99466612-99491947	ATP synthase mitochondrial F1 complex assembly factor 1		ATPAF1
NSUN4	ENSBTAG00000015891	3:99750593-99773411	NOP2/Sun RNA methyltransferase 4		NSUN4
UQCRH	ENSBTAG00000009603	3:99790132-99799010	ubiquinol-cytochrome c reductase hinge protein		UQCRH
FMC1	ENSBTAG00000053406	4:102878436-102882754	formation of mitochondrial complex V assembly factor 1 homolog		FMC1
ADCK2	ENSBTAG00000020484	4:103994400-104008963	aarF domain containing kinase 2		ADCK2
NDUFB2	ENSBTAG00000021759	4:104013523-104019157	NADH:ubiquinone oxidoreductase subunit B2		NDUFB2
MRPS33	ENSBTAG00000005285	4:104264741-104273391	mitochondrial ribosomal protein S33		MRPS33
AGK	ENSBTAG00000019265	4:104801727-104960261	acylglycerol kinase		AGK
SSBP1	ENSBTAG00000010931	4:105003767-105014759	single stranded DNA binding protein 1		SSBP1
GSTK1	ENSBTAG00000009839	4:106651013-106656121	glutathione S-transferase kappa 1		GSTK1
NOS3	ENSBTAG00000017680	4:113577086-113603315	nitric oxide synthase 3		NOS3
ABCB8	ENSBTAG00000007759	4:113605320-113623176	ATP binding cassette subfamily B member 8		ABCB8
FASTK	ENSBTAG00000011228	4:113636351-113656055	Fas activated serine/threonine kinase		FASTK
ABCF2	ENSBTAG00000000607	4:113788347-113803468	ATP binding cassette subfamily F member 2		ABCF2
ESYT2	ENSBTAG00000005483	4:119432685-119508052	extended synaptotagmin 2		ESYT2
PDK4	ENSBTAG00000014069	4:12881888-12895362	pyruvate dehydrogenase kinase 4		PDK4
SLC25A13	ENSBTAG00000003773	4:13462645-13692192	solute carrier family 25 member 13		SLC25A13
SDHAF3	ENSBTAG00000015925	4:14476804-14567618	succinate dehydrogenase complex assembly factor 3		SDHAF3
NDUFA4	ENSBTAG00000011145	4:19041320-19049196	NDUFA4 mitochondrial complex associated		NDUFA4
AGR2	ENSBTAG00000024406	4:25290662-25304186	anterior gradient 2, protein disulphide isomerase family member		AGR2
TOMM7	ENSBTAG00000051150	4:31520443-31527812	translocase of outer mitochondrial membrane 7		TOMM7
MALSU1	ENSBTAG00000019403	4:31917457-31942803	mitochondrial assembly of ribosomal large subunit 1		MALSU1
SLC25A40	ENSBTAG00000054987	4:32315216-32394916	solute carrier family 25, member 40		SLC25A40
ABCB4	ENSBTAG00000005653	4:33006668-33080056	ATP binding cassette subfamily B member 4		ABCB4
CROT	ENSBTAG00000021535	4:33083034-33144192	carnitine O-octanoyltransferase		CROT
TMEM243	ENSBTAG00000038283	4:33226966-33248624	transmembrane protein 243		TMEM243
FAM185A	ENSBTAG00000014879	4:44057954-44133423	family with sequence similarity 185 member A		FAM185A
PMPCB	ENSBTAG00000006876	4:44363507-44531440	peptidase, mitochondrial processing beta subunit		PMPCB
ARMC10	ENSBTAG00000014161	4:44363507-44531440	armadillo repeat containing 10		ARMC10
DLD	ENSBTAG00000001908	4:48953176-48979994	dihydrolipoamide dehydrogenase		DLD
LAMB1	ENSBTAG00000011412	4:48985683-49062759	laminin subunit beta 1		LAMB1
PNPLA8	ENSBTAG00000024387	4:49589563-49629500	patatin like phospholipase domain containing 8		PNPLA8
IMMP2L	ENSBTAG00000004398	4:56808962-57722182	inner mitochondrial membrane peptidase subunit 2		IMMP2L
GARS	ENSBTAG00000018972	4:65647995-65758270	glycyl-tRNA synthetase		GARS
HIBADH	ENSBTAG00000001036	4:68473793-68614954	3-hydroxyisobutyrate dehydrogenase		HIBADH
CYCS	ENSBTAG00000022613	4:70735435-70738238	cytochrome c, somatic		CYCS
ABCA13	ENSBTAG00000003531	4:7205759-7598351	ATP binding cassette subfamily A member 13		ABCA13
GTPBP10	ENSBTAG00000032166	4:74533032-74559891	GTP binding protein 10		GTPBP10
TBRG4	ENSBTAG00000010504	4:76522743-76531904	transforming growth factor beta regulator 4		TBRG4
OGDH	ENSBTAG00000006029	4:76758581-76844759	oxoglutarate dehydrogenase		OGDH
COA1	ENSBTAG00000012968	4:77371215-77465906	cytochrome c oxidase assembly factor 1 homolog		COA1
MRPL32	ENSBTAG00000000991	4:78121754-78126851	mitochondrial ribosomal protein L32		MRPL32
SUGCT	ENSBTAG00000032121	4:80159126-80928936	succinyl-CoA:glutarate-CoA transferase		SUGCT
AASS	ENSBTAG00000012128	4:86516904-86594679	aminoadipate-semialdehyde synthase		AASS
NDUFA5	ENSBTAG00000009334	4:87871091-87887305	NADH:ubiquinone oxidoreductase subunit A5		NDUFA5
ARF5	ENSBTAG00000009366	4:91819097-91822148	ADP ribosylation factor 5		ARF5
SND1	ENSBTAG00000010692	4:91873755-92296106	staphylococcal nuclease and tudor domain containing 1		SND1
MTERF1	ENSBTAG00000045617	4:9247872-9254862	mitochondrial transcription termination factor 1		MTERF1
NRF1	ENSBTAG00000014273	4:93449965-93576616	nuclear respiratory factor 1		NRF1
CHCHD3	ENSBTAG00000024723	4:96468816-96761348	coiled-coil-helix-coiled-coil-helix domain containing 3		CHCHD3
AKR1B10	ENSBTAG00000001582	4:98217454-98239457	aldo-keto reductase family 1 member B10		AKR1B10
STMP1	ENSBTAG00000051809	4:99462649-99477987	short transmembrane mitochondrial protein 1		STMP1
PHB2	ENSBTAG00000013123	5:103451001-103497684	prohibitin 2		PHB2
TPI1	ENSBTAG00000019782	5:103577525-103600970	triosephosphate isomerase 1		TPI1
GAPDH	ENSBTAG00000014731	5:103870383-103874824	glyceraldehyde-3-phosphate dehydrogenase		GAPDH
MRPL51	ENSBTAG00000014729	5:103902390-103906162	mitochondrial ribosomal protein L51		MRPL51
NDUFA9	ENSBTAG00000005465	5:105474031-105495946	NADH:ubiquinone oxidoreductase subunit A9		NDUFA9
TIGAR	ENSBTAG00000016650	5:105732530-105747498	TP53 induced glycolysis regulatory phosphatase		TIGAR
ACSS3	ENSBTAG00000018694	5:10671182-10846953	acyl-CoA synthetase short chain family member 3		ACSS3
HDHD5	ENSBTAG00000016995	5:108838762-108849972	haloacid dehalogenase like hydrolase domain containing 5 [Bos taurus (cattle)]		HDHD5
BCL2L13	ENSBTAG00000013956	5:109061444-109133396	BCL2 like 13		BCL2L13
BID	ENSBTAG00000013988	5:109136739-109154244	BH3 interacting domain death agonist		BID
GCAT	ENSBTAG00000008434	5:109621888-109639001	glycine C-acetyltransferase		GCAT
PICK1	ENSBTAG00000015268	5:109834674-109851541	protein interacting with PRKCA 1		PICK1
TOMM22	ENSBTAG00000010157	5:110314070-110316041	translocase of outer mitochondrial membrane 22		TOMM22
MIEF1	ENSBTAG00000017439	5:110930788-110943940	mitochondrial elongation factor 1		MIEF1
SLC25A17	ENSBTAG00000006200	5:112006045-112086674	solute carrier family 25 member 17		SLC25A17
XPNPEP3	ENSBTAG00000006204	5:112115955-112159105	X-prolyl aminopeptidase 3		XPNPEP3
ACO2	ENSBTAG00000006429	5:112568046-112629599	aconitase 2		ACO2
SMDT1	ENSBTAG00000009508	5:113040977-113044677	single-pass membrane protein with aspartate rich tail 1		SMDT1
NDUFA6	ENSBTAG00000009509	5:113045843-113056944	NADH:ubiquinone oxidoreductase subunit A6		NDUFA6
SERHL2	ENSBTAG00000016507	5:113417140-113444152	serine hydrolase like 2		SERHL2
CYB5R3	ENSBTAG00000016516	5:113473710-113498670	cytochrome b5 reductase 3		CYB5R3
PACSIN2	ENSBTAG00000019290	5:113686863-113804112	protein kinase C and casein kinase substrate in neurons 2		PACSIN2
MCAT	ENSBTAG00000002413	5:113908101-113919965	malonyl-CoA-acyl carrier protein transacylase		MCAT
TSPO	ENSBTAG00000018073	5:113927818-113940490	translocator protein		TSPO
SAMM50	ENSBTAG00000045957	5:114694984-114725673	SAMM50 sorting and assembly machinery component		SAMM50
TRMU	ENSBTAG00000005595	5:116635060-116651306	tRNA 5-methylaminomethyl-2-thiouridylate methyltransferase		TRMU
SELENOO	ENSBTAG00000000647	5:119568729-119589195	selenoprotein O		SELENOO
SCO2	ENSBTAG00000012609	5:119822432-119824250	SCO cytochrome oxidase deficient homolog 2 (yeast)		SCO2
CPT1B	ENSBTAG00000016048	5:119888928-119901095	carnitine palmitoyltransferase 1B		CPT1B
DCN	ENSBTAG00000003505	5:21014375-21053400	decorin		DCN
MRPL42	ENSBTAG00000002708	5:23269800-23300622	mitochondrial ribosomal protein L42		MRPL42
NDUFA12	ENSBTAG00000014669	5:24684272-24711486	NADH:ubiquinone oxidoreductase subunit A12		NDUFA12
ATP5MC2	ENSBTAG00000005735	5:26370052-26378227	ATP synthase membrane subunit c locus 2		ATP5MC2
C5H12orf10	ENSBTAG00000020177	5:26716864-26724410	chromosome 5 C12orf10 homolog		C5H12ORF10
KRT5	ENSBTAG00000038384	5:27366773-27373266	keratin 5		KRT5
LETMD1	ENSBTAG00000010924	5:28687646-28695321	LETM1 domain containing 1		LETMD1
COX14	ENSBTAG00000000808	5:29782809-29787103	cytochrome c oxidase assembly factor COX14		COX14
TMBIM6	ENSBTAG00000018588	5:30112132-30128722	transmembrane BAX inhibitor motif containing 6		TMBIM6
ABCD2	ENSBTAG00000038043	5:41480496-41573833	ATP binding cassette subfamily D member 2		ABCD2
TMBIM4	ENSBTAG00000026993	5:47645209-47661694	transmembrane BAX inhibitor motif containing 4		TMBIM4
MSRB3	ENSBTAG00000044017	5:48332242-48512740	methionine sulfoxide reductase B3		MSRB3
SLC16A7	ENSBTAG00000021287	5:53698083-53892992	solute carrier family 16 member 7		SLC16A7
ATP23	ENSBTAG00000017543	5:55516049-55539039	ATP23 metallopeptidase and ATP synthase assembly factor homolog		ATP23
TSFM	ENSBTAG00000016912	5:55677210-55685370	Ts translation elongation factor, mitochondrial		TSFM
CYP27B1	ENSBTAG00000016906	5:55685469-55704141	cytochrome P450, family 27, subfamily B, polypeptide 1		CYP27B1
SHMT2	ENSBTAG00000031500	5:56205858-56213412	serine hydroxymethyltransferase 2		SHMT2
NDUFA4L2	ENSBTAG00000031503	5:56205858-56213412	NDUFA4 mitochondrial complex associated like 2		NDUFA4L2
ATP5F1B	ENSBTAG00000013315	5:56789494-56795018	ATP synthase F1 subunit beta		ATP5F1B
GLS2	ENSBTAG00000009284	5:56893432-56925355	glutaminase 2		GLS2
SPRYD4	ENSBTAG00000009281	5:56893432-56925355	SPRY domain containing 4		SPRYD4
CS	ENSBTAG00000004371	5:57042170-57065001	citrate synthase		CS
COQ10A	ENSBTAG00000004367	5:57065719-57069211	coenzyme Q10A		COQ10A
ESYT1	ENSBTAG00000009543	5:57179945-57194004	extended synaptotagmin 1		ESYT1
SUOX	ENSBTAG00000006160	5:57314952-57319225	sulfite oxidase		SUOX
BLOC1S1	ENSBTAG00000011918	5:57538197-57541849	biogenesis of lysosomal organelles complex 1 subunit 1		BLOC1S1
SLC25A3	ENSBTAG00000012890	5:62746004-62752373	solute carrier family 25 member 3		SLC25A3
CHPT1	ENSBTAG00000002490	5:65511774-65548189	choline phosphotransferase 1		CHPT1
NT5DC3	ENSBTAG00000006013	5:67451739-67511409	5'-nucleotidase domain containing 3		NT5DC3
TXNRD1	ENSBTAG00000013912	5:67898937-67961973	thioredoxin reductase 1		TXNRD1
ALDH1L2	ENSBTAG00000006326	5:68528020-68603070	aldehyde dehydrogenase 1 family member L2		ALDH1L2
POLR3B	ENSBTAG00000004781	5:69721988-69837859	RNA polymerase III subunit B		POLR3B
MTERF2	ENSBTAG00000010144	5:70252257-70257832	mitochondrial transcription termination factor 2		MTERF2
CRY1	ENSBTAG00000010149	5:70260350-70355222	cryptochrome circadian regulator 1		CRY1
TXN2	ENSBTAG00000000014	5:74883635-74893752	thioredoxin 2		TXN2
TST	ENSBTAG00000030650	5:75435114-75452001	thiosulfate sulfurtransferase		TST
MPST	ENSBTAG00000030648	5:75435114-75452001	mercaptopyruvate sulfurtransferase		MPST
DNM1L	ENSBTAG00000011395	5:77001510-77205083	dynamin 1 like		DNM1L
YARS2	ENSBTAG00000011399	5:77001510-77205083	tyrosyl-tRNA synthetase 2		YARS2
MRPS35	ENSBTAG00000006369	5:82081714-82125299	mitochondrial ribosomal protein S35		MRPS35
ETFRF1	ENSBTAG00000026624	5:84792353-84799340	electron transfer flavoprotein regulatory factor 1		ETFRF1
LDHB	ENSBTAG00000019603	5:88544522-88562783	lactate dehydrogenase B		LDHB
MGST1	ENSBTAG00000008541	5:93497063-93521047	microsomal glutathione S-transferase 1		MGST1
HEBP1	ENSBTAG00000005868	5:96875313-96912825	heme binding protein 1		HEBP1
NUDT9	ENSBTAG00000011354	6:102320393-102357766	nudix hydrolase 9		NUDT9
QDPR	ENSBTAG00000040333	6:112919766-112939911	quinoid dihydropteridine reductase		QDPR
GRPEL1	ENSBTAG00000010181	6:113511975-113543245	GrpE like 1, mitochondrial		GRPEL1
ACOX3	ENSBTAG00000004893	6:114648000-114697373	acyl-CoA oxidase 3, pristanoyl		ACOX3
LETM1	ENSBTAG00000020108	6:116734629-116760816	leucine zipper and EF-hand containing transmembrane protein 1		LETM1
ATP5ME	ENSBTAG00000017496	6:117650403-117652345	ATP synthase membrane subunit e		ATP5ME
MCUB	ENSBTAG00000012995	6:15717980-15813728	mitochondrial calcium uniporter dominant negative beta subunit		MCUB
RPL34	ENSBTAG00000014226	6:16671256-16675901	ribosomal protein L34		RPL34
HADH	ENSBTAG00000002049	6:17208775-17252208	hydroxyacyl-CoA dehydrogenase		HADH
PPA2	ENSBTAG00000002428	6:19708708-19805633	inorganic pyrophosphatase 2		PPA2
CISD2	ENSBTAG00000027630	6:21963109-21976377	CDGSH iron sulfur domain 2		CISD2
PDHA2	ENSBTAG00000026250	6:28639988-28641315	pyruvate dehydrogenase E1 alpha 2 subunit		PDHA2
SNCA	ENSBTAG00000024957	6:34853387-35000312	synuclein alpha		SNCA
PYURF	ENSBTAG00000020541	6:36250082-36253466	PIGY upstream reading frame		PYURF
PPM1K	ENSBTAG00000005754	6:36449101-36471153	protein phosphatase, Mg2+/Mn2+ dependent 1K		PPM1K
ABCG2	ENSBTAG00000017704	6:36475376-36603209	ATP binding cassette subfamily G member 2		ABCG2
LAP3	ENSBTAG00000005989	6:37140751-37166191	leucine aminopeptidase 3		LAP3
PPARGC1A	ENSBTAG00000017024	6:43380462-43501184	PPARG coactivator 1 alpha		PPARGC1A
LIAS	ENSBTAG00000014520	6:58569573-58581438	lipoic acid synthetase		LIAS
SLC30A9	ENSBTAG00000020367	6:60856458-60946348	solute carrier family 30 member 9		SLC30A9
GUF1	ENSBTAG00000000285	6:63290364-63314983	GUF1 homolog, GTPase		GUF1
COX7B2	ENSBTAG00000050016	6:65334349-65334586	cytochrome c oxidase subunit 7B2, mitochondrial		COX7B2
ATP10D	ENSBTAG00000000473	6:66135879-66272135	ATPase phospholipid transporting 10D (putative)		ATP10D
OCIAD1	ENSBTAG00000010611	6:67496283-67519221	OCIA domain containing 1		OCIAD1
OCIAD2	ENSBTAG00000001839	6:67528049-67539862	OCIA domain containing 2		OCIAD2
SPATA18	ENSBTAG00000018106	6:67916174-67961503	spermatogenesis associated 18		SPATA18
PAICS	ENSBTAG00000010577	6:71782613-71841416	phosphoribosylaminoimidazole carboxylase, phosphoribosylaminoimidazole succinocarboxamide synthetase		PAICS
NOA1A	ENSBTAG00000019362	6:72173294-72361031	nitric oxide associated 1 A		NOA1A
GRSF1	ENSBTAG00000008577	6:86196004-86214840	G-rich RNA sequence binding factor 1		GRSF1
COX18	ENSBTAG00000005394	6:88173957-88184784	cytochrome c oxidase assembly factor COX18		COX18
MTHFD2L	ENSBTAG00000043960	6:89092824-89244943	methylenetetrahydrofolate dehydrogenase (NADP+ dependent) 2 like		MTHFD2L
MRPL1	ENSBTAG00000018360	6:92579815-92650666	mitochondrial ribosomal protein L1		MRPL1
COQ2	ENSBTAG00000005744	6:98037929-98065079	coenzyme Q2, polyprenyltransferase		COQ2
MRPS18C	ENSBTAG00000018155	6:98226287-98231259	mitochondrial ribosomal protein S18C		MRPS18C
SLC25A46	ENSBTAG00000009667	7:109738259-109760966	solute carrier family 25 member 46		SLC25A46
NDUFB7	ENSBTAG00000012634	7:11227834-11232299	NADH:ubiquinone oxidoreductase subunit B7		NDUFB7
PRKACA	ENSBTAG00000006642	7:11592330-11610330	protein kinase cAMP-activated catalytic subunit alpha		PRKACA
TRMT1	ENSBTAG00000019325	7:12462093-12472170	tRNA methyltransferase 1		TRMT1
GADD45GIP1	ENSBTAG00000015117	7:12607306-12609853	GADD45G interacting protein 1		GADD45GIP1
GCDH	ENSBTAG00000016211	7:12641075-12664100	glutaryl-CoA dehydrogenase		GCDH
PRDX2	ENSBTAG00000012062	7:12730802-12733440	peroxiredoxin 2		PRDX2
MRPL4	ENSBTAG00000001419	7:14771590-14781064	mitochondrial ribosomal protein L4		MRPL4
FDX2	ENSBTAG00000010318	7:14841523-14846130	ferredoxin 2		FDX2
CDC37	ENSBTAG00000011699	7:14926943-14938212	cell division cycle 37		CDC37
QTRT1	ENSBTAG00000037941	7:15188035-15197535	queuine tRNA-ribosyltransferase catalytic subunit 1		QTRT1
TIMM29	ENSBTAG00000045893	7:15368532-15370410	translocase of inner mitochondrial membrane 29		TIMM29
TMEM205	ENSBTAG00000016429	7:15749275-15751958	transmembrane protein 205		TMEM205
ECSIT	ENSBTAG00000015049	7:15846200-15874429	ECSIT signalling integrator		ECSIT
PET100	ENSBTAG00000048824	7:16474630-16476389	PET100 homolog		PET100
TIMM44	ENSBTAG00000015567	7:16680583-16695716	translocase of inner mitochondrial membrane 44		TIMM44
NDUFA7	ENSBTAG00000052280	7:16959613-16967925	NADH:ubiquinone oxidoreductase subunit A7		NDUFA7
SLC25A23	ENSBTAG00000003491	7:18011742-18026173	solute carrier family 25 member 23		SLC25A23
SLC25A41	ENSBTAG00000020017	7:18027579-18034407	solute carrier family 25 member 41		SLC25A41
ALKBH7	ENSBTAG00000025540	7:18073857-18075473	alkB homolog 7		ALKBH7
CLPP	ENSBTAG00000014712	7:18077042-18084803	caseinolytic mitochondrial matrix peptidase proteolytic subunit		CLPP
NDUFA11	ENSBTAG00000019025	7:18473538-18479129	NADH:ubiquinone oxidoreductase subunit A11		NDUFA11
LONP1	ENSBTAG00000001795	7:18590318-18608816	lon peptidase 1, mitochondrial		LONP1
MICOS13	ENSBTAG00000001792	7:18617142-18618572	mitochondrial contact site and cristae organizing system subunit 13		MICOS13
MRPL54	ENSBTAG00000008396	7:20209217-20212341	mitochondrial ribosomal protein L54		MRPL54
TIMM13	ENSBTAG00000013623	7:21154978-21156156	translocase of inner mitochondrial membrane 13		TIMM13
SLC22A4	ENSBTAG00000031209	7:22087255-22130086	solute carrier family 22 member 4		SLC22A4
ACSL6	ENSBTAG00000019708	7:22477890-22541821	acyl-CoA synthetase long chain family member 6		ACSL6
LYRM7	ENSBTAG00000010961	7:23244079-23265677	LYR motif containing 7		LYRM7
HINT1	ENSBTAG00000010959	7:23271323-23278556	histidine triad nucleotide binding protein 1		HINT1
OBSCN	ENSBTAG00000040028	7:2685792-2703542	obscurin, cytoskeletal calmodulin and titin-interacting RhoGEF		OBSCN
ALDH7A1	ENSBTAG00000009646	7:27282163-27326576	aldehyde dehydrogenase 7 family member A1		ALDH7A1
IBA57	ENSBTAG00000014918	7:2956082-2966802	iron-sulfur cluster assembly factor IBA57		IBA57
MRPL55	ENSBTAG00000020721	7:2983132-3000276	mitochondrial ribosomal protein L55		MRPL55
GUK1	ENSBTAG00000014775	7:2983132-3000276	guanylate kinase 1		GUK1
FTMT	ENSBTAG00000005779	7:31983446-31984558	ferritin mitochondrial		FTMT
HSD17B4	ENSBTAG00000006978	7:34325641-34425552	hydroxysteroid 17-beta dehydrogenase 4		HSD17B4
HIGD2A	ENSBTAG00000010735	7:37851532-37857202	HIG1 hypoxia inducible domain family member 2A		HIGD2A
NDUFA13	ENSBTAG00000007812	7:3791942-3810659	NADH:ubiquinone oxidoreductase subunit A13		NDUFA13
RAB24	ENSBTAG00000025425	7:38770692-38775449	RAB24, member RAS oncogene family		RAB24
PRELID1	ENSBTAG00000005009	7:38775912-38784017	PRELI domain containing 1		PRELID1
RACK1	ENSBTAG00000019648	7:40360503-40375831	receptor for activated C kinase 1		RACK1
SLC25A42	ENSBTAG00000001816	7:4123913-4135054	solute carrier family 25 member 42		SLC25A42
POLRMT	ENSBTAG00000015051	7:43213782-43247499	RNA polymerase mitochondrial		POLRMT
GPX4	ENSBTAG00000053003	7:43588659-43591106	glutathione peroxidase 4		GPX4
ATP5F1D	ENSBTAG00000000550	7:43683703-43685876	ATP synthase F1 subunit delta		ATP5F1D
NDUFS7	ENSBTAG00000019419	7:43805787-43814284	NADH:ubiquinone oxidoreductase core subunit S7		NDUFS7
UQCR11	ENSBTAG00000008692	7:43976250-43979203	ubiquinol-cytochrome c reductase, complex III subunit XI		UQCR11
UQCRQ	ENSBTAG00000009479	7:44447300-44448594	ubiquinol-cytochrome c reductase complex III subunit VII		UQCRQ
VDAC1	ENSBTAG00000013113	7:45663904-45696087	voltage dependent anion channel 1		VDAC1
FKBP8	ENSBTAG00000016264	7:4632928-4643275	FKBP prolyl isomerase 8		FKBP8
PCBD2	ENSBTAG00000050621	7:46376970-46418526	pterin-4 alpha-carbinolamine dehydratase 2		PCBD2
SLC25A48	ENSBTAG00000018287	7:47265961-47309568	solute carrier family 25 member 48		SLC25A48
CDC25C	ENSBTAG00000005293	7:49701225-49731890	cell division cycle 25C		CDC25C
HSPA9	ENSBTAG00000011419	7:49894160-49909804	heat shock protein family A (Hsp70) member 9		HSPA9
MPV17L2	ENSBTAG00000025788	7:5017270-5027895	MPV17 mitochondrial inner membrane protein like 2		MPV17L2
TMEM173	ENSBTAG00000002296	7:50736653-50743097	transmembrane protein 173		TMEM173
NDUFA2	ENSBTAG00000015041	7:51772644-51780743	NADH:ubiquinone oxidoreductase subunit A2		NDUFA2
HARS2	ENSBTAG00000025212	7:51817093-51824132	histidyl-tRNA synthetase 2, mitochondrial		HARS2
SLC25A2	ENSBTAG00000011938	7:52210137-52404283	solute carrier family 25 (mitochondrial carrier; ornithine transporter) member 2		SLC25A2
DELE1	ENSBTAG00000008435	7:52987583-53004020	DAP3 binding cell death enhancer 1		DELE1
PRELID2	ENSBTAG00000044169	7:56942187-57021301	PRELI domain containing 2		PRELID2
GTPBP3	ENSBTAG00000004200	7:5787152-5791859	GTP binding protein 3, mitochondrial		GTPBP3
MRPL34	ENSBTAG00000014579	7:5819752-5821004	mitochondrial ribosomal protein L34		MRPL34
GRPEL2	ENSBTAG00000019950	7:60743593-60752561	GrpE like 2, mitochondrial		GRPEL2
RPS14	ENSBTAG00000008570	7:61760780-61778862	ribosomal protein S14		RPS14
ANXA6	ENSBTAG00000014809	7:62357581-62404880	annexin A6		ANXA6
MRPL22	ENSBTAG00000019457	7:66108777-66144328	mitochondrial ribosomal protein L22		MRPL22
THG1L	ENSBTAG00000010359	7:69320217-69327120	tRNA-histidine guanylyltransferase 1 like		THG1L
RARS	ENSBTAG00000014626	7:80503643-80533316	arginyl-tRNA synthetase		RARS
CKMT2	ENSBTAG00000001003	7:81249418-81275010	creatine kinase, mitochondrial 2		CKMT2
RFESD	ENSBTAG00000036242	7:94971286-94974891	Rieske Fe-S domain containing		RFESD
HSDL2	ENSBTAG00000031295	8:101747809-101808119	hydroxysteroid dehydrogenase like 2		HSDL2
HDHD3	ENSBTAG00000000250	8:102631184-102634313	haloacid dehalogenase like hydrolase domain containing 3		HDHD3
ORM1	ENSBTAG00000017294	8:103550933-103555915	orosomucoid 1		ORM1
CBR4	ENSBTAG00000022013	8:1083273-1107894	carbonyl reductase 4		CBR4
STOM	ENSBTAG00000038375	8:110740234-110772767	stomatin		STOM
RNASEH1	ENSBTAG00000016235	8:111002462-111011706	ribonuclease H1		RNASEH1
CLU	ENSBTAG00000005574	8:11176837-11194518	clusterin		CLU
NDUFB6	ENSBTAG00000005907	8:11504624-11521008	NADH:ubiquinone oxidoreductase subunit B6		NDUFB6
ACO1	ENSBTAG00000000555	8:11611594-11674522	aconitase 1		ACO1
AADAT	ENSBTAG00000050967	8:1928242-1952612	aminoadipate aminotransferase		AADAT
GLDC	ENSBTAG00000025903	8:38219988-38308310	glycine decarboxylase		GLDC
PLGRKT	ENSBTAG00000017530	8:39279964-39316564	plasminogen receptor with a C-terminal lysine		PLGRKT
AK3	ENSBTAG00000017147	8:39797195-39819493	adenylate kinase 3		AK3
FXN	ENSBTAG00000001306	8:45222653-45244974	frataxin		FXN
ALDH1A1	ENSBTAG00000008103	8:49053227-49106706	aldehyde dehydrogenase 1 family member A1		ALDH1A1
RFK	ENSBTAG00000019345	8:52453481-52459253	riboflavin kinase		RFK
STOML2	ENSBTAG00000011388	8:59358079-59361681	stomatin like 2		STOML2
RMRP	ENSBTAG00000042458	8:59833117-59833395	RNA component of mitochondrial RNA processing endoribonuclease		RMRP
HINT2	ENSBTAG00000011444	8:59979688-59981974	histidine triad nucleotide binding protein 2		HINT2
GRHPR	ENSBTAG00000019299	8:61555132-61564033	glyoxylate and hydroxypyruvate reductase		GRHPR
TOMM5	ENSBTAG00000032777	8:61691237-61694543	translocase of outer mitochondrial membrane 5		TOMM5
SLC25A51	ENSBTAG00000014936	8:61976291-61994835	solute carrier family 25 member 51		SLC25A51
ALDH1B1	ENSBTAG00000020385	8:62430630-62434231	aldehyde dehydrogenase 1 family member B1		ALDH1B1
STX17	ENSBTAG00000008016	8:64953184-65022721	syntaxin 17		STX17
SLC25A37	ENSBTAG00000019099	8:70670615-70715966	solute carrier family 25, member 37		SLC25A37
BNIP3L	ENSBTAG00000021307	8:73631224-73654614	BCL2 interacting protein 3 like		BNIP3L
EPHX2	ENSBTAG00000015241	8:74591007-74662149	epoxide hydrolase 2		EPHX2
NUDT2	ENSBTAG00000031793	8:75651801-75764780	nudix hydrolase 2		NUDT2
ISCA1	ENSBTAG00000053156	8:79446097-79458984	iron-sulfur cluster assembly 1		ISCA1
TDH	ENSBTAG00000000011	8:7950814-7971600	L-threonine dehydrogenase		TDH
CARD19	ENSBTAG00000011202	8:84481295-84497538	caspase recruitment domain family member 19		CARD19
AUH	ENSBTAG00000047649	8:86504013-86686160	AU RNA binding methylglutaconyl-CoA hydratase		AUH
MSRA	ENSBTAG00000021632	8:8755176-9169658	methionine sulfoxide reductase A		MSRA
SECISBP2	ENSBTAG00000001939	8:88755736-88789416	SECIS binding protein 2		SECISBP2
MRPL50	ENSBTAG00000008962	8:91113174-91120279	mitochondrial ribosomal protein L50		MRPL50
NIPSNAP3A	ENSBTAG00000006901	8:94568396-94581931	nipsnap homolog 3A		NIPSNAP3A
MPC1	ENSBTAG00000027879	9:101357584-101370280	mitochondrial pyruvate carrier 1		MPC1
MTO1	ENSBTAG00000016839	9:12969536-12990379	mitochondrial tRNA translation optimization 1		MTO1
COX7A2	ENSBTAG00000005096	9:14833550-14838734	cytochrome c oxidase subunit 7A2		COX7A2
BCKDHB	ENSBTAG00000012096	9:19804028-20074759	branched chain keto acid dehydrogenase E1 subunit beta		BCKDHB
ME1	ENSBTAG00000005681	9:23131907-23352169	malic enzyme 1		ME1
PRSS35	ENSBTAG00000052055	9:23440018-23459196	serine protease 35		PRSS35
ECHDC1	ENSBTAG00000003887	9:23947562-24000910	ethylmalonyl-CoA decarboxylase 1		ECHDC1
TRMT11	ENSBTAG00000001957	9:25253396-25317010	tRNA methyltransferase 11 homolog		TRMT11
HINT3	ENSBTAG00000001956	9:25326357-25340095	histidine triad nucleotide binding protein 3		HINT3
PLN	ENSBTAG00000012931	9:32336624-32479899	phospholamban		PLN
AFG1L	ENSBTAG00000014592	9:41655109-41851120	AFG1 like ATPase		AFG1L
PDSS2	ENSBTAG00000021859	9:42600692-42864654	decaprenyl diphosphate synthase subunit 2		PDSS2
C9H6orf203	ENSBTAG00000021398	9:42938243-42947426	mitochondrial transcription rescue factor 1		C9H6ORF203
RTN4IP1	ENSBTAG00000017554	9:43290549-43621183	reticulon 4 interacting protein 1		RTN4IP1
QRSL1	ENSBTAG00000017557	9:43290549-43621183	glutaminyl-tRNA amidotransferase subunit QRSL1		QRSL1
TSTD3	ENSBTAG00000038931	9:50244001-50337074	thiosulfate sulfurtransferase like domain containing 3		TSTD3
COQ3	ENSBTAG00000019729	9:50377199-50401243	coenzyme Q3, methyltransferase		COQ3
FBXL4	ENSBTAG00000005729	9:50809426-50885025	F-box and leucine rich repeat protein 4		FBXL4
NDUFAF4	ENSBTAG00000003174	9:52882685-52891447	NADH:ubiquinone oxidoreductase complex assembly factor 4		NDUFAF4
LYRM2	ENSBTAG00000026604	9:60553610-60555713	LYR motif containing 2		LYRM2
RARS2	ENSBTAG00000016967	9:62267856-62445501	arginyl-tRNA synthetase 2, mitochondrial		RARS2
C9H6orf163	ENSBTAG00000017879	9:62541668-62569565	chromosome 9 C6orf163 homolog		C9H6ORF163
MTFR2	ENSBTAG00000007799	9:74232904-74250570	mitochondrial fission regulator 2		MTFR2
RAB32	ENSBTAG00000009784	9:83832387-83864091	RAB32, member RAS oncogene family		RAB32
MTHFD1L	ENSBTAG00000009846	9:87978426-88160303	methylenetetrahydrofolate dehydrogenase (NADP+ dependent) 1 like		MTHFD1L
RMND1	ENSBTAG00000013224	9:88449224-88485099	required for meiotic nuclear division 1 homolog		RMND1
MTRF1L	ENSBTAG00000009275	9:89904123-89918662	mitochondrial translational release factor 1 like		MTRF1L
TFB1M	ENSBTAG00000031895	9:91723943-91932590	transcription factor B1, mitochondrial		TFB1M
SERAC1	ENSBTAG00000011509	9:94662571-94714692	serine active site containing 1		SERAC1
SOD2	ENSBTAG00000006523	9:95955337-95966127	superoxide dismutase 2		SOD2
MRPL18	ENSBTAG00000001289	9:96056504-96061780	mitochondrial ribosomal protein L18		MRPL18
SDHAF4	ENSBTAG00000027049	9:9683241-9726933	succinate dehydrogenase complex assembly factor 4		SDHAF4
ND4	ENSBTAG00000043577	MT:10238-11906	NADH dehydrogenase subunit 4		ND4
ND4L	ENSBTAG00000043559	MT:10238-11906	NADH dehydrogenase subunit 4L		ND4L
ND5	ENSBTAG00000043563	MT:12108-14440	NADH dehydrogenase subunit 5		ND5
ND6	ENSBTAG00000043546	MT:12108-14440	NADH dehydrogenase subunit 6		ND6
CYTB	ENSBTAG00000043550	MT:14513-15653	cytochrome b		CYTB
ND1	ENSBTAG00000043558	MT:3100-4056	NADH dehydrogenase subunit 1		ND1
ND2	ENSBTAG00000043571	MT:4265-5307	NADH dehydrogenase subunit 2		ND2
COX1	ENSBTAG00000043561	MT:5686-7299	cytochrome c oxidase subunit I		COX1
COX2	ENSBTAG00000043556	MT:7373-8057	cytochrome c oxidase subunit II		COX2
COX3	ENSBTAG00000043560	MT:8128-9750	cytochrome c oxidase subunit III		COX3
ATP8	ENSBTAG00000043564	MT:8128-9750	ATP synthase F0 subunit 8		ATP8
ATP6	ENSBTAG00000043584	MT:8128-9750	ATP synthase F0 subunit 6		ATP6
ND3	ENSBTAG00000043568	MT:9822-10168	NADH dehydrogenase subunit 3		ND3
HCCS	ENSBTAG00000012113	NKLS02002210.1:287302-296075	holocytochrome c synthase		HCCS
MPC1L	ENSBTAG00000011783	X:102871365-102872059	mitochondrial pyruvate carrier 1 like		MPC1L
OTC	ENSBTAG00000001488	X:104841980-104918525	ornithine carbamoyltransferase		OTC
GK	ENSBTAG00000008124	X:112861217-112935556	glycerol kinase		GK
PDK3	ENSBTAG00000017832	X:118815748-118898708	pyruvate dehydrogenase kinase 3		PDK3
APOO	ENSBTAG00000010937	X:119337921-119408077	apolipoprotein O		APOO
ACOT9	ENSBTAG00000011258	X:119474569-119503789	acyl-CoA thioesterase 9		ACOT9
PRDX4	ENSBTAG00000006165	X:119515819-119532069	peroxiredoxin 4		PRDX4
PDHA1	ENSBTAG00000019852	X:123618762-123786124	pyruvate dehydrogenase E1 alpha 1 subunit		PDHA1
CA5B	ENSBTAG00000020418	X:127724913-127752302	carbonic anhydrase 5B		CA5B
AIFM1	ENSBTAG00000006838	X:14095100-14125897	apoptosis inducing factor mitochondria associated 1		AIFM1
SLC25A14	ENSBTAG00000016263	X:14291705-14332456	solute carrier family 25 member 14		SLC25A14
FATE1	ENSBTAG00000006820	X:34197026-34203510	fetal and adult testis expressed 1		FATE1
TMLHE	ENSBTAG00000011648	X:35551795-35602890	trimethyllysine hydroxylase, epsilon		TMLHE
CMC4	ENSBTAG00000007813	X:35964512-35976127	C-X9-C motif containing 4		CMC4
MTCP1	ENSBTAG00000045697	X:35964512-35976127	mature T cell proliferation 1		MTCP1
FUNDC2	ENSBTAG00000016977	X:35991254-36155731	FUN14 domain containing 2		FUNDC2
ABCD1	ENSBTAG00000020551	X:36955968-36973721	ATP binding cassette subfamily D member 1		ABCD1
IDH3G	ENSBTAG00000001059	X:37002946-37011510	isocitrate dehydrogenase (NAD(+)) 3 non-catalytic subunit gamma		IDH3G
G6PD	ENSBTAG00000019512	X:37570062-37587145	glucose-6-phosphate dehydrogenase		G6PD
SLC25A43	ENSBTAG00000001007	X:3801157-3841711	solute carrier family 25 member 43		SLC25A43
SLC25A5	ENSBTAG00000046037	X:3852583-3855433	solute carrier family 25 member 5		SLC25A5
PABPC5	ENSBTAG00000019942	X:39337585-39339608	poly(A) binding protein cytoplasmic 5		PABPC5
NDUFA1	ENSBTAG00000006033	X:4220532-4223698	NADH:ubiquinone oxidoreductase subunit A1		NDUFA1
TIMM8A	ENSBTAG00000022292	X:50861909-50864672	translocase of inner mitochondrial membrane 8A		TIMM8A
SLC25A53	ENSBTAG00000054469	X:52795552-52807365	solute carrier family 25 member 53		SLC25A53
ACSL4	ENSBTAG00000018986	X:58035378-58110124	acyl-CoA synthetase long chain family member 4		ACSL4
APOOL	ENSBTAG00000021790	X:67160293-67265278	apolipoprotein O like		APOOL
COX7B	ENSBTAG00000047768	X:74502510-74507315	cytochrome c oxidase subunit VIIb		COX7B
ABCB7	ENSBTAG00000011028	X:75979981-76138382	ATP binding cassette subfamily B member 7		ABCB7
NEXMIF	ENSBTAG00000000300	X:76421836-76427647	neurite extension and migration factor		NEXMIF
NDUFB11	ENSBTAG00000051287	X:85528353-85557443	NADH:ubiquinone oxidoreductase subunit B11		NDUFB11
TIMM17B	ENSBTAG00000018496	X:87009814-87013605	translocase of inner mitochondrial membrane 17B		TIMM17B
HSD17B10	ENSBTAG00000017779	X:90870391-90872909	hydroxysteroid 17-beta dehydrogenase 10		HSD17B10
APEX2	ENSBTAG00000013177	X:92476248-92484051	apurinic/apyrimidinic endodeoxyribonuclease 2		APEX2
ALAS2	ENSBTAG00000013178	X:92485199-92512358	5'-aminolevulinate synthase 2		ALAS2
FUNDC1	ENSBTAG00000001637	X:99086561-99097626	FUN14 domain containing 1		FUNDC1
MAOB	ENSBTAG00000001288	X:99790476-99912393	monoamine oxidase B		MAOB
MAOA	ENSBTAG00000016206	X:99933436-100014113	monoamine oxidase A		MAOA

## Sheet: C+OCM vs R+OCM
Tissue	Contrast	Name	Ensembl ID	Fold change	FDR p-value	P-value	Biotype	R+OCM - Min CPM	R+OCM - Mean CPM	R+OCM - Max CPM	C+OCM - Min CPM	C+OCM - Mean CPM	C+OCM - Max CPM
Fetal muscle	C+OCM vs R+OCM	MRPS6	ENSBTAG00000012594	-1.00005	0.999978	0.999754	protein_coding	55.9871	79.0044	111.437	52.6853	79.0057	111.653
Fetal muscle	C+OCM vs R+OCM	ATP5PO	ENSBTAG00000018278	-1.20879	0.999978	0.256102	protein_coding	109.059	176.502	233.055	114.846	213.418	397.441
Fetal muscle	C+OCM vs R+OCM	DNAJC28	ENSBTAG00000009187	-1.35449		0.217772	protein_coding	1.14963	2.13553	2.57408	0.745668	2.9313	6.75713
Fetal muscle	C+OCM vs R+OCM	SOD1	ENSBTAG00000018854	-1.08243	0.999978	0.528499	protein_coding	57.3012	78.4505	94.6147	70.5738	84.9908	109.017
Fetal muscle	C+OCM vs R+OCM	ATP5PF	ENSBTAG00000000605	-1.1644	0.999978	0.309153	protein_coding	51.6534	68.38	88.3241	46.5591	79.6682	151.669
Fetal muscle	C+OCM vs R+OCM	MRPL39	ENSBTAG00000019542	-1.06529	0.999978	0.66329	protein_coding	13.1122	15.9811	18.5728	12.4974	17.156	26.8459
Fetal muscle	C+OCM vs R+OCM	NSUN3	ENSBTAG00000015728	-1.05118	0.999978	0.771012	protein_coding	5.64064	9.49472	11.9751	6.67488	10.076	15.7058
Fetal muscle	C+OCM vs R+OCM	CPOX	ENSBTAG00000004124	1.13502		0.558214	protein_coding	3.10401	7.2127	13.0383	2.98267	6.29174	9.141
Fetal muscle	C+OCM vs R+OCM	NIT2	ENSBTAG00000004833	-1.22401	0.999978	0.155876	protein_coding	10.5838	14.3299	16.721	12.7425	17.6428	24.607
Fetal muscle	C+OCM vs R+OCM	TOMM70	ENSBTAG00000014302	-1.12534	0.999978	0.390634	protein_coding	62.3101	74.3376	94.2768	62.1605	83.7802	140.256
Fetal muscle	C+OCM vs R+OCM	TRMT10C	ENSBTAG00000024027	1.0333	0.999978	0.837153	protein_coding	10.0725	11.3897	12.6545	7.72722	11.1722	20.2714
Fetal muscle	C+OCM vs R+OCM	ABHD10	ENSBTAG00000004601	-1.04799	0.999978	0.763239	protein_coding	10.9215	16.1208	20.9314	12.3781	16.9668	27.5764
Fetal muscle	C+OCM vs R+OCM	ATG3	ENSBTAG00000009084	-1.04832	0.999978	0.710674	protein_coding	20.632	22.8199	29.5926	21.4752	23.9796	26.9023
Fetal muscle	C+OCM vs R+OCM	TIMMDC1	ENSBTAG00000012581	1.15306	0.999978	0.44277	protein_coding	6.32298	13.2044	22.7812	4.92141	11.4507	19.1757
Fetal muscle	C+OCM vs R+OCM	COX17	ENSBTAG00000002182	-1.08379	0.999978	0.652758	protein_coding	40.9546	57.4836	80.0695	20.454	62.2981	125.421
Fetal muscle	C+OCM vs R+OCM	NDUFB4	ENSBTAG00000015892	-1.01372	0.999978	0.931727	protein_coding	22.3513	28.6667	38.7966	16.8015	29.0889	57.8638
Fetal muscle	C+OCM vs R+OCM	FAM162A	ENSBTAG00000011140	-1.28382	0.999978	0.131787	protein_coding	24.1586	35.7903	51.4536	17.5618	45.9915	85.0061
Fetal muscle	C+OCM vs R+OCM	RPL35A	ENSBTAG00000014208	-1.17914	0.999978	0.367806	protein_coding	269.311	338.814	414.177	196.322	399.537	950.13
Fetal muscle	C+OCM vs R+OCM	BDH1	ENSBTAG00000000448	1.28513		0.416518	protein_coding	1.00294	2.31668	5.05661	0.298267	1.75922	3.53175
Fetal muscle	C+OCM vs R+OCM	OPA1	ENSBTAG00000019514	-1.1081	0.999978	0.513348	protein_coding	17.5631	25.2785	37.3955	18.3434	28.0797	58.6227
Fetal muscle	C+OCM vs R+OCM	P3H2	ENSBTAG00000021025	1.13666	0.999978	0.438291	protein_coding	26.6497	47.8288	73.1661	21.1845	42.026	76.7
Fetal muscle	C+OCM vs R+OCM	EHHADH	ENSBTAG00000019625	1.07372		0.78458	protein_coding	2.64415	4.89428	9.0265	0.298267	4.54642	8.21814
Fetal muscle	C+OCM vs R+OCM	PARL	ENSBTAG00000014460	1.0294	0.999978	0.82	protein_coding	21.8578	25.8853	30.9547	20.0479	25.2395	33.1076
Fetal muscle	C+OCM vs R+OCM	MCCC1	ENSBTAG00000006548	1.02836	0.999978	0.844127	protein_coding	16.7846	22.2536	25.6467	17.6413	21.7472	34.6988
Fetal muscle	C+OCM vs R+OCM	DNAJC19	ENSBTAG00000023513	-1.14742	0.999978	0.411414	protein_coding	11.5041	17.1572	23.217	12.1258	19.7612	34.1516
Fetal muscle	C+OCM vs R+OCM	NDUFB5	ENSBTAG00000002463	-1.15467	0.999978	0.289361	protein_coding	30.1204	36.4861	43.4132	29.7082	42.2727	73.0501
Fetal muscle	C+OCM vs R+OCM	MRPL47	ENSBTAG00000002462	-1.11937	0.999978	0.441948	protein_coding	11.6393	15.1299	21.3244	12.0073	17.0465	23.376
Fetal muscle	C+OCM vs R+OCM	MFN1	ENSBTAG00000010485	-1.18014	0.999978	0.317081	protein_coding	28.9707	48.2403	69.2032	29.9758	56.986	125.098
Fetal muscle	C+OCM vs R+OCM	GTPBP6	ENSBTAG00000054315	1.06356	0.999978	0.645323	protein_coding	30.4413	40.745	55.0306	23.7413	38.2373	48.8884
Fetal muscle	C+OCM vs R+OCM	NCEH1	ENSBTAG00000020073	-1.2078	0.999978	0.249164	protein_coding	11.9562	20.7289	27.7959	13.1238	25.0829	48.3957
Fetal muscle	C+OCM vs R+OCM	GFM1	ENSBTAG00000027795	-1.13283	0.999978	0.374843	protein_coding	15.2901	23.293	29.6585	17.2995	26.4439	41.4559
Fetal muscle	C+OCM vs R+OCM	EIF2A	ENSBTAG00000009106	-1.17029	0.999978	0.233017	protein_coding	51.8484	59.9809	66.6436	52.9017	70.355	123.272
Fetal muscle	C+OCM vs R+OCM	SLC25A36	ENSBTAG00000015310	-1.22887	0.999978	0.237373	protein_coding	30.0054	55.4453	84.8204	32.6602	68.182	151.396
Fetal muscle	C+OCM vs R+OCM	MRPS22	ENSBTAG00000047608	-1.17758	0.999978	0.233089	protein_coding	15.9799	19.2391	24.9303	17.3471	22.7892	28.3354
Fetal muscle	C+OCM vs R+OCM	ESYT3	ENSBTAG00000008111	2.85306		0.0773688	protein_coding	0	0.368633	0.805287	0	0.116618	0.519375
Fetal muscle	C+OCM vs R+OCM	PCCB	ENSBTAG00000015221	1.01588	0.999978	0.906713	protein_coding	19.4858	21.5503	24.0759	14.1677	21.1888	26.1738
Fetal muscle	C+OCM vs R+OCM	ACAD11	ENSBTAG00000031010	-1.08282	0.999978	0.610874	protein_coding	11.2813	14.0688	15.9038	9.27266	15.3332	28.4895
Fetal muscle	C+OCM vs R+OCM	MRPL3	ENSBTAG00000030942	-1.0618	0.999978	0.663456	protein_coding	17.6098	19.859	21.5329	15.2747	21.2665	28.2819
Fetal muscle	C+OCM vs R+OCM	NDUFV3	ENSBTAG00000021491	-1.1408	0.999978	0.328032	protein_coding	44.4058	59.0788	73.6034	43.7002	67.4109	84.294
Fetal muscle	C+OCM vs R+OCM	YBEY	ENSBTAG00000003161	-1.04676	0.999978	0.748838	protein_coding	19.1331	25.2334	36.3202	20.5663	26.4338	35.6429
Fetal muscle	C+OCM vs R+OCM	CBR3	ENSBTAG00000018688	1.10313	0.999978	0.553532	protein_coding	7.24325	11.7226	15.5181	5.84401	10.6376	16.2556
Fetal muscle	C+OCM vs R+OCM	OXNAD1	ENSBTAG00000004891	1.01892		0.909444	protein_coding	6.16094	7.57684	8.80489	5.07054	7.3504	8.61667
Fetal muscle	C+OCM vs R+OCM	HIBCH	ENSBTAG00000007787	-1.19159	0.999978	0.254932	protein_coding	6.26732	8.39504	10.2499	6.55352	10.1024	14.0186
Fetal muscle	C+OCM vs R+OCM	OSGEPL1	ENSBTAG00000012557	-1.16875		0.368952	protein_coding	4.25364	5.92715	7.84186	5.46127	7.03966	10.7749
Fetal muscle	C+OCM vs R+OCM	MTX2	ENSBTAG00000006693	-1.14321	0.999978	0.285674	protein_coding	22.8932	24.926	29.8018	18.7053	28.6472	39.4471
Fetal muscle	C+OCM vs R+OCM	ATP5MC3	ENSBTAG00000002944	-1.02463	0.999978	0.855038	protein_coding	114.006	141.985	178.238	100.96	145.512	181.28
Fetal muscle	C+OCM vs R+OCM	PDK1	ENSBTAG00000016836	-1.15583	0.999978	0.352374	protein_coding	33.4543	73.2325	110.61	58.6095	84.6677	135.691
Fetal muscle	C+OCM vs R+OCM	METAP1D	ENSBTAG00000019075	1.00102		0.99547	protein_coding	4.94676	5.71738	7.09742	2.94057	5.76049	7.7258
Fetal muscle	C+OCM vs R+OCM	SLC25A12	ENSBTAG00000016762	-1.10489	0.999978	0.481974	protein_coding	35.0638	57.1678	74.0746	46.8858	63.2398	107.932
Fetal muscle	C+OCM vs R+OCM	CYBRD1	ENSBTAG00000007898	1.20215		0.55727	protein_coding	1.08266	4.78845	7.92658	1.09225	3.94444	14.9479
Fetal muscle	C+OCM vs R+OCM	METTL8	ENSBTAG00000016430	-1.23663	0.999978	0.180988	protein_coding	7.78991	10.7309	15.1874	9.57014	13.3692	21.915
Fetal muscle	C+OCM vs R+OCM	METTL5	ENSBTAG00000026008	-1.2853	0.999978	0.112185	protein_coding	5.40693	8.841	11.1757	8.7255	11.3836	15.9573
Fetal muscle	C+OCM vs R+OCM	FASTKD1	ENSBTAG00000010743	-1.28647	0.999978	0.148779	protein_coding	6.66787	8.45158	10.4593	6.80287	10.9795	23.9239
Fetal muscle	C+OCM vs R+OCM	ABCB11	ENSBTAG00000026885				protein_coding	0	0	0	0	0	0
Fetal muscle	C+OCM vs R+OCM	GPD2	ENSBTAG00000009770	-1.07409	0.999978	0.737898	protein_coding	8.50728	25.474	44.4161	12.6608	27.4087	75.7895
Fetal muscle	C+OCM vs R+OCM	MMADHC	ENSBTAG00000015962	-1.05792	0.999978	0.692214	protein_coding	42.6514	59.3891	68.2002	43.8352	62.9522	115.419
Fetal muscle	C+OCM vs R+OCM	DBI	ENSBTAG00000009517	-1.11274	0.999978	0.450706	protein_coding	35.5329	51.4655	69.3385	41.2497	57.3239	93.6559
Fetal muscle	C+OCM vs R+OCM	TMEM177	ENSBTAG00000009058	1.00953		0.958331	protein_coding	3.82662	5.65174	7.5786	2.922	5.54204	7.13282
Fetal muscle	C+OCM vs R+OCM	PTPN4	ENSBTAG00000020855	-1.26965	0.999978	0.251286	protein_coding	16.5547	33.8167	60.893	19.8348	42.9905	125.464
Fetal muscle	C+OCM vs R+OCM	GLS	ENSBTAG00000007863	-1.15834	0.999978	0.371048	protein_coding	12.3819	21.2615	29.2102	13.2729	24.6285	38.1687
Fetal muscle	C+OCM vs R+OCM	COQ10B	ENSBTAG00000004659	-1.16209	0.999978	0.312663	protein_coding	11.9092	13.4003	16.5092	11.9915	15.7255	26.1154
Fetal muscle	C+OCM vs R+OCM	HSPD1	ENSBTAG00000012586	-1.09699	0.999978	0.479113	protein_coding	96.6841	122.595	141.574	110.321	134.677	180.434
Fetal muscle	C+OCM vs R+OCM	HSPE1	ENSBTAG00000012589	-1.11827	0.999978	0.475612	protein_coding	61.777	76.7868	97.4392	49.3363	85.9082	174.486
Fetal muscle	C+OCM vs R+OCM	MARS2	ENSBTAG00000002056	-1.10614		0.579528	protein_coding	4.37328	5.09523	6.46609	3.92305	5.73274	10.4096
Fetal muscle	C+OCM vs R+OCM	MAIP1	ENSBTAG00000019231	-1.03006		0.863716	protein_coding	4.13868	6.14398	7.88028	4.69066	6.32026	8.08386
Fetal muscle	C+OCM vs R+OCM	NIF3L1	ENSBTAG00000018282	1.00276		0.987179	protein_coding	5.22791	7.35755	9.54195	4.62314	7.40986	9.67914
Fetal muscle	C+OCM vs R+OCM	NDUFB3	ENSBTAG00000012760	-1.03752	0.999978	0.8341	protein_coding	17.9343	21.661	28.7506	7.30501	22.473	38.6256
Fetal muscle	C+OCM vs R+OCM	CASP8	ENSBTAG00000015718	1.1879		0.55652	protein_coding	0.716389	5.3509	12.646	1.61424	4.48586	8.33163
Fetal muscle	C+OCM vs R+OCM	NDUFS1	ENSBTAG00000021976	-1.19125	0.999978	0.249834	protein_coding	38.3977	62.7055	85.3935	51.0037	74.7685	140.987
Fetal muscle	C+OCM vs R+OCM	FASTKD2	ENSBTAG00000016193	-1.01121	0.999978	0.936606	protein_coding	13.3357	18.0218	23.6431	14.3207	18.3375	27.759
Fetal muscle	C+OCM vs R+OCM	IDH1	ENSBTAG00000020527	1.03686	0.999978	0.832693	protein_coding	11.0324	19.2578	38.1678	11.8934	18.5638	27.1186
Fetal muscle	C+OCM vs R+OCM	ACADL	ENSBTAG00000010579	-1.30407		0.105371	protein_coding	4.82846	6.78775	8.59667	6.71101	8.82774	11.0439
Fetal muscle	C+OCM vs R+OCM	CPS1	ENSBTAG00000016662	1.36522		0.522756	protein_coding	0	0.542611	1.71933	0	0.400015	1.06992
Fetal muscle	C+OCM vs R+OCM	ATIC	ENSBTAG00000019274	-1.0419	0.999978	0.760784	protein_coding	94.6147	127.28	150.871	107.718	132.665	191.574
Fetal muscle	C+OCM vs R+OCM	BCS1L	ENSBTAG00000003813	-1.05385	0.999978	0.737852	protein_coding	9.77188	12.401	15.3307	8.64975	13.0894	16.6432
Fetal muscle	C+OCM vs R+OCM	CYP27A1	ENSBTAG00000013489	1.1434	0.999978	0.41391	protein_coding	12.7585	20.996	38.3977	12.7838	18.3292	26.4652
Fetal muscle	C+OCM vs R+OCM	ABCB6	ENSBTAG00000020607	1.00556	0.999978	0.967422	protein_coding	15.52	20.1052	25.7268	16.0098	19.9771	26.8669
Fetal muscle	C+OCM vs R+OCM	MRPL44	ENSBTAG00000011514	1.03652	0.999978	0.798998	protein_coding	14.7576	18.5231	22.8231	13.1921	17.9339	25.8001
Fetal muscle	C+OCM vs R+OCM	MFF	ENSBTAG00000021319	-1.06841	0.999978	0.61736	protein_coding	26.103	34.8179	42.5111	28.4845	37.3136	50.0393
Fetal muscle	C+OCM vs R+OCM	AK2	ENSBTAG00000017605	-1.08816	0.999978	0.496234	protein_coding	53.3429	67.8173	80.7181	58.8932	73.948	97.5333
Fetal muscle	C+OCM vs R+OCM	FABP3	ENSBTAG00000016819	-1.03915	0.999978	0.80201	protein_coding	12.6545	18.7317	27.5476	12.9875	19.506	29.9758
Fetal muscle	C+OCM vs R+OCM	MECR	ENSBTAG00000017253	-1.02146	0.999978	0.887557	protein_coding	8.97319	11.2016	13.7137	7.67026	11.37	14.7618
Fetal muscle	C+OCM vs R+OCM	SESN2	ENSBTAG00000002363	1.08436		0.676597	protein_coding	2.72228	4.46201	6.09717	2.922	4.12608	5.51794
Fetal muscle	C+OCM vs R+OCM	ATP5IF1	ENSBTAG00000006342	-1.01051	0.999978	0.951206	protein_coding	84.6701	110.711	150.509	32.142	111.854	170.46
Fetal muscle	C+OCM vs R+OCM	IFI6	ENSBTAG00000007554	1.27447	0.999978	0.254115	protein_coding	4.44161	15.7248	30.4653	4.01776	12.3383	17.896
Fetal muscle	C+OCM vs R+OCM	MTFR1L	ENSBTAG00000021781	-1.11241	0.999978	0.396447	protein_coding	37.0182	47.278	56.0216	42.3116	52.6904	68.1192
Fetal muscle	C+OCM vs R+OCM	CLIC4	ENSBTAG00000009470	1.04622	0.999978	0.747772	protein_coding	31.3674	46.0032	62.425	31.4777	44.0055	65.9277
Fetal muscle	C+OCM vs R+OCM	HMGCL	ENSBTAG00000021832	1.09743	0.999978	0.514508	protein_coding	11.274	15.3934	19.0067	10.4096	14.0067	18.1943
Fetal muscle	C+OCM vs R+OCM	PINK1	ENSBTAG00000006084	-1.08773	0.999978	0.561135	protein_coding	140.83	224.633	300.605	178.068	244.321	275.005
Fetal muscle	C+OCM vs R+OCM	MUL1	ENSBTAG00000020850	1.05401	0.999978	0.694817	protein_coding	37.6184	46.0348	53.2421	18.4452	43.5761	51.7129
Fetal muscle	C+OCM vs R+OCM	AKR7A2	ENSBTAG00000012289	1.14317	0.999978	0.303076	protein_coding	24.9303	32.9493	44.8357	18.8104	28.746	33.0103
Fetal muscle	C+OCM vs R+OCM	ALDH4A1	ENSBTAG00000030335	-1.00249	0.999978	0.987409	protein_coding	87.8319	132.977	196.046	76.3374	133.275	173.668
Fetal muscle	C+OCM vs R+OCM	SDHB	ENSBTAG00000008314	-1.10381	0.999978	0.528949	protein_coding	121.023	185.146	263.597	113.784	204.376	311.689
Fetal muscle	C+OCM vs R+OCM	HSPB7	ENSBTAG00000055045	-1.3412	0.999978	0.0896924	protein_coding	164.627	291.918	461.844	266.45	391.486	593.253
Fetal muscle	C+OCM vs R+OCM	MPC2	ENSBTAG00000020968	-1.1944	0.999978	0.225192	protein_coding	13.6899	19.7316	23.217	14.7029	23.6795	32.142
Fetal muscle	C+OCM vs R+OCM	ALDH9A1	ENSBTAG00000017852	-1.01308	0.999978	0.918312	protein_coding	90.4222	98.6072	108.175	81.4376	100.131	135.873
Fetal muscle	C+OCM vs R+OCM	MGST3	ENSBTAG00000010265	-1.00453	0.999978	0.975567	protein_coding	72.8209	106.822	151.472	70.5738	107.319	173.442
Fetal muscle	C+OCM vs R+OCM	SDHC	ENSBTAG00000015853	-1.06908	0.999978	0.59221	protein_coding	38.3977	51.4769	64.6609	42.6383	54.999	66.2992
Fetal muscle	C+OCM vs R+OCM	TOMM40L	ENSBTAG00000009213	-1.04413	0.999978	0.749947	protein_coding	14.15	20.2798	24.5005	16.7449	21.1702	24.2811
Fetal muscle	C+OCM vs R+OCM	NDUFS2	ENSBTAG00000002203	-1.1081	0.999978	0.424788	protein_coding	106.988	132.14	160.354	111.66	146.473	182.539
Fetal muscle	C+OCM vs R+OCM	PPOX	ENSBTAG00000021894	-1.0025	0.999978	0.985221	protein_coding	21.1831	23.7508	27.3613	12.9664	23.7076	28.6501
Fetal muscle	C+OCM vs R+OCM	NIT1	ENSBTAG00000020153	-1.0798	0.999978	0.568362	protein_coding	14.9968	17.6055	20.4502	14.7029	19.2098	24.7562
Fetal muscle	C+OCM vs R+OCM	TSTD1	ENSBTAG00000017856	-1.14317		0.531269	protein_coding	1.90258	3.42462	5.22791	2.59687	3.92615	6.41274
Fetal muscle	C+OCM vs R+OCM	MRPL24	ENSBTAG00000001520	-1.08712	0.999978	0.609165	protein_coding	17.0261	27.4016	40.8602	17.235	29.8115	60.6974
Fetal muscle	C+OCM vs R+OCM	NAXE	ENSBTAG00000000404	1.08891	0.999978	0.50752	protein_coding	21.3198	26.5719	37.2832	21.3596	24.3897	26.7644
Fetal muscle	C+OCM vs R+OCM	SLC25A44	ENSBTAG00000009431	1.02345	0.999978	0.8583	protein_coding	15.879	20.2319	23.3905	15.9573	19.7599	23.5587
Fetal muscle	C+OCM vs R+OCM	MSTO1	ENSBTAG00000026613	-1.00959	0.999978	0.944512	protein_coding	15.4445	18.9454	23.388	11.844	19.1409	23.5218
Fetal muscle	C+OCM vs R+OCM	DAP3	ENSBTAG00000001199	-1.02036	0.999978	0.88148	protein_coding	12.5395	15.0992	19.1992	13.107	15.4796	18.993
Fetal muscle	C+OCM vs R+OCM	FDPS	ENSBTAG00000003948	1.01719	0.999978	0.88284	protein_coding	24.8454	29.7812	34.0291	26.7102	29.4739	33.2568
Fetal muscle	C+OCM vs R+OCM	PKLR	ENSBTAG00000017056	1.42718		0.481031	protein_coding	0	0.503942	1.36665	0	0.331127	1.14356
Fetal muscle	C+OCM vs R+OCM	MTX1	ENSBTAG00000014840	1.02968	0.999978	0.831593	protein_coding	13.2297	15.9034	19.6734	10.5923	15.3846	19.4525
Fetal muscle	C+OCM vs R+OCM	FLAD1	ENSBTAG00000000186	-1.02704	0.999978	0.866497	protein_coding	12.5732	15.0923	19.6734	7.67026	15.5002	24.1596
Fetal muscle	C+OCM vs R+OCM	SMCP	ENSBTAG00000005437	-2.04504		0.581335	protein_coding	0	0	0	0	0.0151702	0.121361
Fetal muscle	C+OCM vs R+OCM	THEM4	ENSBTAG00000004772	1.52474		0.258725	protein_coding	0.573111	0.943509	1.65092	0	0.614019	1.51757
Fetal muscle	C+OCM vs R+OCM	TDRKH	ENSBTAG00000021594	3.44962		0.0179437	protein_coding	0.143278	0.436525	1.03467	0	0.0956358	0.326731
Fetal muscle	C+OCM vs R+OCM	MRPL9	ENSBTAG00000000797	1.02414	0.999978	0.852678	protein_coding	57.4054	76.6568	91.5447	48.7609	74.8197	101.709
Fetal muscle	C+OCM vs R+OCM	PI4KB	ENSBTAG00000007320	1.12722	0.999978	0.314871	protein_coding	84.2473	94.3695	103.334	62.0926	83.6361	97.9387
Fetal muscle	C+OCM vs R+OCM	MLLT11	ENSBTAG00000015369	-1.24532	0.999978	0.152614	protein_coding	10.6916	14.5144	18.2977	11.2185	18.0632	25.9492
Fetal muscle	C+OCM vs R+OCM	TARS2	ENSBTAG00000003799	1.15466	0.999978	0.22358	protein_coding	28.9863	32.6005	35.082	22.0977	28.1255	33.762
Fetal muscle	C+OCM vs R+OCM	MRPS21	ENSBTAG00000024378	-1.02572	0.999978	0.8592	protein_coding	16.0949	20.407	24.2135	13.7227	21.0023	32.2128
Fetal muscle	C+OCM vs R+OCM	BOLA1	ENSBTAG00000006050	1.19605	0.999978	0.353872	protein_coding	10.4687	13.0935	18.0225	3.28725	10.955	22.0718
Fetal muscle	C+OCM vs R+OCM	PEX11B	ENSBTAG00000008372	1.00878	0.999978	0.952839	protein_coding	9.88684	11.3654	14.0765	8.24995	11.324	13.9517
Fetal muscle	C+OCM vs R+OCM	ACP6	ENSBTAG00000017051	-1.039		0.827707	protein_coding	5.87439	7.29427	8.78156	4.04193	7.62276	10.0759
Fetal muscle	C+OCM vs R+OCM	HMGCS2	ENSBTAG00000003898				protein_coding	0	0	0	0	0	0
Fetal muscle	C+OCM vs R+OCM	HSD3B1	ENSBTAG00000006769	3.54224		0.135306	protein_coding	0	0.132017	0.671498	0	0.0204207	0.163365
Fetal muscle	C+OCM vs R+OCM	HAO2	ENSBTAG00000000123				protein_coding	0	0	0	0	0	0
Fetal muscle	C+OCM vs R+OCM	WARS2	ENSBTAG00000005064	-1.03642	0.999978	0.821497	protein_coding	6.55733	8.90979	13.2073	7.49469	9.26026	11.5887
Fetal muscle	C+OCM vs R+OCM	SLC16A1	ENSBTAG00000015107	1.09978	0.999978	0.585977	protein_coding	8.96713	14.557	20.4773	6.41274	13.2397	22.8282
Fetal muscle	C+OCM vs R+OCM	ATP5PB	ENSBTAG00000006441	-1.13471	0.999978	0.380138	protein_coding	114.963	155.754	203.751	121.299	176.809	221.762
Fetal muscle	C+OCM vs R+OCM	AHCYL1	ENSBTAG00000018893	1.00171	0.999978	0.988489	protein_coding	51.7233	56.4298	63.1575	46.6977	56.5367	79.8072
Fetal muscle	C+OCM vs R+OCM	DBT	ENSBTAG00000006320	-1.12096	0.999978	0.519751	protein_coding	10.1048	15.9664	22.6379	10.485	17.9426	39.2644
Fetal muscle	C+OCM vs R+OCM	ABCD3	ENSBTAG00000009698	-1.12059	0.999978	0.45512	protein_coding	10.9289	13.2374	16.8098	9.57014	14.8529	22.8282
Fetal muscle	C+OCM vs R+OCM	GCLM	ENSBTAG00000007842	-1.17781		0.396863	protein_coding	3.33393	4.80208	6.32725	3.76221	5.76379	10.7749
Fetal muscle	C+OCM vs R+OCM	KYAT3	ENSBTAG00000000505	-1.04952		0.847942	protein_coding	0.920328	4.45266	6.97713	1.21361	4.68881	7.15841
Fetal muscle	C+OCM vs R+OCM	SH3GLB1	ENSBTAG00000031171	-1.19466	0.999978	0.157321	protein_coding	38.5387	47.8868	55.6967	44.8179	57.3648	80.7204
Fetal muscle	C+OCM vs R+OCM	DDAH1	ENSBTAG00000034776	1.0654	0.999978	0.627277	protein_coding	33.5693	43.6269	58.1948	29.3634	41.0391	59.7185
Fetal muscle	C+OCM vs R+OCM	GNG5	ENSBTAG00000008122	-1.14869	0.999978	0.312795	protein_coding	59.8593	79.9703	102.732	59.6283	91.9529	134.518
Fetal muscle	C+OCM vs R+OCM	ACADM	ENSBTAG00000024240	-1.08633	0.999978	0.588738	protein_coding	15.5461	21.8786	26.3764	14.9134	23.8618	42.5517
Fetal muscle	C+OCM vs R+OCM	CRYZ	ENSBTAG00000003162	-1.1057	0.999978	0.426249	protein_coding	48.3172	55.1124	63.6153	51.1945	61.0879	100.627
Fetal muscle	C+OCM vs R+OCM	AK4	ENSBTAG00000030674	-1.34495		0.136289	protein_coding	3.79635	6.59972	10.4593	5.36881	8.93062	18.8104
Fetal muscle	C+OCM vs R+OCM	OMA1	ENSBTAG00000017326	-1.31881		0.156386	protein_coding	2.52919	3.91305	5.1727	2.79131	5.21874	7.48764
Fetal muscle	C+OCM vs R+OCM	DHCR24	ENSBTAG00000004688	-1.01012	0.999978	0.948575	protein_coding	48.1696	71.993	95.9961	31.318	72.6729	108.148
Fetal muscle	C+OCM vs R+OCM	PARS2	ENSBTAG00000040313	-1.15453		0.57657	protein_coding	0.687882	1.74675	2.41423	0.934875	2.07297	3.11318
Fetal muscle	C+OCM vs R+OCM	MRPL37	ENSBTAG00000010715	1.00292	0.999978	0.979994	protein_coding	36.0078	42.9881	51.9676	36.4357	42.9384	53.8845
Fetal muscle	C+OCM vs R+OCM	CPT2	ENSBTAG00000014649	1.02215	0.999978	0.868387	protein_coding	18.1765	22.7937	27.1867	19.025	22.3061	27.1782
Fetal muscle	C+OCM vs R+OCM	SCP2	ENSBTAG00000003746	-1.06565	0.999978	0.576332	protein_coding	35.848	40.8198	49.6641	37.5662	43.7261	52.5961
Fetal muscle	C+OCM vs R+OCM	ECHDC2	ENSBTAG00000002910	1.11737	0.999978	0.467915	protein_coding	11.5041	14.2031	17.7664	8.64975	12.6674	17.4107
Fetal muscle	C+OCM vs R+OCM	COA7	ENSBTAG00000002050	-1.08877		0.699375	protein_coding	2.32331	3.80261	5.41329	1.64047	4.14719	6.79624
Fetal muscle	C+OCM vs R+OCM	TXNDC12	ENSBTAG00000011024	1.03669	0.999978	0.772637	protein_coding	20.9116	27.6957	34.8339	23.1759	26.7336	33.1632
Fetal muscle	C+OCM vs R+OCM	NRDC	ENSBTAG00000021174	-1.10067	0.999978	0.451788	protein_coding	65.6949	74.1959	81.2385	61.6989	81.8455	126.925
Fetal muscle	C+OCM vs R+OCM	ATPAF1	ENSBTAG00000000094	-1.03492	0.999978	0.777811	protein_coding	29.2007	44.8178	50.8636	38.2275	46.4329	54.0571
Fetal muscle	C+OCM vs R+OCM	NSUN4	ENSBTAG00000015891	1.02503		0.908099	protein_coding	1.83941	3.47297	4.81181	2.237	3.33748	4.73759
Fetal muscle	C+OCM vs R+OCM	UQCRH	ENSBTAG00000009603	-1.05297	0.999978	0.666518	protein_coding	34.9179	44.8403	52.7527	38.3299	47.2325	58.3574
Fetal muscle	C+OCM vs R+OCM	MMACHC	ENSBTAG00000017027	-1.05098		0.797066	protein_coding	3.79635	5.47745	6.55992	3.65251	5.79384	9.54455
Fetal muscle	C+OCM vs R+OCM	MUTYH	ENSBTAG00000011242	1.18993	0.999978	0.259209	protein_coding	8.88322	13.0804	16.1196	7.30501	10.9639	15.4516
Fetal muscle	C+OCM vs R+OCM	CFAP57	ENSBTAG00000021547	1.28836		0.618558	protein_coding	0	0.346672	0.689779	0	0.287377	0.913126
Fetal muscle	C+OCM vs R+OCM	SLC2A1	ENSBTAG00000009617	1.03938	0.999978	0.770795	protein_coding	17.4744	26.4436	32.7867	18.0452	25.3504	31.1466
Fetal muscle	C+OCM vs R+OCM	TRIT1	ENSBTAG00000013832	-1.18083	0.999978	0.256484	protein_coding	12.646	21.9026	27.6526	18.9504	25.9551	41.2733
Fetal muscle	C+OCM vs R+OCM	NDUFS5	ENSBTAG00000010232	-1.10056	0.999978	0.560793	protein_coding	53.264	70.9975	96.4411	42.9651	78.1652	164.345
Fetal muscle	C+OCM vs R+OCM	YRDC	ENSBTAG00000006510	1.04378	0.999978	0.762409	protein_coding	11.8921	13.5827	15.1334	9.86176	12.8851	15.5896
Fetal muscle	C+OCM vs R+OCM	MRPS15	ENSBTAG00000024097	-1.28441	0.999978	0.159277	protein_coding	10.2499	14.7551	19.0067	8.03551	18.9777	37.7308
Fetal muscle	C+OCM vs R+OCM	EFHD1	ENSBTAG00000014596	1.04661	0.999978	0.775072	protein_coding	8.39373	15.7878	25.7518	10.3773	15.0673	22.0543
Fetal muscle	C+OCM vs R+OCM	NDUFA10	ENSBTAG00000003279	-1.11658	0.999978	0.387786	protein_coding	48.6623	64.6964	80.4822	54.605	72.1894	104.16
Fetal muscle	C+OCM vs R+OCM	AGXT	ENSBTAG00000005797	-3.04985		0.365957	protein_coding	0	0	0	0	0.0321051	0.137961
Fetal muscle	C+OCM vs R+OCM	MTERF4	ENSBTAG00000000784	-1.13434	0.999978	0.365954	protein_coding	14.035	17.6417	20.6908	16.4883	20.1469	33.0552
Fetal muscle	C+OCM vs R+OCM	DTYMK	ENSBTAG00000015408	-1.00722	0.999978	0.960017	protein_coding	13.3181	18.5829	21.6131	11.3228	18.6729	24.7271
Fetal muscle	C+OCM vs R+OCM	D2HGDH	ENSBTAG00000002847	1.18522	0.999978	0.200935	protein_coding	31.8663	44.1219	53.93	22.6455	37.1206	46.813
Fetal muscle	C+OCM vs R+OCM	NEU4	ENSBTAG00000014833	-1.3734		0.243745	protein_coding	1.37576	2.06152	3.27996	0	2.81854	5.51843
Fetal muscle	C+OCM vs R+OCM	ABCA13	ENSBTAG00000003531	-1.10743		0.8558	protein_coding	0	0.290466	0.689779	0	0.322553	1.06992
Fetal muscle	C+OCM vs R+OCM	MTERF1	ENSBTAG00000045617	-1.01246		0.948117	protein_coding	4.09004	6.65247	9.96056	3.5792	6.75799	11.5054
Fetal muscle	C+OCM vs R+OCM	PDK4	ENSBTAG00000014069	-1.38928	0.999978	0.0761324	protein_coding	9.08005	11.2467	13.9398	8.76302	15.7401	37.6208
Fetal muscle	C+OCM vs R+OCM	SLC25A13	ENSBTAG00000003773	-1.14722	0.999978	0.376107	protein_coding	5.74816	9.1124	11.3189	8.55938	10.5581	16.2536
Fetal muscle	C+OCM vs R+OCM	SDHAF3	ENSBTAG00000015925	-1.3238		0.276133	protein_coding	1.23108	1.88055	2.52919	0.980192	2.53285	5.96534
Fetal muscle	C+OCM vs R+OCM	NDUFA4	ENSBTAG00000011145	-1.21452	0.999978	0.236633	protein_coding	122.551	171.229	236.632	100.388	208.042	318.316
Fetal muscle	C+OCM vs R+OCM	AGR2	ENSBTAG00000024406				protein_coding	0	0	0	0	0	0
Fetal muscle	C+OCM vs R+OCM	TOMM7	ENSBTAG00000051150	1.01051	0.999978	0.955715	protein_coding	31.4062	40.4813	55.3358	5.84401	40.0479	65.7679
Fetal muscle	C+OCM vs R+OCM	MALSU1	ENSBTAG00000019403	1.1108	0.999978	0.506053	protein_coding	8.62224	11.0236	13.7547	5.82513	9.91509	13.4711
Fetal muscle	C+OCM vs R+OCM	SLC25A40	ENSBTAG00000054987	1.08796		0.652192	protein_coding	3.02668	5.69589	7.27457	3.68529	5.30774	8.03551
Fetal muscle	C+OCM vs R+OCM	ABCB4	ENSBTAG00000005653	-1.88339		0.306764	protein_coding	0	0.0947892	0.275153	0	0.199262	0.413882
Fetal muscle	C+OCM vs R+OCM	CROT	ENSBTAG00000021535	-1.12577	0.999978	0.493659	protein_coding	5.53358	8.08002	11.7342	7.18807	9.21765	17.532
Fetal muscle	C+OCM vs R+OCM	TMEM243	ENSBTAG00000038283	-1.0371	0.999978	0.812852	protein_coding	5.87439	9.27317	11.7889	6.11448	9.66204	12.0069
Fetal muscle	C+OCM vs R+OCM	FAM185A	ENSBTAG00000014879	1.19427		0.464545	protein_coding	1.23819	2.67988	4.01178	0.913126	2.24668	3.34379
Fetal muscle	C+OCM vs R+OCM	ARMC10	ENSBTAG00000014161	-1.05183	0.999978	0.714704	protein_coding	13.8979	16.3397	19.8886	14.6223	17.3931	25.0197
Fetal muscle	C+OCM vs R+OCM	PMPCB	ENSBTAG00000006876	-1.11284	0.999978	0.428315	protein_coding	14.4372	17.9177	22.8777	16.2624	20.0714	29.4027
Fetal muscle	C+OCM vs R+OCM	DLD	ENSBTAG00000001908	-1.16659	0.999978	0.337317	protein_coding	35.2937	64.1041	95.7095	40.1169	74.8409	148.474
Fetal muscle	C+OCM vs R+OCM	LAMB1	ENSBTAG00000011412	1.35794	0.999978	0.199488	protein_coding	72.3652	267.207	518.029	93.1648	196.745	508.148
Fetal muscle	C+OCM vs R+OCM	PNPLA8	ENSBTAG00000024387	-1.23694	0.999978	0.198178	protein_coding	7.8175	15.2763	19.4858	12.6764	18.9614	35.6119
Fetal muscle	C+OCM vs R+OCM	IMMP2L	ENSBTAG00000004398	-1.66456		0.0164741	protein_coding	2.64415	3.56643	4.25282	3.57439	6.04809	13.5143
Fetal muscle	C+OCM vs R+OCM	HIBADH	ENSBTAG00000001036	-1.08478	0.999978	0.508219	protein_coding	45.0656	55.4811	63.5603	46.1507	60.3034	82.7292
Fetal muscle	C+OCM vs R+OCM	CYCS	ENSBTAG00000022613	1.03316	0.999978	0.813337	protein_coding	30.0054	44.8738	61.896	30.1409	43.4165	55.7049
Fetal muscle	C+OCM vs R+OCM	GTPBP10	ENSBTAG00000032166	1.07461		0.694264	protein_coding	5.53358	6.703	8.16683	4.02661	6.32827	12.0533
Fetal muscle	C+OCM vs R+OCM	TBRG4	ENSBTAG00000010504	-1.03693	0.999978	0.77145	protein_coding	44.1459	57.689	79.7944	42.5517	59.7483	70.4501
Fetal muscle	C+OCM vs R+OCM	OGDH	ENSBTAG00000006029	1.08696	0.999978	0.590076	protein_coding	261.196	391.068	523.616	251.501	359.771	454.135
Fetal muscle	C+OCM vs R+OCM	COA1	ENSBTAG00000012968	-1.17942	0.999978	0.278459	protein_coding	10.6988	17.5319	27.3777	13.886	20.7642	31.5942
Fetal muscle	C+OCM vs R+OCM	MRPL32	ENSBTAG00000000991	-1.0604		0.73772	protein_coding	5.0618	6.69883	9.08005	4.67437	7.07868	9.45484
Fetal muscle	C+OCM vs R+OCM	SUGCT	ENSBTAG00000032121	-1.3135		0.332061	protein_coding	0.429833	1.02282	2.06365	1.03875	1.37092	1.7896
Fetal muscle	C+OCM vs R+OCM	AASS	ENSBTAG00000012128	-1.16544	0.999978	0.386916	protein_coding	14.8303	29.6218	45.1325	18.3786	34.5784	76.1547
Fetal muscle	C+OCM vs R+OCM	NDUFA5	ENSBTAG00000009334	-1.35566	0.999978	0.131291	protein_coding	8.6099	12.6509	16.1196	8.16826	17.1898	45.1875
Fetal muscle	C+OCM vs R+OCM	ARF5	ENSBTAG00000009366	1.12079	0.999978	0.554499	protein_coding	8.45339	14.8316	20.6934	2.37413	13.1908	18.6642
Fetal muscle	C+OCM vs R+OCM	SND1	ENSBTAG00000010692	1.07458	0.999978	0.575535	protein_coding	74.4628	86.561	103.455	54.2397	80.4322	107.23
Fetal muscle	C+OCM vs R+OCM	NRF1	ENSBTAG00000014273	1.14558		0.44478	protein_coding	3.72915	7.50187	10.2317	4.01776	6.47421	9.06677
Fetal muscle	C+OCM vs R+OCM	CHCHD3	ENSBTAG00000024723	-1.07913	0.999978	0.578052	protein_coding	77.3075	108.225	136.889	85.3584	116.818	155.546
Fetal muscle	C+OCM vs R+OCM	AKR1B10	ENSBTAG00000001582	-10.3646		0.0673822	protein_coding	0	0	0	0	0.147737	1.04393
Fetal muscle	C+OCM vs R+OCM	STMP1	ENSBTAG00000051809	1.03076	0.999978	0.81059	protein_coding	25.8842	32.9791	40.9004	25.4404	32.0173	37.258
Fetal muscle	C+OCM vs R+OCM	FMC1	ENSBTAG00000053406	-1.00639	0.999978	0.969409	protein_coding	8.05287	9.98339	13.9543	4.93088	10.0294	13.4711
Fetal muscle	C+OCM vs R+OCM	ADCK2	ENSBTAG00000020484	1.00034	0.999978	0.998447	protein_coding	7.72223	9.68741	11.4963	2.37413	9.60716	13.5201
Fetal muscle	C+OCM vs R+OCM	NDUFB2	ENSBTAG00000021759	1.0022	0.999978	0.988102	protein_coding	39.9192	56.4011	76.3549	34.1509	56.2806	96.6385
Fetal muscle	C+OCM vs R+OCM	MRPS33	ENSBTAG00000005285	-1.19485	0.999978	0.240711	protein_coding	23.8135	31.2041	41.8232	21.6459	37.3529	69.3471
Fetal muscle	C+OCM vs R+OCM	AGK	ENSBTAG00000019265	-1.07742	0.999978	0.56774	protein_coding	13.834	16.6206	19.3983	15.5343	17.9981	19.6152
Fetal muscle	C+OCM vs R+OCM	SSBP1	ENSBTAG00000010931	-1.2357	0.999978	0.170249	protein_coding	9.42989	11.2733	14.5557	9.72023	13.9884	22.8174
Fetal muscle	C+OCM vs R+OCM	GSTK1	ENSBTAG00000009839	-1.00608	0.999978	0.970623	protein_coding	7.16389	8.89091	9.97655	4.85446	8.92066	13.7901
Fetal muscle	C+OCM vs R+OCM	NOS3	ENSBTAG00000017680	1.40267	0.999978	0.233408	protein_coding	7.29155	23.4837	43.8306	3.28725	16.7089	41.4131
Fetal muscle	C+OCM vs R+OCM	ABCB8	ENSBTAG00000007759	1.10855	0.999978	0.439536	protein_coding	21.6532	25.9226	30.542	13.5143	23.1929	30.0592
Fetal muscle	C+OCM vs R+OCM	FASTK	ENSBTAG00000011228	1.03123	0.999978	0.835902	protein_coding	82.8295	118.025	153.535	62.4578	114.437	159.722
Fetal muscle	C+OCM vs R+OCM	ABCF2	ENSBTAG00000000607	1.02436	0.999978	0.845124	protein_coding	32.6716	40.4772	49.682	30.2276	39.6517	55.7007
Fetal muscle	C+OCM vs R+OCM	ESYT2	ENSBTAG00000005483	-1.00255	0.999978	0.987612	protein_coding	37.3631	71.1107	109.464	29.2302	71.2953	122.542
Fetal muscle	C+OCM vs R+OCM	ACSS3	ENSBTAG00000018694	1.08506		0.676801	protein_coding	3.98972	8.54749	12.9908	4.15091	7.89016	12.0073
Fetal muscle	C+OCM vs R+OCM	DCN	ENSBTAG00000003505	1.19623	0.999978	0.457573	protein_coding	257.406	658.642	1092.04	241.214	550.569	1328.81
Fetal muscle	C+OCM vs R+OCM	MRPL42	ENSBTAG00000002708	-1.1372	0.999978	0.471617	protein_coding	6.28659	8.1008	10.3454	5.22769	9.30589	16.1064
Fetal muscle	C+OCM vs R+OCM	NDUFA12	ENSBTAG00000014669	-1.22316	0.999978	0.291841	protein_coding	8.74311	14.8589	21.5995	9.55687	18.1783	42.3539
Fetal muscle	C+OCM vs R+OCM	ATP5MC2	ENSBTAG00000005735	-1.10719	0.999978	0.544178	protein_coding	237.905	306.811	431.44	166.737	339.707	579.086
Fetal muscle	C+OCM vs R+OCM	KRT5	ENSBTAG00000038384	-2.04499		0.581347	protein_coding	0	0	0	0	0.0129844	0.103875
Fetal muscle	C+OCM vs R+OCM	LETMD1	ENSBTAG00000010924	-1.17457	0.999978	0.283878	protein_coding	14.1405	18.3984	20.774	15.8984	21.7505	40.3602
Fetal muscle	C+OCM vs R+OCM	COX14	ENSBTAG00000000808	1.05714	0.999978	0.725356	protein_coding	18.5216	26.625	36.7329	10.0444	25.1555	34.599
Fetal muscle	C+OCM vs R+OCM	TMBIM6	ENSBTAG00000018588	1.05276	0.999978	0.719715	protein_coding	220.648	244.331	297.266	145.107	232.129	334.569
Fetal muscle	C+OCM vs R+OCM	ABCD2	ENSBTAG00000038043	1.88994		0.422293	protein_coding	0	0.0672389	0.240591	0	0.0278444	0.11888
Fetal muscle	C+OCM vs R+OCM	TMBIM4	ENSBTAG00000026993	-1.04555	0.999978	0.733188	protein_coding	48.6294	60.3296	69.7148	50.0677	63.2034	103.731
Fetal muscle	C+OCM vs R+OCM	MSRB3	ENSBTAG00000044017	-1.30676	0.999978	0.0721664	protein_coding	25.4069	41.1376	57.7409	33.1632	53.8313	92.2258
Fetal muscle	C+OCM vs R+OCM	SLC16A7	ENSBTAG00000021287	-1.41845		0.0741154	protein_coding	3.33619	5.19331	7.45044	3.72834	7.37281	12.9683
Fetal muscle	C+OCM vs R+OCM	ATP23	ENSBTAG00000017543	-1.12122	0.999978	0.433356	protein_coding	8.97319	12.2527	14.7207	11.0439	13.9111	18.4452
Fetal muscle	C+OCM vs R+OCM	TSFM	ENSBTAG00000016912	1.07992	0.999978	0.562399	protein_coding	12.6545	16.0615	20.9186	12.4185	14.8111	16.2556
Fetal muscle	C+OCM vs R+OCM	CYP27B1	ENSBTAG00000016906	1.23299		0.59357	protein_coding	0.137576	0.627308	1.14963	0.115303	0.542711	1.09575
Fetal muscle	C+OCM vs R+OCM	NDUFA4L2	ENSBTAG00000031503	1.02663	0.999978	0.877532	protein_coding	15.5305	22.6419	29.1662	8.76601	22.036	33.0919
Fetal muscle	C+OCM vs R+OCM	SHMT2	ENSBTAG00000031500	1.18175	0.999978	0.22587	protein_coding	46.6751	63.3373	80.895	36.8389	53.561	79.4918
Fetal muscle	C+OCM vs R+OCM	ATP5F1B	ENSBTAG00000013315	-1.10273	0.999978	0.535055	protein_coding	413.638	660.237	889.755	510.598	728.132	980.515
Fetal muscle	C+OCM vs R+OCM	SPRYD4	ENSBTAG00000009281	-1.05551	0.999978	0.731803	protein_coding	6.55992	8.61166	11.9692	6.69798	9.10108	12.2785
Fetal muscle	C+OCM vs R+OCM	GLS2	ENSBTAG00000009284	-1.17579		0.674536	protein_coding	0	0.603876	1.11916	0.149134	0.713886	1.2465
Fetal muscle	C+OCM vs R+OCM	CS	ENSBTAG00000004371	-1.14794	0.999978	0.319255	protein_coding	66.9086	103.608	133.036	93.69	119.051	186.46
Fetal muscle	C+OCM vs R+OCM	COQ10A	ENSBTAG00000004367	1.01834	0.999978	0.897964	protein_coding	17.3594	28.3704	40.4475	20.0888	27.8042	40.5866
Fetal muscle	C+OCM vs R+OCM	ESYT1	ENSBTAG00000009543	1.14896	0.999978	0.293315	protein_coding	74.9792	87.8916	105.309	52.9424	76.4812	103.001
Fetal muscle	C+OCM vs R+OCM	SUOX	ENSBTAG00000006160	1.34159	0.999978	0.0353574	protein_coding	18.4066	20.6234	25.262	8.94801	15.2877	18.5453
Fetal muscle	C+OCM vs R+OCM	BLOC1S1	ENSBTAG00000011918	-1.1545	0.999978	0.433691	protein_coding	29.3221	40.404	57.2318	13.3316	46.6541	97.8316
Fetal muscle	C+OCM vs R+OCM	SLC25A3	ENSBTAG00000012890	-1.07804	0.999978	0.605188	protein_coding	137.956	211.21	275.81	178.885	227.775	359.772
Fetal muscle	C+OCM vs R+OCM	CHPT1	ENSBTAG00000002490	-1.35329	0.999978	0.045244	protein_coding	11.8412	16.1921	22.1498	15.5197	22.0025	38.5339
Fetal muscle	C+OCM vs R+OCM	NT5DC3	ENSBTAG00000006013	-1.19974		0.45178	protein_coding	1.03467	2.15032	2.72228	0.970892	2.53188	4.49681
Fetal muscle	C+OCM vs R+OCM	TXNRD1	ENSBTAG00000013912	-1.09768	0.999978	0.476505	protein_coding	29.7755	34.6874	40.8342	24.4579	38.1138	54.2397
Fetal muscle	C+OCM vs R+OCM	ALDH1L2	ENSBTAG00000006326	1.07915		0.740915	protein_coding	2.76679	5.74022	11.0365	1.72954	5.29464	8.98509
Fetal muscle	C+OCM vs R+OCM	POLR3B	ENSBTAG00000004781	-1.01052	0.999978	0.943313	protein_coding	16.8996	21.9805	32.9539	18.0452	22.2592	36.1598
Fetal muscle	C+OCM vs R+OCM	MTERF2	ENSBTAG00000010144	-1.19971	0.999978	0.274187	protein_coding	9.19706	15.7653	19.811	11.0559	19.0058	38.8992
Fetal muscle	C+OCM vs R+OCM	CRY1	ENSBTAG00000010149	-1.05332	0.999978	0.700038	protein_coding	22.4178	32.3323	40.4043	29.2869	34.1537	51.8656
Fetal muscle	C+OCM vs R+OCM	TXN2	ENSBTAG00000000014	1.00003	0.999978	0.999816	protein_coding	45.9922	55.7538	69.1698	32.8725	55.7259	69.6615
Fetal muscle	C+OCM vs R+OCM	TST	ENSBTAG00000030650	1.11581		0.518745	protein_coding	5.63701	7.49349	9.21762	5.14601	6.79264	10.4393
Fetal muscle	C+OCM vs R+OCM	MPST	ENSBTAG00000030648	1.08589	0.999978	0.522834	protein_coding	27.955	34.5216	43.199	22.5444	31.8168	37.8799
Fetal muscle	C+OCM vs R+OCM	YARS2	ENSBTAG00000011399	-1.06486	0.999978	0.70261	protein_coding	8.66732	11.1913	14.2134	6.56188	11.9905	20.6367
Fetal muscle	C+OCM vs R+OCM	DNM1L	ENSBTAG00000011395	-1.17727	0.999978	0.278842	protein_coding	26.7864	33.6028	37.5388	26.6949	39.6757	81.4509
Fetal muscle	C+OCM vs R+OCM	MRPS35	ENSBTAG00000006369	-1.09408	0.999978	0.579558	protein_coding	9.98451	12.0703	16.0471	9.27266	13.3113	25.7502
Fetal muscle	C+OCM vs R+OCM	ETFRF1	ENSBTAG00000026624	-1.183	0.999978	0.282484	protein_coding	9.0821	13.2974	19.0559	10.9069	15.8048	26.6633
Fetal muscle	C+OCM vs R+OCM	LDHB	ENSBTAG00000019603	-1.1261	0.999978	0.430802	protein_coding	196.835	309.295	448.316	286.176	348.29	471.55
Fetal muscle	C+OCM vs R+OCM	MGST1	ENSBTAG00000008541	1.11749		0.656423	protein_coding	1.08266	3.28846	5.05838	1.47029	2.98244	5.66707
Fetal muscle	C+OCM vs R+OCM	HEBP1	ENSBTAG00000005868	1.33505	0.999978	0.118234	protein_coding	6.73654	25.5815	48.8594	13.1957	19.1576	24.2136
Fetal muscle	C+OCM vs R+OCM	PHB2	ENSBTAG00000013123	1.01499	0.999978	0.913934	protein_coding	75.5436	95.3841	119.554	52.4135	93.9466	124.377
Fetal muscle	C+OCM vs R+OCM	TPI1	ENSBTAG00000019782	1.06094	0.999978	0.732837	protein_coding	475.048	723.88	1098.82	361.527	682.302	964.447
Fetal muscle	C+OCM vs R+OCM	GAPDH	ENSBTAG00000014731	-1.00552	0.999978	0.975026	protein_coding	1587.57	2578.38	4278.49	1381.42	2592.64	3335.52
Fetal muscle	C+OCM vs R+OCM	MRPL51	ENSBTAG00000014729	-1.09896	0.999978	0.460209	protein_coding	34.1672	41.8004	51.8663	32.9998	46.0122	69.3471
Fetal muscle	C+OCM vs R+OCM	NDUFA9	ENSBTAG00000005465	-1.12601	0.999978	0.416508	protein_coding	53.379	78.6581	110.061	56.0343	88.6186	132.878
Fetal muscle	C+OCM vs R+OCM	TIGAR	ENSBTAG00000016650	-1.06537		0.753811	protein_coding	2.1843	4.13693	6.73405	3.44902	4.37199	6.45696
Fetal muscle	C+OCM vs R+OCM	HDHD5	ENSBTAG00000016995	1.14032	0.999978	0.332074	protein_coding	24.1897	27.6567	32.7432	12.6011	24.1588	31.6754
Fetal muscle	C+OCM vs R+OCM	BCL2L13	ENSBTAG00000013956	1.06859	0.999978	0.629488	protein_coding	98.6385	124.674	161.377	80.903	116.65	149.879
Fetal muscle	C+OCM vs R+OCM	BID	ENSBTAG00000013988	1.09734	0.999978	0.557234	protein_coding	15.7606	24.6771	32.9944	8.21814	22.4507	28.144
Fetal muscle	C+OCM vs R+OCM	GCAT	ENSBTAG00000008434	1.02115		0.911984	protein_coding	4.37156	5.8647	7.6989	2.1915	5.72717	9.09715
Fetal muscle	C+OCM vs R+OCM	PICK1	ENSBTAG00000015268	1.03288	0.999978	0.846252	protein_coding	10.0086	13.0382	17.3346	8.40076	12.6297	20.8787
Fetal muscle	C+OCM vs R+OCM	TOMM22	ENSBTAG00000010157	-1.07681	0.999978	0.557161	protein_coding	58.3258	70.6957	86.8532	56.6878	76.2416	109.911
Fetal muscle	C+OCM vs R+OCM	MIEF1	ENSBTAG00000017439	1.01443	0.999978	0.910394	protein_coding	24.6021	28.9747	32.3438	21.3261	28.6552	44.0127
Fetal muscle	C+OCM vs R+OCM	SLC25A17	ENSBTAG00000006200	1.35459	0.999978	0.0877799	protein_coding	6.74125	12.3314	20.5784	4.62314	9.0556	14.7846
Fetal muscle	C+OCM vs R+OCM	XPNPEP3	ENSBTAG00000006204	1.05268		0.794178	protein_coding	3.15211	6.01847	8.16791	2.38614	5.75278	9.86176
Fetal muscle	C+OCM vs R+OCM	ACO2	ENSBTAG00000006429	-1.02074	0.999978	0.895324	protein_coding	255.448	420.964	599.283	284.991	429.694	503.297
Fetal muscle	C+OCM vs R+OCM	SMDT1	ENSBTAG00000009508	-1.01913	0.999978	0.891447	protein_coding	38.7688	52.0171	65.2112	29.9775	53.0341	77.102
Fetal muscle	C+OCM vs R+OCM	NDUFA6	ENSBTAG00000009509	-1.20706	0.999978	0.226891	protein_coding	17.9031	23.357	29.7165	16.4363	28.2363	53.6881
Fetal muscle	C+OCM vs R+OCM	SERHL2	ENSBTAG00000016507	1.15802		0.795458	protein_coding	0	0.230264	0.481181	0	0.223953	0.730501
Fetal muscle	C+OCM vs R+OCM	CYB5R3	ENSBTAG00000016516	1.03572	0.999978	0.809083	protein_coding	219.358	262.48	323.442	135.325	253.299	322.998
Fetal muscle	C+OCM vs R+OCM	PACSIN2	ENSBTAG00000019290	1.01643	0.999978	0.888761	protein_coding	81.4524	89.4601	95.9956	75.3114	88.2696	99.9195
Fetal muscle	C+OCM vs R+OCM	MCAT	ENSBTAG00000002413	1.09716	0.999978	0.457926	protein_coding	37.1562	45.4337	53.5314	24.6544	41.3156	51.2374
Fetal muscle	C+OCM vs R+OCM	TSPO	ENSBTAG00000018073	1.13892	0.999978	0.486328	protein_coding	9.0265	12.66	20.8083	2.922	11.089	18.3076
Fetal muscle	C+OCM vs R+OCM	SAMM50	ENSBTAG00000045957	-1.01413	0.999978	0.909948	protein_coding	80.1294	89.1747	106.484	68.9401	90.4981	113.491
Fetal muscle	C+OCM vs R+OCM	TRMU	ENSBTAG00000005595	-1.02603	0.999978	0.834783	protein_coding	22.3833	26.2028	31.0923	20.5023	26.8654	31.8599
Fetal muscle	C+OCM vs R+OCM	SELENOO	ENSBTAG00000000647	1.03468	0.999978	0.822467	protein_coding	68.5644	83.3934	107.998	30.4984	80.5703	110.657
Fetal muscle	C+OCM vs R+OCM	SCO2	ENSBTAG00000012609	-1.07896	0.999978	0.630452	protein_coding	16.8994	21.0924	26.3447	9.49651	22.7383	35.4938
Fetal muscle	C+OCM vs R+OCM	CPT1B	ENSBTAG00000016048	-1.09362	0.999978	0.542335	protein_coding	32.3047	72.7597	98.6423	49.5123	79.5353	105.041
Fetal muscle	C+OCM vs R+OCM	MCUB	ENSBTAG00000012995	1.11521		0.637063	protein_coding	2.23833	4.27333	6.01326	0.547876	3.76942	5.39105
Fetal muscle	C+OCM vs R+OCM	RPL34	ENSBTAG00000014226	-1.26481	0.999978	0.166667	protein_coding	212.481	262.848	334.888	202.573	332.54	696.901
Fetal muscle	C+OCM vs R+OCM	HADH	ENSBTAG00000002049	1.04784	0.999978	0.725823	protein_coding	106.341	148.146	197.285	95.8954	141.43	168.207
Fetal muscle	C+OCM vs R+OCM	PPA2	ENSBTAG00000002428	-1.17517	0.999978	0.247986	protein_coding	20.7074	24.8988	28.8709	21.6459	29.3979	53.8745
Fetal muscle	C+OCM vs R+OCM	CISD2	ENSBTAG00000027630	-1.00938	0.999978	0.950997	protein_coding	6.46609	9.20344	11.1757	6.56188	9.29259	11.8646
Fetal muscle	C+OCM vs R+OCM	PDHA2	ENSBTAG00000026250				protein_coding	0	0	0	0	0	0
Fetal muscle	C+OCM vs R+OCM	SNCA	ENSBTAG00000024957	-1.20462		0.626228	protein_coding	0.223833	0.538579	0.819991	0.121361	0.65104	2.08787
Fetal muscle	C+OCM vs R+OCM	PYURF	ENSBTAG00000020541	-1.06745	0.999978	0.632894	protein_coding	46.2152	58.122	76.7677	39.6161	62.1386	91.4953
Fetal muscle	C+OCM vs R+OCM	PPM1K	ENSBTAG00000005754	-1.32118	0.999978	0.18625	protein_coding	72.4268	183.927	339.138	111.415	243.047	688.497
Fetal muscle	C+OCM vs R+OCM	ABCG2	ENSBTAG00000017704	1.06882	0.999978	0.68915	protein_coding	13.3248	25.9623	37.593	13.6712	24.3397	41.8212
Fetal muscle	C+OCM vs R+OCM	LAP3	ENSBTAG00000005989	-1.07945	0.999978	0.515262	protein_coding	31.0008	36.0828	43.7493	35.8587	38.9408	43.0833
Fetal muscle	C+OCM vs R+OCM	PPARGC1A	ENSBTAG00000017024	-1.48602	0.999978	0.0319578	protein_coding	10.6916	31.6627	43.4742	30.8509	47.1096	111.036
Fetal muscle	C+OCM vs R+OCM	LIAS	ENSBTAG00000014520	-1.07755	0.999978	0.618197	protein_coding	9.73673	12.8952	15.9898	11.4125	13.9452	18.6417
Fetal muscle	C+OCM vs R+OCM	SLC30A9	ENSBTAG00000020367	1.00687	0.999978	0.9592	protein_coding	17.2445	19.9439	22.719	16.1064	19.9266	29.4027
Fetal muscle	C+OCM vs R+OCM	GUF1	ENSBTAG00000000285	-1.16305	0.999978	0.381359	protein_coding	7.70254	10.9973	13.8979	8.13122	12.8647	26.4807
Fetal muscle	C+OCM vs R+OCM	COX7B2	ENSBTAG00000050016	-3.04995		0.365941	protein_coding	0	0	0	0	0.0372834	0.298267
Fetal muscle	C+OCM vs R+OCM	ATP10D	ENSBTAG00000000473	1.17766	0.999978	0.412315	protein_coding	5.77821	13.2569	23.4684	6.11448	11.2578	16.4999
Fetal muscle	C+OCM vs R+OCM	OCIAD1	ENSBTAG00000010611	-1.1848	0.999978	0.202243	protein_coding	55.9871	68.7449	80.3591	61.3422	81.5927	138.795
Fetal muscle	C+OCM vs R+OCM	OCIAD2	ENSBTAG00000001839	-1.04546	0.999978	0.798814	protein_coding	6.16094	9.19681	15.4051	5.30394	9.62459	13.5593
Fetal muscle	C+OCM vs R+OCM	SPATA18	ENSBTAG00000018106	1.55164		0.523145	protein_coding	0	0.155663	0.601476	0	0.108278	0.547876
Fetal muscle	C+OCM vs R+OCM	PAICS	ENSBTAG00000010577	-1.04198	0.999978	0.7291	protein_coding	43.4236	51.7096	58.766	46.9515	54.1253	73.2327
Fetal muscle	C+OCM vs R+OCM	NOA1A	ENSBTAG00000019362	1.06833	0.999978	0.654722	protein_coding	8.80489	13.2145	17.4744	9.99195	12.3554	14.8662
Fetal muscle	C+OCM vs R+OCM	GRSF1	ENSBTAG00000008577	-1.12186	0.999978	0.37099	protein_coding	38.2828	52.5785	63.472	43.7002	59.1089	90.3995
Fetal muscle	C+OCM vs R+OCM	COX18	ENSBTAG00000005394	-1.13103		0.611144	protein_coding	2.14917	2.92204	3.69324	0.298267	3.34304	6.39188
Fetal muscle	C+OCM vs R+OCM	MTHFD2L	ENSBTAG00000043960	-1.09526		0.600136	protein_coding	6.13506	7.00314	9.16978	4.99297	7.75743	10.1944
Fetal muscle	C+OCM vs R+OCM	MRPL1	ENSBTAG00000018360	1.09688	0.999978	0.562536	protein_coding	12.1861	17.3185	24.0759	10.2103	15.8608	27.0285
Fetal muscle	C+OCM vs R+OCM	COQ2	ENSBTAG00000005744	1.30668	0.999978	0.0840709	protein_coding	7.15398	10.9566	14.4372	6.68757	8.42498	10.5923
Fetal muscle	C+OCM vs R+OCM	MRPS18C	ENSBTAG00000018155	-1.29458		0.185357	protein_coding	4.36474	6.07693	8.54097	4.49255	7.90492	16.2556
Fetal muscle	C+OCM vs R+OCM	NUDT9	ENSBTAG00000011354	-1.1198	0.999978	0.494421	protein_coding	17.9343	30.3175	46.1354	18.94	34.005	73.0501
Fetal muscle	C+OCM vs R+OCM	QDPR	ENSBTAG00000040333	1.06431	0.999978	0.614547	protein_coding	40.0661	62.0218	74.3458	48.7609	58.2484	68.9506
Fetal muscle	C+OCM vs R+OCM	GRPEL1	ENSBTAG00000010181	1.02909	0.999978	0.832901	protein_coding	30.8889	35.7317	40.7226	17.8973	34.6849	50.258
Fetal muscle	C+OCM vs R+OCM	ACOX3	ENSBTAG00000004893	-1.00268	0.999978	0.984298	protein_coding	31.6426	42.414	55.0674	27.4406	42.4287	72.2075
Fetal muscle	C+OCM vs R+OCM	LETM1	ENSBTAG00000020108	1.15617	0.999978	0.237671	protein_coding	37.3631	43.092	48.7956	22.6455	37.0696	45.2522
Fetal muscle	C+OCM vs R+OCM	ATP5ME	ENSBTAG00000017496	-1.2669	0.999978	0.195942	protein_coding	27.7249	38.9602	50.6443	17.1668	49.3752	116.026
Fetal muscle	C+OCM vs R+OCM	IBA57	ENSBTAG00000014918	1.07163	0.999978	0.635417	protein_coding	9.73673	12.2697	14.7598	9.14846	11.5094	14.0279
Fetal muscle	C+OCM vs R+OCM	GUK1	ENSBTAG00000014775	-1.06276	0.999978	0.693396	protein_coding	45.2142	61.4239	82.6586	28.4895	65.2757	97.5333
Fetal muscle	C+OCM vs R+OCM	MRPL55	ENSBTAG00000020721	-1.12946	0.999978	0.44526	protein_coding	19.7723	27.07	37.2915	18.0799	30.6093	61.7413
Fetal muscle	C+OCM vs R+OCM	NDUFA13	ENSBTAG00000007812	1.03453	0.999978	0.831387	protein_coding	42.5364	56.3197	74.4289	15.8884	54.3922	72.4293
Fetal muscle	C+OCM vs R+OCM	SLC25A42	ENSBTAG00000001816	-1.02109	0.999978	0.893493	protein_coding	8.85217	13.8172	19.4858	10.2902	14.0373	19.4178
Fetal muscle	C+OCM vs R+OCM	FKBP8	ENSBTAG00000016264	1.03532	0.999978	0.822544	protein_coding	205.031	261.752	305.557	120.898	252.799	376.711
Fetal muscle	C+OCM vs R+OCM	MPV17L2	ENSBTAG00000025788	1.08416		0.646561	protein_coding	5.75205	7.41622	8.72948	2.922	6.82824	10.0711
Fetal muscle	C+OCM vs R+OCM	GTPBP3	ENSBTAG00000004200	1.17461	0.999978	0.223418	protein_coding	22.8777	26.6884	29.7129	12.6011	22.6043	29.4823
Fetal muscle	C+OCM vs R+OCM	MRPL34	ENSBTAG00000014579	-1.10108	0.999978	0.492921	protein_coding	13.8776	17.4946	22.1498	13.149	19.2466	26.0984
Fetal muscle	C+OCM vs R+OCM	NDUFB7	ENSBTAG00000012634	-1.16655	0.999978	0.375569	protein_coding	50.503	92.4497	135.1	51.3784	107.867	209.533
Fetal muscle	C+OCM vs R+OCM	PRKACA	ENSBTAG00000006642	-1.02223	0.999978	0.894477	protein_coding	512.966	833.572	1240.25	584.031	852.09	1101.48
Fetal muscle	C+OCM vs R+OCM	TRMT1	ENSBTAG00000019325	-1.00832	0.999978	0.951699	protein_coding	20.7074	24.0342	29.3521	18.542	24.2763	34.599
Fetal muscle	C+OCM vs R+OCM	GADD45GIP1	ENSBTAG00000015117	-1.0169	0.999978	0.913475	protein_coding	19.672	31.5393	43.3063	18.8104	32.0844	55.9251
Fetal muscle	C+OCM vs R+OCM	GCDH	ENSBTAG00000016211	1.05464	0.999978	0.657826	protein_coding	27.5912	41.0843	48.7021	33.3265	38.9723	45.527
Fetal muscle	C+OCM vs R+OCM	PRDX2	ENSBTAG00000012062	-1.02172	0.999978	0.872006	protein_coding	119.974	162.814	206.777	134.94	166.35	200.181
Fetal muscle	C+OCM vs R+OCM	MRPL4	ENSBTAG00000001419	1.0461	0.999978	0.746475	protein_coding	37.3883	51.3805	60.9464	22.2803	49.0329	61.4565
Fetal muscle	C+OCM vs R+OCM	FDX2	ENSBTAG00000010318	-1.00351	0.999978	0.984229	protein_coding	10.6321	12.8725	17.3346	3.28725	12.8629	18.4469
Fetal muscle	C+OCM vs R+OCM	CDC37	ENSBTAG00000011699	1.03249	0.999978	0.823487	protein_coding	103.422	136.489	166.33	75.4242	132.178	194.619
Fetal muscle	C+OCM vs R+OCM	QTRT1	ENSBTAG00000037941	1.04529	0.999978	0.760166	protein_coding	14.2651	19.7141	25.0097	8.40076	18.7656	23.3005
Fetal muscle	C+OCM vs R+OCM	TIMM29	ENSBTAG00000045893	1.18624	0.999978	0.199083	protein_coding	19.1989	25.471	29.7698	16.4999	21.4464	26.3914
Fetal muscle	C+OCM vs R+OCM	TMEM205	ENSBTAG00000016429	-1.16985		0.527088	protein_coding	1.26545	3.87197	7.21772	1.461	4.53529	9.84281
Fetal muscle	C+OCM vs R+OCM	ECSIT	ENSBTAG00000015049	-1.03334	0.999978	0.803084	protein_coding	33.822	43.7286	59.1579	28.7523	45.208	57.6467
Fetal muscle	C+OCM vs R+OCM	PET100	ENSBTAG00000048824	-1.38386		0.325336	protein_coding	0.895331	2.13324	4.21034	0	2.96782	10.7376
Fetal muscle	C+OCM vs R+OCM	TIMM44	ENSBTAG00000015567	-1.04876	0.999978	0.732008	protein_coding	22.8932	31.6426	41.141	22.2177	33.1764	42.9505
Fetal muscle	C+OCM vs R+OCM	NDUFA7	ENSBTAG00000052280	-1.11304	0.999978	0.532088	protein_coding	39.459	63.1662	85.9853	29.0374	70.3151	128.851
Fetal muscle	C+OCM vs R+OCM	SLC25A23	ENSBTAG00000003491	1.1547	0.999978	0.358185	protein_coding	16.8098	20.0798	26.9461	5.84401	17.3257	23.6371
Fetal muscle	C+OCM vs R+OCM	SLC25A41	ENSBTAG00000020017	1.63889		0.119351	protein_coding	0.34489	1.20029	1.92472	0	0.728317	1.09575
Fetal muscle	C+OCM vs R+OCM	ALKBH7	ENSBTAG00000025540	1.12901	0.999978	0.456962	protein_coding	11.6165	16.0613	22.7358	4.74826	14.1823	20.7528
Fetal muscle	C+OCM vs R+OCM	CLPP	ENSBTAG00000014712	1.08597	0.999978	0.549065	protein_coding	33.9142	40.6624	53.2421	19.5409	37.401	47.5964
Fetal muscle	C+OCM vs R+OCM	NDUFA11	ENSBTAG00000019025	-1.10927	0.999978	0.516641	protein_coding	53.9542	72.769	106.347	34.1509	80.7111	141.528
Fetal muscle	C+OCM vs R+OCM	LONP1	ENSBTAG00000001795	1.06308	0.999978	0.653751	protein_coding	67.4834	94.634	121.5	60.9968	88.9443	107.462
Fetal muscle	C+OCM vs R+OCM	MICOS13	ENSBTAG00000001792	-1.19633	0.999978	0.317145	protein_coding	9.70322	15.3858	21.7734	9.72023	18.4496	34.3007
Fetal muscle	C+OCM vs R+OCM	MRPL54	ENSBTAG00000008396	-1.05145	0.999978	0.71946	protein_coding	27.1497	41.8174	57.7821	23.376	43.9371	58.1621
Fetal muscle	C+OCM vs R+OCM	TIMM13	ENSBTAG00000013623	-1.04355	0.999978	0.729859	protein_coding	32.3896	38.3747	47.0512	28.8548	40.0193	51.7493
Fetal muscle	C+OCM vs R+OCM	SLC22A4	ENSBTAG00000031209	-1.46897		0.0596651	protein_coding	2.86997	5.68318	8.66732	3.7395	8.34896	10.9538
Fetal muscle	C+OCM vs R+OCM	ACSL6	ENSBTAG00000019708	1.26119		0.628652	protein_coding	0	0.582011	1.56683	0	0.441874	1.22524
Fetal muscle	C+OCM vs R+OCM	LYRM7	ENSBTAG00000010961	-1.25927		0.489355	protein_coding	0.34489	1.05472	2.6465	0.364084	1.363	2.20737
Fetal muscle	C+OCM vs R+OCM	HINT1	ENSBTAG00000010959	-1.01123	0.999978	0.937509	protein_coding	18.0614	21.6988	26.1395	15.9281	21.9644	33.555
Fetal muscle	C+OCM vs R+OCM	ALDH7A1	ENSBTAG00000009646	-1.02129	0.999978	0.853084	protein_coding	54.0676	59.0793	63.1393	51.0026	60.4496	72.5022
Fetal muscle	C+OCM vs R+OCM	FTMT	ENSBTAG00000005779				protein_coding	0	0	0	0	0	0
Fetal muscle	C+OCM vs R+OCM	HSD17B4	ENSBTAG00000006978	-1.07997	0.999978	0.505058	protein_coding	38.0516	42.1244	47.2817	37.3582	45.6412	62.8231
Fetal muscle	C+OCM vs R+OCM	HIGD2A	ENSBTAG00000010735	-1.18902	0.999978	0.258914	protein_coding	26.1143	36.3473	49.2008	21.1558	43.2621	74.5668
Fetal muscle	C+OCM vs R+OCM	RAB24	ENSBTAG00000025425	-1.08525	0.999978	0.556843	protein_coding	13.4598	15.4193	18.7661	12.0533	16.7427	20.4474
Fetal muscle	C+OCM vs R+OCM	PRELID1	ENSBTAG00000005009	1.0106	0.999978	0.92978	protein_coding	37.2522	46.4837	59.0911	37.5888	46.1037	58.1621
Fetal muscle	C+OCM vs R+OCM	RACK1	ENSBTAG00000019648	-1.08601	0.999978	0.601981	protein_coding	1028.16	1297.48	1587.66	1061.22	1409.2	2021.51
Fetal muscle	C+OCM vs R+OCM	POLRMT	ENSBTAG00000015051	-1.01191	0.999978	0.93235	protein_coding	12.657	17.768	21.5931	11.688	17.849	21.5642
Fetal muscle	C+OCM vs R+OCM	GPX4	ENSBTAG00000053003	1.01513	0.999978	0.924411	protein_coding	72.936	101.013	134.963	49.4914	99.5008	151.221
Fetal muscle	C+OCM vs R+OCM	ATP5F1D	ENSBTAG00000000550	-1.08137	0.999978	0.64989	protein_coding	209.144	310.691	445.748	159.98	335.972	537.925
Fetal muscle	C+OCM vs R+OCM	NDUFS7	ENSBTAG00000019419	-1.11886	0.999978	0.485902	protein_coding	79.2632	112.646	156.424	73.0243	126.044	212.366
Fetal muscle	C+OCM vs R+OCM	UQCR11	ENSBTAG00000008692	-1.18515	0.999978	0.339856	protein_coding	60.0514	100.404	150.008	57.7096	119.006	233.692
Fetal muscle	C+OCM vs R+OCM	UQCRQ	ENSBTAG00000009479	-1.27865	0.999978	0.127476	protein_coding	43.686	56.1648	79.9964	38.1458	71.8426	122.588
Fetal muscle	C+OCM vs R+OCM	VDAC1	ENSBTAG00000013113	-1.14404	0.999978	0.405985	protein_coding	157.845	258.872	333.264	185.093	296.22	482.861
Fetal muscle	C+OCM vs R+OCM	PCBD2	ENSBTAG00000050621	-1.04304	0.999978	0.775755	protein_coding	10.2386	13.3339	15.5461	8.90341	13.9364	19.4525
Fetal muscle	C+OCM vs R+OCM	SLC25A48	ENSBTAG00000018287	1.37475		0.656325	protein_coding	0	0.0883171	0.34489	0	0.0552998	0.137961
Fetal muscle	C+OCM vs R+OCM	CDC25C	ENSBTAG00000005293	1.78208		0.0922044	protein_coding	0.360886	1.19067	1.84066	0	0.670737	1.65553
Fetal muscle	C+OCM vs R+OCM	HSPA9	ENSBTAG00000011419	-1.10972	0.999978	0.449935	protein_coding	84.2681	123.723	153.45	101.123	137.394	190.296
Fetal muscle	C+OCM vs R+OCM	NDUFA2	ENSBTAG00000015041	-1.13023	0.999978	0.421567	protein_coding	35.6627	46.7543	69.0634	31.3661	52.8825	96.9368
Fetal muscle	C+OCM vs R+OCM	HARS2	ENSBTAG00000025212	1.01574	0.999978	0.912204	protein_coding	13.4507	18.6635	23.6431	11.7815	18.3934	23.7413
Fetal muscle	C+OCM vs R+OCM	SLC25A2	ENSBTAG00000011938				protein_coding	0	0	0	0	0	0
Fetal muscle	C+OCM vs R+OCM	DELE1	ENSBTAG00000008435	-1.00611	0.999978	0.959084	protein_coding	73.0717	81.034	96.8377	60.2663	81.4376	93.8124
Fetal muscle	C+OCM vs R+OCM	PRELID2	ENSBTAG00000044169	-1.13111		0.584309	protein_coding	2.16532	3.4688	7.30717	2.25872	3.93312	6.39188
Fetal muscle	C+OCM vs R+OCM	GRPEL2	ENSBTAG00000019950	-1.03257	0.999978	0.807023	protein_coding	24.0759	27.7728	30.0738	21.0418	28.8577	48.2131
Fetal muscle	C+OCM vs R+OCM	RPS14	ENSBTAG00000008570	-1.10456	0.999978	0.528021	protein_coding	570.718	716.229	854.097	515.581	791.209	1221.7
Fetal muscle	C+OCM vs R+OCM	ANXA6	ENSBTAG00000014809	-1.00865	0.999978	0.951781	protein_coding	449.491	531.982	663.669	449.908	536.689	597.705
Fetal muscle	C+OCM vs R+OCM	MRPL22	ENSBTAG00000019457	-1.12351	0.999978	0.530777	protein_coding	6.28659	8.22414	11.694	6.02475	9.28633	19.9839
Fetal muscle	C+OCM vs R+OCM	THG1L	ENSBTAG00000010359	-1.05257	0.999978	0.690115	protein_coding	16.0964	19.9045	22.0475	16.9495	20.9706	24.4231
Fetal muscle	C+OCM vs R+OCM	CKMT2	ENSBTAG00000001003	-1.04745		0.828426	protein_coding	2.41423	7.7871	11.4188	4.65591	8.17638	13.6581
Fetal muscle	C+OCM vs R+OCM	RFESD	ENSBTAG00000036242	-1.55048		0.161539	protein_coding	0.240591	0.596227	1.00725	0.551843	0.942527	1.461
Fetal muscle	C+OCM vs R+OCM	SLC25A46	ENSBTAG00000009667	-1.15616	0.999978	0.421586	protein_coding	6.78283	12.3651	18.4828	6.26361	14.3081	24.4718
Fetal muscle	C+OCM vs R+OCM	CBR4	ENSBTAG00000022013	-1.29028	0.999978	0.086763	protein_coding	27.3613	33.2553	37.6821	30.9547	43.0284	89.8516
Fetal muscle	C+OCM vs R+OCM	TDH	ENSBTAG00000000011	1.37464		0.657687	protein_coding	0	0.0917	0.275153	0	0.0673136	0.298267
Fetal muscle	C+OCM vs R+OCM	MSRA	ENSBTAG00000021632	-1.00331	0.999978	0.979189	protein_coding	21.376	29.0769	37.2832	22.6261	29.149	36.8939
Fetal muscle	C+OCM vs R+OCM	CLU	ENSBTAG00000005574	1.12398	0.999978	0.638264	protein_coding	37.3955	90.2628	140.082	21.7324	80.284	216.005
Fetal muscle	C+OCM vs R+OCM	NDUFB6	ENSBTAG00000005907	-1.10732	0.999978	0.479726	protein_coding	27.7249	43.3303	58.8244	30.7944	48.0094	72.4789
Fetal muscle	C+OCM vs R+OCM	ACO1	ENSBTAG00000000555	-1.05521	0.999978	0.627083	protein_coding	49.2524	57.8199	61.8502	53.5092	60.9886	73.8211
Fetal muscle	C+OCM vs R+OCM	GLDC	ENSBTAG00000025903	-1.22653		0.571058	protein_coding	0.223833	0.468574	0.716389	0.230606	0.540693	0.84953
Fetal muscle	C+OCM vs R+OCM	PLGRKT	ENSBTAG00000017530	-1.09846		0.562361	protein_coding	6.61624	7.9559	9.88684	6.65729	8.86816	13.2729
Fetal muscle	C+OCM vs R+OCM	AK3	ENSBTAG00000017147	-1.13865	0.999978	0.303094	protein_coding	34.9488	40.3809	45.9195	32.9298	46.1308	71.9544
Fetal muscle	C+OCM vs R+OCM	FXN	ENSBTAG00000001306	1.01385	0.999978	0.922437	protein_coding	15.4051	17.8003	20.2022	10.8867	17.6027	24.2892
Fetal muscle	C+OCM vs R+OCM	ALDH1A1	ENSBTAG00000008103	-1.51815		0.0675027	protein_coding	2.7333	4.62625	6.78283	1.7896	7.0577	17.2451
Fetal muscle	C+OCM vs R+OCM	RFK	ENSBTAG00000019345	1.04325	0.999978	0.776513	protein_coding	7.737	9.6534	11.7342	6.68757	9.3924	14.61
Fetal muscle	C+OCM vs R+OCM	STOML2	ENSBTAG00000011388	-1.0399	0.999978	0.760872	protein_coding	65.6212	77.7631	91.6259	60.8536	81.0093	119.158
Fetal muscle	C+OCM vs R+OCM	HINT2	ENSBTAG00000011444	-1.15913	0.999978	0.437001	protein_coding	14.4952	21.6937	38.3838	11.3228	25.1508	45.6349
Fetal muscle	C+OCM vs R+OCM	GRHPR	ENSBTAG00000019299	1.02426	0.999978	0.858398	protein_coding	14.1845	15.65	17.0819	11.688	15.3363	19.3874
Fetal muscle	C+OCM vs R+OCM	TOMM5	ENSBTAG00000032777	1.05351	0.999978	0.695642	protein_coding	15.3004	18.4307	21.6532	14.2448	17.4479	19.9839
Fetal muscle	C+OCM vs R+OCM	SLC25A51	ENSBTAG00000014936	-1.09339	0.999978	0.506586	protein_coding	21.843	24.822	28.369	22.5732	27.2608	47.8478
Fetal muscle	C+OCM vs R+OCM	ALDH1B1	ENSBTAG00000020385	-1.13562		0.782926	protein_coding	0.136665	0.439415	1.2646	0	0.496438	1.24165
Fetal muscle	C+OCM vs R+OCM	STX17	ENSBTAG00000008016	1.23686		0.252534	protein_coding	3.90875	6.95361	10.6026	3.5792	5.61283	8.76601
Fetal muscle	C+OCM vs R+OCM	SLC25A37	ENSBTAG00000019099	1.1029	0.999978	0.552342	protein_coding	12.416	21.1621	29.1054	6.41274	19.1849	25.2023
Fetal muscle	C+OCM vs R+OCM	BNIP3L	ENSBTAG00000021307	-1.01016	0.999978	0.931064	protein_coding	44.2795	50.583	62.047	43.7479	51.1011	57.4209
Fetal muscle	C+OCM vs R+OCM	EPHX2	ENSBTAG00000015241	1.46344		0.0547064	protein_coding	4.29833	6.72041	10.1168	1.96015	4.56704	6.94302
Fetal muscle	C+OCM vs R+OCM	NUDT2	ENSBTAG00000031793	-1.13009	0.999978	0.423532	protein_coding	12.9996	16.7011	22.1498	10.6187	18.9184	24.607
Fetal muscle	C+OCM vs R+OCM	ISCA1	ENSBTAG00000053156	-1.12344	0.999978	0.350253	protein_coding	53.228	61.8315	74.9792	55.7892	69.5783	100.261
Fetal muscle	C+OCM vs R+OCM	CARD19	ENSBTAG00000011202	-1.01186	0.999978	0.939133	protein_coding	14.4711	20.2858	24.6605	7.12239	20.4738	26.6292
Fetal muscle	C+OCM vs R+OCM	AUH	ENSBTAG00000047649	-1.05308		0.847347	protein_coding	1.03467	2.21584	5.30128	0.745668	2.29874	4.63633
Fetal muscle	C+OCM vs R+OCM	SECISBP2	ENSBTAG00000001939	1.02721	0.999978	0.842996	protein_coding	12.2999	15.3414	17.3594	11.5887	14.9237	21.1169
Fetal muscle	C+OCM vs R+OCM	MRPL50	ENSBTAG00000008962	-1.034	0.999978	0.835375	protein_coding	9.20328	12.696	17.0595	9.55687	13.1691	22.8174
Fetal muscle	C+OCM vs R+OCM	NIPSNAP3A	ENSBTAG00000006901	-1.13494	0.999978	0.370267	protein_coding	14.4711	20.1138	23.9124	17.6587	22.9683	35.0641
Fetal muscle	C+OCM vs R+OCM	HSDL2	ENSBTAG00000031295	-1.14119	0.999978	0.354147	protein_coding	9.43336	14.4877	18.3396	13.9677	16.5988	22.4629
Fetal muscle	C+OCM vs R+OCM	HDHD3	ENSBTAG00000000250	1.07383	0.999978	0.638721	protein_coding	8.39799	10.9073	14.0328	8.25258	10.2413	13.8694
Fetal muscle	C+OCM vs R+OCM	ORM1	ENSBTAG00000017294	-5.74204		0.0224891	protein_coding	0	0.0343701	0.240591	0	0.262795	0.807121
Fetal muscle	C+OCM vs R+OCM	STOM	ENSBTAG00000038375	1.17182	0.999978	0.359519	protein_coding	19.6734	41.1465	59.5912	23.7869	35.0722	67.2248
Fetal muscle	C+OCM vs R+OCM	RNASEH1	ENSBTAG00000016235	-1.0485	0.999978	0.766833	protein_coding	15.6173	20.8366	25.3141	9.31389	21.8455	36.3886
Fetal muscle	C+OCM vs R+OCM	SDHAF4	ENSBTAG00000027049	-1.03082		0.891926	protein_coding	2.7333	3.53275	5.17335	0.730501	3.62116	4.95803
Fetal muscle	C+OCM vs R+OCM	MTO1	ENSBTAG00000016839	-1.03017		0.867102	protein_coding	3.79379	6.36652	7.93783	4.77227	6.52825	7.92322
Fetal muscle	C+OCM vs R+OCM	COX7A2	ENSBTAG00000005096	-1.12067	0.999978	0.440179	protein_coding	28.5302	32.236	36.2134	26.7102	36.1923	72.1806
Fetal muscle	C+OCM vs R+OCM	BCKDHB	ENSBTAG00000012096	-1.05319	0.999978	0.729962	protein_coding	9.77188	15.1801	20.2237	11.6806	16.0268	19.7235
Fetal muscle	C+OCM vs R+OCM	ME1	ENSBTAG00000005681	-1.22051	0.999978	0.293922	protein_coding	7.24325	10.1199	12.3904	7.0635	12.4293	27.9417
Fetal muscle	C+OCM vs R+OCM	PRSS35	ENSBTAG00000052055	-2.49487	0.999978	0.0315764	protein_coding	1.10061	4.15803	12.4365	0.298267	10.3739	39.8611
Fetal muscle	C+OCM vs R+OCM	ECHDC1	ENSBTAG00000003887	-1.17959	0.999978	0.228175	protein_coding	30.0257	39.226	46.9152	35.8587	46.4192	85.6513
Fetal muscle	C+OCM vs R+OCM	TRMT11	ENSBTAG00000001957	1.12676		0.504818	protein_coding	3.90875	4.52965	5.52197	3.1318	4.06721	5.07333
Fetal muscle	C+OCM vs R+OCM	HINT3	ENSBTAG00000001956	1.02333		0.910779	protein_coding	1.95438	5.50589	7.45044	2.38614	5.38255	8.00986
Fetal muscle	C+OCM vs R+OCM	PLN	ENSBTAG00000012931	-1.45243	0.999978	0.0518343	protein_coding	13.4507	21.5725	32.5241	12.229	31.3768	72.137
Fetal muscle	C+OCM vs R+OCM	AFG1L	ENSBTAG00000014592	1.20924		0.353386	protein_coding	2.72228	3.74441	4.37328	1.1888	3.17788	4.74826
Fetal muscle	C+OCM vs R+OCM	PDSS2	ENSBTAG00000021859	-1.20669		0.294586	protein_coding	4.82846	6.47939	11.1757	5.79435	7.85299	12.4185
Fetal muscle	C+OCM vs R+OCM	QRSL1	ENSBTAG00000017557	-1.08576	0.999978	0.593674	protein_coding	11.0365	15.1103	17.1411	9.39541	16.487	29.7679
Fetal muscle	C+OCM vs R+OCM	RTN4IP1	ENSBTAG00000017554	1.0146	0.999978	0.917069	protein_coding	12.5107	15.0394	17.0146	10.9069	14.969	18.8104
Fetal muscle	C+OCM vs R+OCM	TSTD3	ENSBTAG00000038931	-1.3176		0.303887	protein_coding	0.460164	1.33324	2.3388	0.913126	1.71648	2.62125
Fetal muscle	C+OCM vs R+OCM	COQ3	ENSBTAG00000019729	-1.04687	0.999978	0.754304	protein_coding	11.8492	15.9917	21.1868	12.7425	16.818	20.8193
Fetal muscle	C+OCM vs R+OCM	FBXL4	ENSBTAG00000005729	-1.16078	0.999978	0.397633	protein_coding	6.73654	11.1642	18.4828	4.32487	12.9372	17.3494
Fetal muscle	C+OCM vs R+OCM	NDUFAF4	ENSBTAG00000003174	-1.08266		0.638027	protein_coding	5.75205	7.19473	9.74392	5.79947	7.88694	10.485
Fetal muscle	C+OCM vs R+OCM	LYRM2	ENSBTAG00000026604	-1.33476		0.133722	protein_coding	3.72522	6.56956	11.0365	4.49255	8.85991	12.0798
Fetal muscle	C+OCM vs R+OCM	RARS2	ENSBTAG00000016967	-1.06491	0.999978	0.655918	protein_coding	9.56656	11.3139	13.3448	9.68545	12.2103	14.7618
Fetal muscle	C+OCM vs R+OCM	C9H6orf163	ENSBTAG00000017879	-1.13466		0.638429	protein_coding	0.573111	1.90254	3.79379	0.730501	2.17253	3.51948
Fetal muscle	C+OCM vs R+OCM	MTFR2	ENSBTAG00000007799	-1.09254		0.757244	protein_coding	0.412729	1.71528	2.64594	0.965725	1.90331	4.20038
Fetal muscle	C+OCM vs R+OCM	RAB32	ENSBTAG00000009784	-1.19765	0.999978	0.239541	protein_coding	32.9034	53.0202	89.1496	41.4131	63.4839	79.3284
Fetal muscle	C+OCM vs R+OCM	MTHFD1L	ENSBTAG00000009846	1.27646	0.999978	0.0963361	protein_coding	12.9322	18.2444	21.7281	10.073	14.251	19.4405
Fetal muscle	C+OCM vs R+OCM	RMND1	ENSBTAG00000013224	-1.08035		0.668037	protein_coding	3.91139	5.6424	7.737	4.13882	6.10343	8.50061
Fetal muscle	C+OCM vs R+OCM	MTRF1L	ENSBTAG00000009275	1.00032	0.999978	0.998338	protein_coding	8.28181	11.2361	14.6143	8.31	11.2991	15.1702
Fetal muscle	C+OCM vs R+OCM	TFB1M	ENSBTAG00000031895	-1.02891	0.999978	0.818654	protein_coding	23.2226	26.9334	31.0913	21.3192	27.8395	36.3424
Fetal muscle	C+OCM vs R+OCM	SERAC1	ENSBTAG00000011509	1.11902		0.567905	protein_coding	3.48856	5.83602	7.737	1.93874	5.2084	7.30501
Fetal muscle	C+OCM vs R+OCM	SOD2	ENSBTAG00000006523	-1.14128	0.999978	0.331857	protein_coding	26.5565	31.7695	37.4208	26.9932	36.3833	60.0837
Fetal muscle	C+OCM vs R+OCM	MRPL18	ENSBTAG00000001289	-1.05396	0.999978	0.70711	protein_coding	16.3248	25.0907	30.5182	19.1137	26.4887	42.5031
Fetal muscle	C+OCM vs R+OCM	MPC1	ENSBTAG00000027879	-1.2357	0.999978	0.14037	protein_coding	25.7518	44.7111	63.5603	40.5963	55.2804	78.7115
Fetal muscle	C+OCM vs R+OCM	SFXN1	ENSBTAG00000014536	-1.32284		0.234569	protein_coding	1.37576	3.10838	4.44161	0.894801	4.09968	7.03599
Fetal muscle	C+OCM vs R+OCM	DMGDH	ENSBTAG00000002110	1.35992		0.569294	protein_coding	0	0.450174	1.36665	0	0.314787	1.04393
Fetal muscle	C+OCM vs R+OCM	MTX3	ENSBTAG00000013132	-2.1732		0.0193253	protein_coding	0.136665	0.704045	1.11916	0	1.53661	2.49649
Fetal muscle	C+OCM vs R+OCM	MTFMT	ENSBTAG00000021630	-1.13682		0.455454	protein_coding	4.58857	6.55139	8.94247	5.09718	7.52384	12.0533
Fetal muscle	C+OCM vs R+OCM	CLPX	ENSBTAG00000008386	-1.01809	0.999978	0.899583	protein_coding	20.3613	27.3328	39.2581	16.8521	27.8632	46.5694
Fetal muscle	C+OCM vs R+OCM	SDR39U1	ENSBTAG00000004788	1.00501	0.999978	0.973635	protein_coding	12.6545	17.5689	24.7638	8.76601	17.4073	21.7237
Fetal muscle	C+OCM vs R+OCM	DHRS1	ENSBTAG00000010234	1.06172	0.999978	0.646824	protein_coding	18.9127	21.0694	25.2919	15.789	19.9165	23.5913
Fetal muscle	C+OCM vs R+OCM	PCK2	ENSBTAG00000011934	1.10549		0.677305	protein_coding	1.10061	3.39175	6.09305	0.730501	3.04407	4.77227
Fetal muscle	C+OCM vs R+OCM	DHRS4	ENSBTAG00000017665	-1.20267	0.999978	0.43955	protein_coding	5.01472	12.5185	24.062	4.36275	15.0985	35.4938
Fetal muscle	C+OCM vs R+OCM	CMTM5	ENSBTAG00000032709	-1.06991		0.884631	protein_coding	0	0.443123	1.08266	0	0.468764	1.54544
Fetal muscle	C+OCM vs R+OCM	BCL2L2	ENSBTAG00000019692	-1.11205	0.999978	0.372664	protein_coding	38.8838	46.212	51.8665	43.2918	51.4544	62.1887
Fetal muscle	C+OCM vs R+OCM	MRPL52	ENSBTAG00000014822	-1.01459	0.999978	0.925651	protein_coding	21.0403	33.8727	44.6296	18.993	34.3642	56.969
Fetal muscle	C+OCM vs R+OCM	OXA1L	ENSBTAG00000014820	-1.09013	0.999978	0.475535	protein_coding	56.0216	66.2658	80.0695	62.0134	72.3374	93.6753
Fetal muscle	C+OCM vs R+OCM	METTL17	ENSBTAG00000006613	1.03092	0.999978	0.829319	protein_coding	11.6393	16.0494	19.7284	11.7267	15.5483	21.3672
Fetal muscle	C+OCM vs R+OCM	AVEN	ENSBTAG00000044029	1.05706	0.999978	0.709091	protein_coding	9.28906	12.4105	16.3716	9.45484	11.6897	15.1702
Fetal muscle	C+OCM vs R+OCM	IVD	ENSBTAG00000004409	-1.00576	0.999978	0.958204	protein_coding	68.1042	74.4264	80.1167	67.4084	74.8211	86.1667
Fetal muscle	C+OCM vs R+OCM	RAD51	ENSBTAG00000002918	1.01273		0.945079	protein_coding	3.98972	7.76519	10.5766	5.11185	7.64124	12.1707
Fetal muscle	C+OCM vs R+OCM	RMDN3	ENSBTAG00000002921	-1.05607	0.999978	0.689743	protein_coding	13.5657	15.6204	18.0185	12.2785	16.6331	19.6856
Fetal muscle	C+OCM vs R+OCM	C10H15orf62	ENSBTAG00000047281	1.25556		0.241476	protein_coding	4.94676	7.39478	9.74289	1.82625	5.83298	8.00986
Fetal muscle	C+OCM vs R+OCM	NDUFAF1	ENSBTAG00000010778	1.05496	0.999978	0.703894	protein_coding	17.7043	21.6899	28.369	15.1757	20.645	31.2289
Fetal muscle	C+OCM vs R+OCM	L2HGDH	ENSBTAG00000015200	-1.24466	0.999978	0.177957	protein_coding	8.62224	12.89	17.4799	10.8638	16.1295	31.0463
Fetal muscle	C+OCM vs R+OCM	DMAC2L	ENSBTAG00000015202	-1.47247	0.999978	0.0330404	protein_coding	4.82846	8.37136	12.1498	4.98264	12.3983	18.6278
Fetal muscle	C+OCM vs R+OCM	PIF1	ENSBTAG00000007638	1.41927		0.364606	protein_coding	0	0.7876	1.45491	0.182625	0.537726	0.831
Fetal muscle	C+OCM vs R+OCM	LACTB	ENSBTAG00000017373	-1.06036	0.999978	0.699536	protein_coding	11.7263	18.9153	25.7268	11.5173	20.0967	24.695
Fetal muscle	C+OCM vs R+OCM	DUT	ENSBTAG00000011998	1.02409	0.999978	0.861069	protein_coding	29.9936	39.4243	43.5469	23.1934	38.4944	61.2939
Fetal muscle	C+OCM vs R+OCM	SQOR	ENSBTAG00000010365	-1.03336		0.896496	protein_coding	0.716389	2.12138	3.68131	1.61424	2.23723	3.43007
Fetal muscle	C+OCM vs R+OCM	GATM	ENSBTAG00000005586	-1.01775	0.999978	0.924029	protein_coding	16.5547	26.4301	42.0984	12.5791	26.9619	63.1883
Fetal muscle	C+OCM vs R+OCM	SORD	ENSBTAG00000025496	1.02983	0.999978	0.851379	protein_coding	10.9332	13.6345	16.1904	8.82172	13.3675	21.0019
Fetal muscle	C+OCM vs R+OCM	BMP4	ENSBTAG00000003835	1.20377	0.999978	0.308585	protein_coding	6.87733	16.5683	26.6715	6.75713	13.7204	23.0345
Fetal muscle	C+OCM vs R+OCM	TOMM20L	ENSBTAG00000052431				protein_coding	0	0	0	0	0	0
Fetal muscle	C+OCM vs R+OCM	TIMM9	ENSBTAG00000010503	-1.14637	0.999978	0.430393	protein_coding	9.06523	10.5128	12.7946	6.85575	12.1638	21.3672
Fetal muscle	C+OCM vs R+OCM	TRMT5	ENSBTAG00000011796	-1.15228	0.999978	0.416273	protein_coding	13.5657	16.7716	22.7812	12.5272	19.4068	47.1173
Fetal muscle	C+OCM vs R+OCM	MTHFD1	ENSBTAG00000009641	1.06835	0.999978	0.586679	protein_coding	48.5145	66.9536	82.528	52.495	62.6441	72.6955
Fetal muscle	C+OCM vs R+OCM	ARG2	ENSBTAG00000001945	1.66128		0.197233	protein_coding	0.229926	0.901193	2.07074	0	0.512443	1.38364
Fetal muscle	C+OCM vs R+OCM	RDH11	ENSBTAG00000001950	1.42411		0.332455	protein_coding	0.360886	1.32358	2.72228	0	0.891212	2.20543
Fetal muscle	C+OCM vs R+OCM	SYNJ2BP	ENSBTAG00000007586	-1.08908	0.999978	0.558732	protein_coding	13.3448	17.5737	20.2022	14.4129	19.283	33.4204
Fetal muscle	C+OCM vs R+OCM	COX16	ENSBTAG00000030595	-1.12602	0.999978	0.492057	protein_coding	7.93783	9.48264	11.4622	6.89506	10.6975	21.7735
Fetal muscle	C+OCM vs R+OCM	PSEN1	ENSBTAG00000011757	1.09745	0.999978	0.436953	protein_coding	39.8177	47.4126	58.868	36.6663	43.2926	54.9702
Fetal muscle	C+OCM vs R+OCM	ACOT2	ENSBTAG00000046814	-1.08948		0.665554	protein_coding	2.45997	3.43923	4.94676	2.62125	3.70963	5.29762
Fetal muscle	C+OCM vs R+OCM	COQ6	ENSBTAG00000020331	-1.23597	0.999978	0.134708	protein_coding	12.3219	16.159	21.4126	16.6633	20.0993	25.7502
Fetal muscle	C+OCM vs R+OCM	ALDH6A1	ENSBTAG00000018469	-1.21404	0.999978	0.268077	protein_coding	19.5438	31.4352	44.4161	16.2556	38.213	86.3818
Fetal muscle	C+OCM vs R+OCM	ISCA2	ENSBTAG00000021956	1.06453		0.704488	protein_coding	6.21221	7.47425	8.96713	4.63633	7.03603	9.10893
Fetal muscle	C+OCM vs R+OCM	DLST	ENSBTAG00000006463	-1.00009	0.999978	0.999462	protein_coding	78.8648	107.452	128.09	80.8304	107.472	127.29
Fetal muscle	C+OCM vs R+OCM	GSTZ1	ENSBTAG00000002706	-1.10944	0.999978	0.529747	protein_coding	5.73111	8.30948	9.63035	5.66138	9.20773	12.8391
Fetal muscle	C+OCM vs R+OCM	SPTLC2	ENSBTAG00000020480	-1.05392	0.999978	0.749276	protein_coding	5.36548	8.71164	12.7695	6.26361	9.1407	13.396
Fetal muscle	C+OCM vs R+OCM	ALKBH1	ENSBTAG00000008133	1.03812	0.999978	0.797213	protein_coding	10.5934	12.6522	15.1572	8.64975	12.3206	16.6189
Fetal muscle	C+OCM vs R+OCM	SLIRP	ENSBTAG00000008135	-1.37981	0.999978	0.0790807	protein_coding	20.4887	33.8408	48.8399	23.6063	46.7378	117.666
Fetal muscle	C+OCM vs R+OCM	ADCK1	ENSBTAG00000012106	1.44516		0.0791668	protein_coding	3.00883	4.99659	7.12772	2.28711	3.48219	6.41274
Fetal muscle	C+OCM vs R+OCM	MRPS5	ENSBTAG00000008241	-1.05473	0.999978	0.679977	protein_coding	21.3832	25.5792	30.1292	20.8193	26.9363	39.7327
Fetal muscle	C+OCM vs R+OCM	FAHD2A	ENSBTAG00000011553	1.03473	0.999978	0.818648	protein_coding	35.1418	52.3107	77.1804	33.4082	50.5764	86.7957
Fetal muscle	C+OCM vs R+OCM	GPAT2	ENSBTAG00000011558	-1.70349		0.268122	protein_coding	0.111916	0.200812	0.409995	0	0.310138	0.898509
Fetal muscle	C+OCM vs R+OCM	STARD7	ENSBTAG00000018372	-1.14118	0.999978	0.326723	protein_coding	92.7753	119.057	158.895	97.8316	135.833	161.806
Fetal muscle	C+OCM vs R+OCM	COX5B	ENSBTAG00000053107	-1.04486	0.999978	0.772227	protein_coding	112.065	148.158	227.139	78.5289	154.778	210.726
Fetal muscle	C+OCM vs R+OCM	COA5	ENSBTAG00000014873	-1.16572	0.999978	0.314243	protein_coding	10.9678	15.693	19.4858	13.0768	18.361	28.1862
Fetal muscle	C+OCM vs R+OCM	LIPT1	ENSBTAG00000003965	-1.64568		0.027425	protein_coding	0.683325	2.401	3.30184	2.45048	4.05004	6.20926
Fetal muscle	C+OCM vs R+OCM	MRPL30	ENSBTAG00000038949	-1.14457	0.999978	0.423862	protein_coding	6.4475	10.7904	15.3978	8.58339	12.393	20.133
Fetal muscle	C+OCM vs R+OCM	MRPS9	ENSBTAG00000006150	1.04736	0.999978	0.714962	protein_coding	19.787	26.5137	32.6056	19.7672	25.2839	30.8258
Fetal muscle	C+OCM vs R+OCM	HK2	ENSBTAG00000013108	1.07647	0.999978	0.707689	protein_coding	6.43794	35.7863	70.6359	17.7469	33.2325	47.3895
Fetal muscle	C+OCM vs R+OCM	HTRA2	ENSBTAG00000020124	1.01096	0.999978	0.930916	protein_coding	17.3225	19.2368	22.433	14.466	18.9343	23.0628
Fetal muscle	C+OCM vs R+OCM	MRPL53	ENSBTAG00000016599	-1.0326	0.999978	0.801562	protein_coding	49.0893	63.0312	79.9319	50.8066	65.1714	83.813
Fetal muscle	C+OCM vs R+OCM	MTHFD2	ENSBTAG00000004881	1.05803		0.738947	protein_coding	5.17335	8.13166	11.159	5.46849	7.71092	10.347
Fetal muscle	C+OCM vs R+OCM	BOLA3	ENSBTAG00000050675	-1.21235	0.999978	0.252041	protein_coding	10.4687	14.7678	23.2504	9.31182	17.9259	32.8094
Fetal muscle	C+OCM vs R+OCM	DGUOK	ENSBTAG00000012037	1.07242	0.999978	0.619658	protein_coding	15.7606	18.8733	21.7734	13.8044	17.6517	26.9932
Fetal muscle	C+OCM vs R+OCM	CCT7	ENSBTAG00000012756	1.06013	0.999978	0.662913	protein_coding	158.066	183.421	221.636	131.019	173.067	214.454
Fetal muscle	C+OCM vs R+OCM	RAB11FIP5	ENSBTAG00000006162	1.19757	0.999978	0.303456	protein_coding	17.3225	28.0136	41.8749	10.7749	23.3276	44.9255
Fetal muscle	C+OCM vs R+OCM	SFXN5	ENSBTAG00000050078	1.31901		0.154645	protein_coding	5.64064	7.51997	11.1514	2.37413	5.62435	8.7255
Fetal muscle	C+OCM vs R+OCM	SPR	ENSBTAG00000021961	-1.00692	0.999978	0.958604	protein_coding	20.0589	26.1633	32.1897	19.7235	26.3723	39.9678
Fetal muscle	C+OCM vs R+OCM	FAM136A	ENSBTAG00000008674	-1.00694	0.999978	0.953586	protein_coding	24.2139	28.887	33.1559	21.7324	29.0333	35.8016
Fetal muscle	C+OCM vs R+OCM	SLC30A6	ENSBTAG00000010898	-1.17573		0.400501	protein_coding	3.4489	6.37635	8.1699	4.51745	7.5894	16.2536
Fetal muscle	C+OCM vs R+OCM	NDUFAF7	ENSBTAG00000001113	1.18612		0.426188	protein_coding	2.52919	4.91362	9.0265	2.42723	4.13533	6.20926
Fetal muscle	C+OCM vs R+OCM	COX7A2L	ENSBTAG00000000705	-1.02301	0.999978	0.85095	protein_coding	55.1619	71.9879	87.7169	64.0392	73.7065	97.6761
Fetal muscle	C+OCM vs R+OCM	LRPPRC	ENSBTAG00000016368	-1.25678	0.999978	0.143638	protein_coding	36.3284	54.59	78.946	43.3979	68.6825	140.439
Fetal muscle	C+OCM vs R+OCM	PREPL	ENSBTAG00000017429	-1.28182	0.999978	0.256094	protein_coding	27.0164	94.1328	138.263	42.3539	120.711	354.11
Fetal muscle	C+OCM vs R+OCM	ACYP2	ENSBTAG00000006852	-1.48234	0.999978	0.0427469	protein_coding	5.59582	9.00241	13.0383	5.88115	13.4104	24.837
Fetal muscle	C+OCM vs R+OCM	MTIF2	ENSBTAG00000015481	-1.12949		0.54651	protein_coding	3.29539	4.19505	5.19327	3.10394	4.854	9.86176
Fetal muscle	C+OCM vs R+OCM	PNPT1	ENSBTAG00000008909	-1.22686	0.999978	0.227243	protein_coding	8.94247	12.3499	16.116	9.54455	15.2606	31.5942
Fetal muscle	C+OCM vs R+OCM	MRPL19	ENSBTAG00000002557	1.04115	0.999978	0.77979	protein_coding	12.8759	17.9277	21.7371	12.9139	17.3102	23.376
Fetal muscle	C+OCM vs R+OCM	POLR1B	ENSBTAG00000014166	-1.04684	0.999978	0.729521	protein_coding	28.166	33.3021	39.4014	25.9492	34.9518	56.4312
Fetal muscle	C+OCM vs R+OCM	CHCHD5	ENSBTAG00000052525	-1.05559	0.999978	0.774244	protein_coding	7.51658	12.6804	19.6734	5.47876	13.3974	23.7122
Fetal muscle	C+OCM vs R+OCM	RPIA	ENSBTAG00000002866	-1.01642	0.999978	0.903797	protein_coding	15.5305	19.8338	24.6262	14.7029	20.2194	25.0197
Fetal muscle	C+OCM vs R+OCM	FABP1	ENSBTAG00000018054	-3.04979		0.365965	protein_coding	0	0	0	0	0.0297201	0.237761
Fetal muscle	C+OCM vs R+OCM	MRPL35	ENSBTAG00000004823	-1.07819	0.999978	0.626294	protein_coding	8.85815	11.9805	15.1874	8.08658	12.9952	18.94
Fetal muscle	C+OCM vs R+OCM	IMMT	ENSBTAG00000003307	-1.0737	0.999978	0.578965	protein_coding	80.9341	105.812	128.234	84.7866	113.725	142.63
Fetal muscle	C+OCM vs R+OCM	PTCD3	ENSBTAG00000006482	-1.11432	0.999978	0.41862	protein_coding	25.0097	29.7107	37.4118	23.7696	33.2706	51.8656
Fetal muscle	C+OCM vs R+OCM	SUCLG1	ENSBTAG00000006075	-1.08626	0.999978	0.555914	protein_coding	100.248	125.927	175.272	90.586	136.847	189.698
Fetal muscle	C+OCM vs R+OCM	MDH1	ENSBTAG00000019295	-1.19561	0.999978	0.235407	protein_coding	96.1093	137.377	181.103	97.8558	164.349	277.956
Fetal muscle	C+OCM vs R+OCM	NFU1	ENSBTAG00000000141	-1.11078	0.999978	0.455115	protein_coding	11.0439	18.0802	25.3823	15.789	20.175	28.0371
Fetal muscle	C+OCM vs R+OCM	TRMT61B	ENSBTAG00000053233	-1.32612		0.23779	protein_coding	1.11916	1.72623	3.1433	1.55812	2.34277	3.83513
Fetal muscle	C+OCM vs R+OCM	MRPL33	ENSBTAG00000055077	-1.3564	0.999978	0.0770836	protein_coding	5.17684	10.3875	14.0328	9.972	14.1173	25.5018
Fetal muscle	C+OCM vs R+OCM	MPV17	ENSBTAG00000018269	1.05016	0.999978	0.731952	protein_coding	13.2061	17.8042	22.0729	11.4833	17.0042	21.1845
Fetal muscle	C+OCM vs R+OCM	HADHB	ENSBTAG00000010083	-1.12846	0.999978	0.395691	protein_coding	48.0546	62.4015	72.4099	55.5442	70.5618	136.421
Fetal muscle	C+OCM vs R+OCM	HADHA	ENSBTAG00000015038	1.01586	0.999978	0.897819	protein_coding	100.018	121.345	136.896	107.462	119.535	139.478
Fetal muscle	C+OCM vs R+OCM	RDH14	ENSBTAG00000023928	-1.09019	0.999978	0.592827	protein_coding	8.04743	11.3527	18.6261	8.64975	12.3782	17.1668
Fetal muscle	C+OCM vs R+OCM	SIRT3	ENSBTAG00000002044	-1.15972	0.999978	0.337492	protein_coding	9.54195	12.6608	17.4722	9.63855	14.7457	19.0386
Fetal muscle	C+OCM vs R+OCM	COX8B	ENSBTAG00000002046	-1.11987	0.999978	0.544624	protein_coding	67.299	96.6925	159.589	39.4471	108.291	219.525
Fetal muscle	C+OCM vs R+OCM	RSAD2	ENSBTAG00000016061	1.70689		0.185258	protein_coding	0.240591	2.501	7.01276	0.149134	1.44459	3.83908
Fetal muscle	C+OCM vs R+OCM	CMPK2	ENSBTAG00000019979	1.1235		0.646828	protein_coding	3.30184	7.34373	16.5547	2.237	6.49746	12.9059
Fetal muscle	C+OCM vs R+OCM	NDUFA8	ENSBTAG00000004295	-1.0914	0.999978	0.578873	protein_coding	55.3347	82.384	122.443	48.3957	89.9151	151.967
Fetal muscle	C+OCM vs R+OCM	MRRF	ENSBTAG00000018426	1.09119	0.999978	0.557613	protein_coding	13.2061	17.1664	25.4516	11.7815	15.7195	19.4178
Fetal muscle	C+OCM vs R+OCM	PTRH1	ENSBTAG00000012736	1.72837		0.101207	protein_coding	0.819991	2.04606	3.8685	0	1.14844	2.76727
Fetal muscle	C+OCM vs R+OCM	FPGS	ENSBTAG00000008994	-1.01519	0.999978	0.903617	protein_coding	22.1594	27.2667	37.4208	23.5246	27.6274	33.6431
Fetal muscle	C+OCM vs R+OCM	PIP5KL1	ENSBTAG00000003387	1.60998		0.49001	protein_coding	0	0.100476	0.335749	0	0.061378	0.237761
Fetal muscle	C+OCM vs R+OCM	NAIF1	ENSBTAG00000012156	-1.03977	0.999978	0.800327	protein_coding	7.78991	10.8039	13.7137	7.48764	11.2367	15.5099
Fetal muscle	C+OCM vs R+OCM	SLC25A25	ENSBTAG00000011912	1.102	0.999978	0.494711	protein_coding	42.8813	68.8546	95.5663	44.272	62.4646	79.559
Fetal muscle	C+OCM vs R+OCM	PTGES2	ENSBTAG00000016218	-1.03646	0.999978	0.794212	protein_coding	18.0185	24.3088	30.1941	16.4363	25.16	31.0198
Fetal muscle	C+OCM vs R+OCM	TRUB2	ENSBTAG00000004663	-1.1717	0.999978	0.278354	protein_coding	6.5529	8.64764	9.89352	8.08658	10.2413	12.7838
Fetal muscle	C+OCM vs R+OCM	COQ4	ENSBTAG00000004664	-1.16326	0.999978	0.305715	protein_coding	29.2102	37.4003	45.8489	17.3494	43.4703	57.2673
Fetal muscle	C+OCM vs R+OCM	ENDOG	ENSBTAG00000012484	1.01704	0.999978	0.916098	protein_coding	10.1844	12.4296	16.3602	5.47876	12.1826	17.1188
Fetal muscle	C+OCM vs R+OCM	MIGA2	ENSBTAG00000010653	1.03043	0.999978	0.84209	protein_coding	25.3823	33.1337	38.685	10.9575	32.0538	43.2386
Fetal muscle	C+OCM vs R+OCM	CRAT	ENSBTAG00000001932	1.03003	0.999978	0.841491	protein_coding	32.4196	57.6429	81.5828	30.2741	55.9511	72.5022
Fetal muscle	C+OCM vs R+OCM	DNLZ	ENSBTAG00000012880	1.04664	0.999978	0.802835	protein_coding	17.9464	26.2424	34.8068	5.11351	25.0545	35.1886
Fetal muscle	C+OCM vs R+OCM	PMPCA	ENSBTAG00000001353	1.01803	0.999978	0.902005	protein_coding	75.3518	100.04	129.047	47.6652	98.216	121.096
Fetal muscle	C+OCM vs R+OCM	INPP5E	ENSBTAG00000001354	1.14893	0.999978	0.430961	protein_coding	8.16683	12.19	16.5365	3.83513	10.5505	16.4122
Fetal muscle	C+OCM vs R+OCM	SURF1	ENSBTAG00000030384	1.07925	0.999978	0.642966	protein_coding	19.6973	27.6634	35.2463	7.48764	25.5981	39.9678
Fetal muscle	C+OCM vs R+OCM	SARDH	ENSBTAG00000004510	1.16153	0.999978	0.318924	protein_coding	30.6009	45.9639	63.2852	18.6278	39.5376	50.8486
Fetal muscle	C+OCM vs R+OCM	MRPS2	ENSBTAG00000005688	-1.02216	0.999978	0.886235	protein_coding	47.857	71.5119	105.108	36.8903	73.0879	111.85
Fetal muscle	C+OCM vs R+OCM	MRPL41	ENSBTAG00000039138	-1.05948	0.999978	0.719582	protein_coding	45.9013	68.4417	95.8908	32.5073	72.504	120.351
Fetal muscle	C+OCM vs R+OCM	MTRF1	ENSBTAG00000012260	-1.38806		0.0869663	protein_coding	3.30184	6.12574	8.39373	5.70625	8.60018	15.5231
Fetal muscle	C+OCM vs R+OCM	VWA8	ENSBTAG00000001133	-1.18254	0.999978	0.341662	protein_coding	6.01326	10.211	16.4769	7.2517	12.0875	19.9062
Fetal muscle	C+OCM vs R+OCM	DNAJC15	ENSBTAG00000034785	-1.40887		0.0639049	protein_coding	4.57122	6.03042	8.39232	5.29613	8.52949	15.8082
Fetal muscle	C+OCM vs R+OCM	SLC25A30	ENSBTAG00000016529	-1.17151	0.999978	0.421109	protein_coding	20.3485	41.1372	85.2503	17.0012	48.2231	119.254
Fetal muscle	C+OCM vs R+OCM	SUCLA2	ENSBTAG00000006759	-1.1241	0.999978	0.475807	protein_coding	54.1477	97.5049	143.851	63.0835	109.656	209.106
Fetal muscle	C+OCM vs R+OCM	SLC25A15	ENSBTAG00000011647	-1.07243		0.720663	protein_coding	4.26487	6.7653	10.1727	3.72834	7.26465	11.688
Fetal muscle	C+OCM vs R+OCM	MRPS31	ENSBTAG00000015522	-1.18844	0.999978	0.269679	protein_coding	7.12772	9.1526	11.3189	6.77966	10.9542	14.3207
Fetal muscle	C+OCM vs R+OCM	SPART	ENSBTAG00000008040	-1.07492	0.999978	0.612584	protein_coding	82.7735	136.616	175.515	121.852	146.921	236.134
Fetal muscle	C+OCM vs R+OCM	MTIF3	ENSBTAG00000020530	-1.12876	0.999978	0.429907	protein_coding	8.19991	10.8254	12.657	8.03551	12.2211	15.2116
Fetal muscle	C+OCM vs R+OCM	MIPEP	ENSBTAG00000008888	1.00877	0.999978	0.939508	protein_coding	36.6901	46.1016	55.5809	38.8992	45.632	50.9996
Fetal muscle	C+OCM vs R+OCM	MICU2	ENSBTAG00000015943	-1.06467	0.999978	0.622809	protein_coding	35.6386	48.0412	60.1767	41.9849	51.22	65.7451
Fetal muscle	C+OCM vs R+OCM	MRPL57	ENSBTAG00000003315	1.11409	0.999978	0.514487	protein_coding	28.7602	44.3639	61.6343	11.8706	39.7909	55.3285
Fetal muscle	C+OCM vs R+OCM	CLYBL	ENSBTAG00000004165	-1.07248	0.999978	0.636485	protein_coding	7.8175	11.7014	14.0328	8.65836	12.5791	15.3353
Fetal muscle	C+OCM vs R+OCM	PCCA	ENSBTAG00000010672	-1.03959	0.999978	0.796377	protein_coding	11.0365	16.5681	19.787	14.067	17.3471	29.0374
Fetal muscle	C+OCM vs R+OCM	NAXD	ENSBTAG00000011466	1.10644	0.999978	0.432855	protein_coding	38.3742	40.7093	46.5008	21.0019	36.6235	45.2934
Fetal muscle	C+OCM vs R+OCM	CARS2	ENSBTAG00000011471	1.07632	0.999978	0.60643	protein_coding	56.4427	67.7864	88.0489	25.7502	62.9175	77.4836
Fetal muscle	C+OCM vs R+OCM	NDUFAF5	ENSBTAG00000004302	1.02715	0.999978	0.884314	protein_coding	5.98213	8.83816	12.3219	5.47274	8.66784	14.9753
Fetal muscle	C+OCM vs R+OCM	NUDT5	ENSBTAG00000019509	1.05088		0.774247	protein_coding	4.93211	6.5474	8.05287	3.80417	6.25722	8.20234
Fetal muscle	C+OCM vs R+OCM	DHTKD1	ENSBTAG00000000291	1.01068	0.999978	0.932343	protein_coding	35.1788	43.6453	50.0266	29.081	43.2909	69.0324
Fetal muscle	C+OCM vs R+OCM	ECHDC3	ENSBTAG00000012377	-1.00651	0.999978	0.964435	protein_coding	44.3758	73.2298	103.182	46.0823	73.7292	120.898
Fetal muscle	C+OCM vs R+OCM	ATP5F1C	ENSBTAG00000013930	-1.13892	0.999978	0.337962	protein_coding	102.432	132.324	176.648	103.083	150.78	178.513
Fetal muscle	C+OCM vs R+OCM	YME1L1	ENSBTAG00000016445	-1.05659	0.999978	0.684351	protein_coding	68.2882	90.3174	104.537	78.461	95.5477	156.51
Fetal muscle	C+OCM vs R+OCM	PDSS1	ENSBTAG00000006529	1.04027	0.999978	0.785377	protein_coding	8.51303	9.83244	11.8899	7.8406	9.49269	12.6924
Fetal muscle	C+OCM vs R+OCM	MSRB2	ENSBTAG00000044112	-1.1815	0.999978	0.278905	protein_coding	11.2813	15.6456	21.0517	8.08386	18.5497	23.7413
Fetal muscle	C+OCM vs R+OCM	THNSL1	ENSBTAG00000009117	-1.14873		0.609641	protein_coding	1.03467	1.76809	2.29244	0.298267	2.07568	4.38301
Fetal muscle	C+OCM vs R+OCM	PHYH	ENSBTAG00000007700	-1.27222	0.999978	0.108118	protein_coding	20.7074	33.3585	43.7493	23.7696	42.5436	66.6582
Fetal muscle	C+OCM vs R+OCM	MTPAP	ENSBTAG00000004387	-1.15495	0.999978	0.324396	protein_coding	8.42067	9.8471	11.9751	8.82937	11.5797	15.7058
Fetal muscle	C+OCM vs R+OCM	MGME1	ENSBTAG00000003425	1.13814	0.999978	0.42368	protein_coding	7.97944	9.44792	10.8139	3.87747	8.20562	10.623
Fetal muscle	C+OCM vs R+OCM	PET117	ENSBTAG00000051618	1.59606		0.395403	protein_coding	0	0.333485	1.14622	0	0.178502	0.490096
Fetal muscle	C+OCM vs R+OCM	ACSS1	ENSBTAG00000004281	1.14485		0.568068	protein_coding	3.43867	8.1331	16.6697	2.237	7.08153	12.6013
Fetal muscle	C+OCM vs R+OCM	PITRM1	ENSBTAG00000002685	1.05368	0.999978	0.660745	protein_coding	67.9668	70.8876	75.3919	50.4071	67.087	80.8274
Fetal muscle	C+OCM vs R+OCM	IDI1	ENSBTAG00000004075	-1.00229	0.999978	0.985574	protein_coding	22.0031	25.2569	31.3778	22.0737	25.4461	35.2467
Fetal muscle	C+OCM vs R+OCM	PRNP	ENSBTAG00000048903	-1.08593	0.999978	0.654885	protein_coding	9.21762	17.4953	29.5152	5.81621	18.9866	27.759
Fetal muscle	C+OCM vs R+OCM	CDS2	ENSBTAG00000006066	1.00786	0.999978	0.953559	protein_coding	61.3506	68.0525	78.2297	45.1875	67.6116	115.967
Fetal muscle	C+OCM vs R+OCM	CRLS1	ENSBTAG00000000065	-1.19438	0.999978	0.171147	protein_coding	19.557	24.6747	27.8672	22.3331	29.6484	41.8212
Fetal muscle	C+OCM vs R+OCM	PANK2	ENSBTAG00000007920	1.10498		0.528801	protein_coding	6.32725	8.57209	10.1727	6.54412	7.72219	9.57014
Fetal muscle	C+OCM vs R+OCM	MAVS	ENSBTAG00000013545	1.05441	0.999978	0.723863	protein_coding	12.0711	13.887	19.1992	8.79888	13.0519	17.2954
Fetal muscle	C+OCM vs R+OCM	FASTKD5	ENSBTAG00000051021	1.01745	0.999978	0.917363	protein_coding	5.97809	8.84222	12.3108	5.36881	8.76507	13.5143
Fetal muscle	C+OCM vs R+OCM	MRPS26	ENSBTAG00000000825	-1.00778	0.999978	0.962476	protein_coding	35.4326	59.9158	79.2746	21.7324	60.3649	89.1819
Fetal muscle	C+OCM vs R+OCM	IDH3B	ENSBTAG00000018813	-1.11178	0.999978	0.417929	protein_coding	67.9433	88.8991	108.461	68.205	98.9063	120.026
Fetal muscle	C+OCM vs R+OCM	MTG2	ENSBTAG00000014442	1.01368		0.937248	protein_coding	4.94342	5.73299	6.93882	4.02661	5.59773	8.13122
Fetal muscle	C+OCM vs R+OCM	PRELID3B	ENSBTAG00000004402	-1.03735	0.999978	0.779169	protein_coding	28.8753	38.8148	50.7657	26.7481	40.3543	55.5181
Fetal muscle	C+OCM vs R+OCM	ATP5F1E	ENSBTAG00000039208	-1.31539	0.999978	0.128865	protein_coding	66.7238	85.9895	111.995	55.5181	113.144	278.88
Fetal muscle	C+OCM vs R+OCM	BMP7	ENSBTAG00000015362	1.78533		0.0549065	protein_coding	0.716389	3.59095	10.0018	0.730501	1.98553	3.7574
Fetal muscle	C+OCM vs R+OCM	FAM210B	ENSBTAG00000013007	-1.2648	0.999978	0.116442	protein_coding	9.88617	15.9517	24.4872	14.7588	20.2462	29.9375
Fetal muscle	C+OCM vs R+OCM	COX4I2	ENSBTAG00000016171	1.28264		0.288636	protein_coding	2.23833	4.24603	5.64064	1.03875	3.32441	6.71101
Fetal muscle	C+OCM vs R+OCM	BCL2L1	ENSBTAG00000006526	1.04961	0.999978	0.693329	protein_coding	50.1579	56.2266	62.1951	31.5942	53.4701	64.2002
Fetal muscle	C+OCM vs R+OCM	PXMP4	ENSBTAG00000038738	-1.11825		0.593152	protein_coding	1.91331	3.20797	5.91579	2.62125	3.61641	4.77227
Fetal muscle	C+OCM vs R+OCM	UQCC1	ENSBTAG00000030990	-1.11158	0.999978	0.437349	protein_coding	23.2226	37.3464	51.0409	32.5914	41.551	56.9791
Fetal muscle	C+OCM vs R+OCM	NFS1	ENSBTAG00000006962	-1.05032	0.999978	0.727587	protein_coding	10.9215	17.8604	21.7427	15.5099	18.856	28.3069
Fetal muscle	C+OCM vs R+OCM	ROMO1	ENSBTAG00000027361	-1.07771	0.999978	0.626403	protein_coding	21.5127	30.6852	39.3469	18.4452	33.0674	54.732
Fetal muscle	C+OCM vs R+OCM	TOMM34	ENSBTAG00000003256	-1.11152		0.566268	protein_coding	3.71456	7.469	10.9332	5.21967	8.28285	12.9579
Fetal muscle	C+OCM vs R+OCM	MMP9	ENSBTAG00000020676	4.39601		0.183312	protein_coding	0	0.0554705	0.27333	0	0	0
Fetal muscle	C+OCM vs R+OCM	EYA2	ENSBTAG00000013336	-1.47871		0.178549	protein_coding	0.859667	2.25088	4.50995	0.728169	3.30251	9.14846
Fetal muscle	C+OCM vs R+OCM	CYP24A1	ENSBTAG00000002765				protein_coding	0	0	0	0	0	0
Fetal muscle	C+OCM vs R+OCM	ADCK5	ENSBTAG00000011064	1.00195	0.999978	0.987514	protein_coding	53.4426	59.273	70.0264	35.9772	59.1261	70.5654
Fetal muscle	C+OCM vs R+OCM	CYC1	ENSBTAG00000012232	-1.03397	0.999978	0.818619	protein_coding	120.793	156.036	203.338	92.9563	161.318	206.699
Fetal muscle	C+OCM vs R+OCM	TOP1MT	ENSBTAG00000053896	-2.04502		0.581339	protein_coding	0	0	0	0	0.0144129	0.115303
Fetal muscle	C+OCM vs R+OCM	CYP11B1	ENSBTAG00000054126				protein_coding	0	0	0	0	0	0
Fetal muscle	C+OCM vs R+OCM	PTK2	ENSBTAG00000009578	1.06512	0.999978	0.614402	protein_coding	89.2871	105.697	134.737	69.6454	99.148	120.069
Fetal muscle	C+OCM vs R+OCM	NDUFB9	ENSBTAG00000020405	-1.24925	0.999978	0.139599	protein_coding	38.0786	51.5539	64.1174	33.8983	64.4667	116.324
Fetal muscle	C+OCM vs R+OCM	TMEM65	ENSBTAG00000022114	-1.3329	0.999978	0.153346	protein_coding	3.67882	8.85449	12.7517	4.62314	11.8252	21.1845
Fetal muscle	C+OCM vs R+OCM	FER1L6	ENSBTAG00000013537	-1.55057		0.315661	protein_coding	0	0.510036	1.71933	0.245048	0.799305	1.461
Fetal muscle	C+OCM vs R+OCM	LYPLA1	ENSBTAG00000004243	-1.14352	0.999978	0.397238	protein_coding	9.15656	12.8588	17.1971	9.24628	14.7684	25.3849
Fetal muscle	C+OCM vs R+OCM	MRPL15	ENSBTAG00000001174	1.03639	0.999978	0.774898	protein_coding	30.1204	39.211	45.9922	27.1186	37.924	46.7521
Fetal muscle	C+OCM vs R+OCM	CHCHD7	ENSBTAG00000049910	-1.09321	0.999978	0.565522	protein_coding	17.0261	24.1814	33.2015	16.5816	26.4463	44.7401
Fetal muscle	C+OCM vs R+OCM	MTFR1	ENSBTAG00000008629	-1.017	0.999978	0.911244	protein_coding	10.9469	14.0462	16.9219	9.24628	14.3251	22.8282
Fetal muscle	C+OCM vs R+OCM	ADHFE1	ENSBTAG00000004476	1.07156		0.791276	protein_coding	1.00725	1.92082	2.75153	0.298267	1.75184	2.62125
Fetal muscle	C+OCM vs R+OCM	LACTB2	ENSBTAG00000001808	-1.36761		0.0857457	protein_coding	3.58194	4.55126	5.93157	4.62314	6.3663	10.4096
Fetal muscle	C+OCM vs R+OCM	TMEM70	ENSBTAG00000012920	1.00997	0.999978	0.941106	protein_coding	20.6934	25.4553	32.1929	18.9052	25.3512	37.9861
Fetal muscle	C+OCM vs R+OCM	GDAP1	ENSBTAG00000012608	-1.04444	0.999978	0.79149	protein_coding	17.0146	36.7631	51.1502	23.933	38.45	71.0412
Fetal muscle	C+OCM vs R+OCM	MRPS28	ENSBTAG00000001302	-1.10584	0.999978	0.536996	protein_coding	6.37924	9.59778	14.0328	6.61629	10.6234	14.466
Fetal muscle	C+OCM vs R+OCM	EMC2	ENSBTAG00000010006	-1.0415	0.999978	0.76434	protein_coding	28.9903	33.3524	37.4208	25.73	34.8582	55.9251
Fetal muscle	C+OCM vs R+OCM	OXR1	ENSBTAG00000008285	-1.15271	0.999978	0.353264	protein_coding	36.9032	47.4987	61.4662	34.1516	54.8279	106.471
Fetal muscle	C+OCM vs R+OCM	SLC25A32	ENSBTAG00000033902	1.1215		0.482647	protein_coding	6.32852	7.44447	9.66344	4.51745	6.63087	8.24995
Fetal muscle	C+OCM vs R+OCM	RIDA	ENSBTAG00000012595	-1.19724		0.316028	protein_coding	4.14091	5.42867	6.87882	3.9203	6.57842	10.227
Fetal muscle	C+OCM vs R+OCM	MTERF3	ENSBTAG00000001522	-1.17611	0.999978	0.283542	protein_coding	10.4082	14.6274	19.4878	10.7004	17.314	25.2023
Fetal muscle	C+OCM vs R+OCM	UQCRB	ENSBTAG00000001521	-1.42029	0.999978	0.0265803	protein_coding	28.3959	42.9123	58.1948	36.1854	61.0066	112.148
Fetal muscle	C+OCM vs R+OCM	NDUFAF6	ENSBTAG00000007570	-1.08188	0.999978	0.579615	protein_coding	12.646	16.787	22.4946	11.185	18.1533	23.0108
Fetal muscle	C+OCM vs R+OCM	PDP1	ENSBTAG00000000199	-1.16097	0.999978	0.243126	protein_coding	18.8667	25.7775	34.3867	25.4404	29.97	43.6474
Fetal muscle	C+OCM vs R+OCM	DECR1	ENSBTAG00000019663	1.13498	0.999978	0.396967	protein_coding	8.39799	12.0982	13.6665	8.32162	10.6929	14.4859
Fetal muscle	C+OCM vs R+OCM	RMDN1	ENSBTAG00000015734	-1.10296	0.999978	0.516143	protein_coding	11.7263	16.3221	22.2874	12.3635	18.1053	26.6633
Fetal muscle	C+OCM vs R+OCM	MRPL13	ENSBTAG00000006767	-1.0716	0.999978	0.659301	protein_coding	13.1058	17.1112	23.388	10.4554	18.3761	32.5111
Fetal muscle	C+OCM vs R+OCM	ACAT1	ENSBTAG00000012885	-1.08893	0.999978	0.539383	protein_coding	53.6878	83.3673	103.87	64.7743	90.8521	140.439
Fetal muscle	C+OCM vs R+OCM	FDX1	ENSBTAG00000011793	-1.00892	0.999978	0.946927	protein_coding	15.4445	20.1657	25.283	15.5231	20.1857	22.6255
Fetal muscle	C+OCM vs R+OCM	DLAT	ENSBTAG00000010709	-1.21525	0.999978	0.180435	protein_coding	25.5218	45.1556	60.0334	38.2275	54.9441	91.13
Fetal muscle	C+OCM vs R+OCM	TIMM8B	ENSBTAG00000002000	-1.19681	0.999978	0.247134	protein_coding	14.1015	23.1228	29.3521	15.0296	27.7102	46.6788
Fetal muscle	C+OCM vs R+OCM	SDHD	ENSBTAG00000016266	-1.11022	0.999978	0.453394	protein_coding	72.4268	101.279	126.02	82.2651	112.53	168.563
Fetal muscle	C+OCM vs R+OCM	PTS	ENSBTAG00000049973	-1.329		0.0923974	protein_coding	4.14147	4.90274	5.4839	4.82862	6.57478	8.94864
Fetal muscle	C+OCM vs R+OCM	REXO2	ENSBTAG00000005843	-1.10999	0.999978	0.454314	protein_coding	11.8492	14.1797	16.7846	11.5303	15.7696	21.6244
Fetal muscle	C+OCM vs R+OCM	ATP5MG	ENSBTAG00000007332	-1.1649	0.999978	0.318135	protein_coding	96.4719	123.858	162.76	87.8088	144.351	251.439
Fetal muscle	C+OCM vs R+OCM	SLC37A4	ENSBTAG00000008077	-1.01777	0.999978	0.886893	protein_coding	19.8886	24.5799	31.505	20.0939	25.1571	31.4115
Fetal muscle	C+OCM vs R+OCM	HMBS	ENSBTAG00000005364	1.04366	0.999978	0.763683	protein_coding	12.6545	14.7221	17.4428	10.0444	14.0489	17.9873
Fetal muscle	C+OCM vs R+OCM	NLRX1	ENSBTAG00000040569	-1.0787	0.999978	0.608195	protein_coding	17.8193	36.315	60.4632	25.1583	39.1403	47.2631
Fetal muscle	C+OCM vs R+OCM	NUCB2	ENSBTAG00000017468	1.19014		0.384866	protein_coding	3.85214	8.0573	11.7342	3.28725	6.7296	10.9455
Fetal muscle	C+OCM vs R+OCM	CYB5R2	ENSBTAG00000016142	1.27439		0.433782	protein_coding	0.459853	0.965847	1.38049	0	0.691935	1.14262
Fetal muscle	C+OCM vs R+OCM	MRPL17	ENSBTAG00000024781	1.04486	0.999978	0.770063	protein_coding	36.8205	48.31	64.5234	19.7235	46.2234	78.4442
Fetal muscle	C+OCM vs R+OCM	TIMM10B	ENSBTAG00000003567	-1.2636		0.331758	protein_coding	1.08266	1.71557	3.00883	1.37961	2.14151	3.5792
Fetal muscle	C+OCM vs R+OCM	CLPB	ENSBTAG00000001280	-1.12551		0.513715	protein_coding	3.68131	5.2302	6.59078	3.92305	5.93181	9.13126
Fetal muscle	C+OCM vs R+OCM	MRPL48	ENSBTAG00000008347	1.06672	0.999978	0.664759	protein_coding	7.24758	9.84072	11.4281	6.75187	9.25175	11.9307
Fetal muscle	C+OCM vs R+OCM	UCP2	ENSBTAG00000003692	-1.02694	0.999978	0.854811	protein_coding	12.7585	20.8309	27.5153	14.7029	21.4168	29.081
Fetal muscle	C+OCM vs R+OCM	UCP3	ENSBTAG00000005259	1.37725		0.374493	protein_coding	0.573111	1.07072	1.92607	0	0.749801	2.19076
Fetal muscle	C+OCM vs R+OCM	LIPT2	ENSBTAG00000008227	1.14951		0.54483	protein_coding	1.60949	2.65142	4.44161	1.7896	2.28299	3.72494
Fetal muscle	C+OCM vs R+OCM	RPS3	ENSBTAG00000005620	-1.12358	0.999978	0.47079	protein_coding	821.162	1026.59	1171.74	745.762	1153.57	1871.18
Fetal muscle	C+OCM vs R+OCM	METTL15	ENSBTAG00000003361	1.0483		0.825169	protein_coding	2.98904	4.79365	8.31011	2.83354	4.60726	9.31389
Fetal muscle	C+OCM vs R+OCM	IMMP1L	ENSBTAG00000000475	1.02051		0.916223	protein_coding	2.86997	4.54744	6.59078	2.6844	4.50071	6.57451
Fetal muscle	C+OCM vs R+OCM	CAT	ENSBTAG00000020980	-1.1098	0.999978	0.378396	protein_coding	77.2296	84.8919	105.076	77.0224	94.3159	107.885
Fetal muscle	C+OCM vs R+OCM	PDHX	ENSBTAG00000018261	-1.11166	0.999978	0.48546	protein_coding	19.3138	30.5284	39.1148	19.6855	34.0339	57.7096
Fetal muscle	C+OCM vs R+OCM	ALKBH3	ENSBTAG00000009518	-1.07206	0.999978	0.642411	protein_coding	13.8032	20.0432	27.0795	14.127	21.5191	33.1076
Fetal muscle	C+OCM vs R+OCM	ACCS	ENSBTAG00000008465	1.1157	0.999978	0.491698	protein_coding	10.4593	14.2922	17.7043	6.57451	12.7937	18.3076
Fetal muscle	C+OCM vs R+OCM	ATG13	ENSBTAG00000017325	1.0037	0.999978	0.976605	protein_coding	61.0363	66.4394	78.5562	46.0216	66.2084	99.0247
Fetal muscle	C+OCM vs R+OCM	PTPMT1	ENSBTAG00000018479	-1.02744	0.999978	0.83362	protein_coding	24.9639	30.8134	38.2539	23.1934	31.6638	38.1782
Fetal muscle	C+OCM vs R+OCM	NDUFS3	ENSBTAG00000018483	-1.14739	0.999978	0.339446	protein_coding	54.9896	73.3943	101.168	53.012	84.2614	124.974
Fetal muscle	C+OCM vs R+OCM	MTCH2	ENSBTAG00000018742	-1.09808	0.999978	0.487996	protein_coding	36.468	47.4514	59.5706	37.1656	52.2094	82.1814
Fetal muscle	C+OCM vs R+OCM	TIMM10	ENSBTAG00000024701	-1.14311	0.999978	0.442002	protein_coding	13.3448	21.678	27.7904	10.9575	24.7821	47.5736
Fetal muscle	C+OCM vs R+OCM	GLYAT	ENSBTAG00000038323	1.45095		0.63951	protein_coding	0	0.0749941	0.409995	0	0.0399304	0.237761
Fetal muscle	C+OCM vs R+OCM	MRPL16	ENSBTAG00000021188	-1.00064	0.999978	0.996159	protein_coding	22.433	28.9432	40.7226	20.8291	28.9528	38.7747
Fetal muscle	C+OCM vs R+OCM	ACAD8	ENSBTAG00000012937	1.04486	0.999978	0.711526	protein_coding	35.8685	43.6203	50.8636	29.3793	41.6228	49.8109
Fetal muscle	C+OCM vs R+OCM	ATP2B4	ENSBTAG00000014059	-1.0813	0.999978	0.654348	protein_coding	33.5693	58.2461	83.3877	19.8348	62.9822	97.7045
Fetal muscle	C+OCM vs R+OCM	GLRX2	ENSBTAG00000015972	1.10847		0.622747	protein_coding	3.00663	3.65633	4.72817	2.04207	3.35205	4.77227
Fetal muscle	C+OCM vs R+OCM	LYPLAL1	ENSBTAG00000015534	-1.18356	0.999978	0.314514	protein_coding	13.1147	17.5782	22.425	7.90408	20.8658	43.8301
Fetal muscle	C+OCM vs R+OCM	IARS2	ENSBTAG00000012582	-1.1832	0.999978	0.250289	protein_coding	90.591	119.023	152.877	110.657	140.937	251.11
Fetal muscle	C+OCM vs R+OCM	PYCR2	ENSBTAG00000005835	1.03045	0.999978	0.816349	protein_coding	14.8965	17.3966	20.1186	13.3316	16.7644	19.025
Fetal muscle	C+OCM vs R+OCM	COQ8A	ENSBTAG00000021880	1.01143	0.999978	0.939945	protein_coding	37.8229	64.9823	109.098	47.1592	64.1931	95.2402
Fetal muscle	C+OCM vs R+OCM	SCCPDH	ENSBTAG00000003804	-1.10509	0.999978	0.432265	protein_coding	21.2682	28.5805	35.8063	22.4684	31.6663	43.4648
Fetal muscle	C+OCM vs R+OCM	TFB2M	ENSBTAG00000000072	-1.126	0.999978	0.421493	protein_coding	11.8412	14.501	16.3998	11.5303	16.474	29.9505
Fetal muscle	C+OCM vs R+OCM	COX20	ENSBTAG00000033136	-1.38908	0.999978	0.0548489	protein_coding	7.58757	10.4785	13.0698	9.03712	14.6788	30.8637
Fetal muscle	C+OCM vs R+OCM	KMO	ENSBTAG00000014439	-2.04491		0.58137	protein_coding	0	0	0	0	0.0102103	0.0816826
Fetal muscle	C+OCM vs R+OCM	FH	ENSBTAG00000021688	-1.26386	0.999978	0.127707	protein_coding	78.573	110.804	135.934	82.3361	140.151	228.829
Fetal muscle	C+OCM vs R+OCM	SELE	ENSBTAG00000007307	-1.3919		0.723546	protein_coding	0	0.0164233	0.114963	0	0.0253805	0.121361
Fetal muscle	C+OCM vs R+OCM	MYOC	ENSBTAG00000020342	1.30317	0.999978	0.195147	protein_coding	9.49278	17.4767	27.955	3.28725	13.358	27.8538
Fetal muscle	C+OCM vs R+OCM	MFN2	ENSBTAG00000005314	-1.0104	0.999978	0.93873	protein_coding	96.4542	143.31	184.542	112.885	144.784	185.292
Fetal muscle	C+OCM vs R+OCM	SLC25A33	ENSBTAG00000003177	-1.08683		0.612159	protein_coding	5.6332	7.3398	8.6099	5.92087	7.99046	10.1467
Fetal muscle	C+OCM vs R+OCM	PARK7	ENSBTAG00000020518	-1.0976	0.999978	0.5579	protein_coding	94.7938	131.789	164.266	92.7098	144.686	297.521
Fetal muscle	C+OCM vs R+OCM	DNAJC11	ENSBTAG00000011217	1.05868	0.999978	0.621372	protein_coding	50.6988	57.0554	63.7586	41.6386	53.774	60.3167
Fetal muscle	C+OCM vs R+OCM	ACOT7	ENSBTAG00000021202	-1.13777	0.999978	0.386904	protein_coding	15.6456	18.5804	22.6478	13.6057	21.1451	33.4054
Fetal muscle	C+OCM vs R+OCM	ATAD3A	ENSBTAG00000002219	1.1151	0.999978	0.372451	protein_coding	28.6997	32.5682	35.9683	20.6367	29.0935	35.9745
Fetal muscle	C+OCM vs R+OCM	MRPL20	ENSBTAG00000004872	1.09782	0.999978	0.529359	protein_coding	33.1273	40.4928	48.8399	13.3316	36.8575	52.9424
Fetal muscle	C+OCM vs R+OCM	AURKAIP1	ENSBTAG00000004874	1.01489	0.999978	0.915297	protein_coding	23.3533	28.6635	33.803	16.6189	28.2417	39.5204
Fetal muscle	C+OCM vs R+OCM	PUSL1	ENSBTAG00000007619	1.14207	0.999978	0.421206	protein_coding	9.40098	11.1429	12.9908	3.65251	9.70845	14.067
Fetal muscle	C+OCM vs R+OCM	SLC25A34	ENSBTAG00000018723	-1.06378	0.999978	0.668864	protein_coding	36.5583	62.7791	93.1393	48.5195	66.7601	79.7896
Fetal muscle	C+OCM vs R+OCM	AGMAT	ENSBTAG00000002478	-1.18403		0.633968	protein_coding	0.27333	1.07579	2.61395	0.182625	1.28165	2.83354
Fetal muscle	C+OCM vs R+OCM	PRDX6	ENSBTAG00000004855	-1.00867	0.999978	0.943442	protein_coding	46.422	53.5131	68.1732	40.8229	54.1187	70.2419
Fetal muscle	C+OCM vs R+OCM	DARS2	ENSBTAG00000004358	-1.10205		0.598428	protein_coding	4.69152	6.10675	7.30717	4.51745	6.83171	13.6969
Fetal muscle	C+OCM vs R+OCM	MRPS14	ENSBTAG00000001109	-1.2597	0.999978	0.114815	protein_coding	16.0949	20.1956	27.7904	19.1954	25.5396	37.4325
Fetal muscle	C+OCM vs R+OCM	LAMC1	ENSBTAG00000011966	1.30263	0.999978	0.280168	protein_coding	133.449	404.835	767.208	149.73	310.745	861.343
Fetal muscle	C+OCM vs R+OCM	ANGEL2	ENSBTAG00000003702	-1.1226	0.999978	0.418996	protein_coding	31.1761	37.2998	43.843	30.0767	42.0028	81.2682
Fetal muscle	C+OCM vs R+OCM	TIMM17A	ENSBTAG00000047059	1.06335	0.999978	0.721967	protein_coding	8.62807	12.8714	18.2849	4.20038	12.0463	20.4086
Fetal muscle	C+OCM vs R+OCM	GATB	ENSBTAG00000013914	-1.07521	0.999978	0.572161	protein_coding	12.3011	18.2024	20.4502	16.8266	19.6585	22.37
Fetal muscle	C+OCM vs R+OCM	MMAA	ENSBTAG00000012800	-1.04514		0.799741	protein_coding	6.09717	8.0993	11.5564	5.47274	8.4948	13.2729
Fetal muscle	C+OCM vs R+OCM	UCP1	ENSBTAG00000004647	-3.54605		0.144322	protein_coding	0	0.0319761	0.223833	0	0.174706	0.730501
Fetal muscle	C+OCM vs R+OCM	NDUFC1	ENSBTAG00000039582	-1.00209	0.999978	0.98946	protein_coding	11.9643	21.8944	29.1115	13.641	21.9347	29.1097
Fetal muscle	C+OCM vs R+OCM	MGARP	ENSBTAG00000002599	1.03667		0.879767	protein_coding	1.2646	3.42263	6.05336	1.63365	3.2841	5.24251
Fetal muscle	C+OCM vs R+OCM	SLC25A31	ENSBTAG00000012826				protein_coding	0	0	0	0	0	0
Fetal muscle	C+OCM vs R+OCM	NUDT6	ENSBTAG00000005695	-1.08129		0.689694	protein_coding	3.21897	6.49237	9.51289	2.98267	7.03064	11.3228
Fetal muscle	C+OCM vs R+OCM	ETFDH	ENSBTAG00000016679	-1.09169	0.999978	0.510483	protein_coding	20.9233	26.3971	30.948	17.896	28.8606	38.629
Fetal muscle	C+OCM vs R+OCM	PGAM5	ENSBTAG00000007513	1.0388	0.999978	0.746435	protein_coding	47.5948	55.2465	70.7143	44.1953	53.0692	63.108
Fetal muscle	C+OCM vs R+OCM	PXMP2	ENSBTAG00000007510	1.01922	0.999978	0.88537	protein_coding	20.9233	28.5927	35.7699	17.6434	28.0985	35.7439
Fetal muscle	C+OCM vs R+OCM	PUS1	ENSBTAG00000012990	-1.03538	0.999978	0.790066	protein_coding	29.5152	34.7653	37.6524	22.0977	35.9761	49.6919
Fetal muscle	C+OCM vs R+OCM	ABCB9	ENSBTAG00000008464	-1.11973		0.642255	protein_coding	1.08266	2.42636	3.71456	1.55197	2.72435	5.21967
Fetal muscle	C+OCM vs R+OCM	DIABLO	ENSBTAG00000004199	-1.06054	0.999978	0.636481	protein_coding	43.686	59.9575	86.5356	55.3285	63.538	75.2441
Fetal muscle	C+OCM vs R+OCM	PPTC7	ENSBTAG00000018332	-1.24938	0.999978	0.163233	protein_coding	14.3704	20.3059	29.2287	18.3256	25.4491	50.9524
Fetal muscle	C+OCM vs R+OCM	ATXN2	ENSBTAG00000022069	-1.06641	0.999978	0.599173	protein_coding	66.5559	84.3621	102.851	74.2495	90.1285	107.973
Fetal muscle	C+OCM vs R+OCM	ACAD10	ENSBTAG00000001164	-1.10682	0.999978	0.473319	protein_coding	10.8685	15.9048	21.0618	12.6764	17.5001	20.6657
Fetal muscle	C+OCM vs R+OCM	SDSL	ENSBTAG00000008945				protein_coding	0	0	0	0	0	0
Fetal muscle	C+OCM vs R+OCM	SLC8B1	ENSBTAG00000011103	1.41336		0.227518	protein_coding	0.962362	2.96664	4.60164	0.547876	2.05411	4.81928
Fetal muscle	C+OCM vs R+OCM	ALDH2	ENSBTAG00000008743	1.09507	0.999978	0.461791	protein_coding	52.3769	62.6672	79.4396	38.1687	57.1306	67.4051
Fetal muscle	C+OCM vs R+OCM	RAB35	ENSBTAG00000022044	1.02586	0.999978	0.835788	protein_coding	47.4249	49.93	52.8831	33.603	48.5882	66.3644
Fetal muscle	C+OCM vs R+OCM	SIRT4	ENSBTAG00000021168	-1.13275		0.581412	protein_coding	2.18664	2.60876	3.13366	1.38364	2.93543	5.21967
Fetal muscle	C+OCM vs R+OCM	COX6A1	ENSBTAG00000012788	-1.01699	0.999978	0.917157	protein_coding	25.0736	37.551	60.7006	10.9575	38.1557	47.5736
Fetal muscle	C+OCM vs R+OCM	TRIAP1	ENSBTAG00000012790	-1.0464	0.999978	0.738851	protein_coding	17.9343	21.3336	24.5097	18.1335	22.526	33.603
Fetal muscle	C+OCM vs R+OCM	GATC	ENSBTAG00000012791	1.05066	0.999978	0.768393	protein_coding	7.01276	10.5067	12.0353	3.87747	9.98649	14.8061
Fetal muscle	C+OCM vs R+OCM	COQ5	ENSBTAG00000015761	1.00711	0.999978	0.96185	protein_coding	8.51303	11.3122	13.3181	8.35148	11.2579	13.8364
Fetal muscle	C+OCM vs R+OCM	ACADS	ENSBTAG00000007484	1.0666	0.999978	0.636492	protein_coding	52.3769	66.9446	88.8744	35.3686	62.7345	78.885
Fetal muscle	C+OCM vs R+OCM	TCHP	ENSBTAG00000006504	1.03884	0.999978	0.80354	protein_coding	8.94247	13.4107	16.7875	9.86176	12.8769	17.6434
Fetal muscle	C+OCM vs R+OCM	MMAB	ENSBTAG00000005178	-1.13162	0.999978	0.452526	protein_coding	8.50728	12.1135	16.2399	9.14846	13.7655	25.0544
Fetal muscle	C+OCM vs R+OCM	ACACB	ENSBTAG00000022058	1.0287	0.999978	0.839854	protein_coding	82.0838	111.077	150.442	68.8585	108.002	137.556
Fetal muscle	C+OCM vs R+OCM	ISCU	ENSBTAG00000011787	-1.0139	0.999978	0.921351	protein_coding	68.1571	83.8357	107.424	46.5694	84.9877	117.368
Fetal muscle	C+OCM vs R+OCM	HSCB	ENSBTAG00000015075	1.1536		0.469737	protein_coding	4.14091	6.01535	7.5786	1.27838	5.1775	7.60581
Fetal muscle	C+OCM vs R+OCM	NIPSNAP1	ENSBTAG00000013152	-1.0027	0.999978	0.981499	protein_coding	22.3179	26.3856	29.9917	24.7901	26.5333	28.4199
Fetal muscle	C+OCM vs R+OCM	UQCR10	ENSBTAG00000000913	-1.156	0.999978	0.357877	protein_coding	52.6888	67.4455	97.129	39.9949	77.9728	130.641
Fetal muscle	C+OCM vs R+OCM	MTFP1	ENSBTAG00000018116	1.11235	0.999978	0.521738	protein_coding	6.78742	10.2026	13.6201	3.83513	9.15463	12.8255
Fetal muscle	C+OCM vs R+OCM	DUSP18	ENSBTAG00000017459	1.08574		0.696021	protein_coding	3.43867	4.85979	5.86313	1.93145	4.45452	8.35148
Fetal muscle	C+OCM vs R+OCM	CHCHD10	ENSBTAG00000022032	-1.22079	0.999978	0.323036	protein_coding	32.9017	75.4915	99.578	23.5587	92.16	173.741
Fetal muscle	C+OCM vs R+OCM	PI4KA	ENSBTAG00000013971	-1.03728	0.999978	0.753914	protein_coding	71.3254	77.7134	82.7062	68.3019	80.3645	93.2816
Fetal muscle	C+OCM vs R+OCM	SNAP29	ENSBTAG00000020760	-1.02906		0.866337	protein_coding	6.37924	7.97615	9.88617	3.10463	8.08412	9.79521
Fetal muscle	C+OCM vs R+OCM	AIFM3	ENSBTAG00000038132	1.23991	0.999978	0.210948	protein_coding	9.90551	13.6403	21.4564	5.47876	10.9879	16.5244
Fetal muscle	C+OCM vs R+OCM	SMPD4	ENSBTAG00000002130	1.11658	0.999978	0.389549	protein_coding	88.1158	101.184	111.987	57.3443	90.4314	110.806
Fetal muscle	C+OCM vs R+OCM	SLC25A1	ENSBTAG00000008528	1.06796	0.999978	0.625998	protein_coding	30.2316	50.1029	67.7133	31.4115	46.9064	55.3408
Fetal muscle	C+OCM vs R+OCM	MRPL40	ENSBTAG00000019891	-1.04106	0.999978	0.798223	protein_coding	16.796	25.6472	38.7966	14.7926	26.6961	35.3179
Fetal muscle	C+OCM vs R+OCM	TXNRD2	ENSBTAG00000043581	1.00122	0.999978	0.992679	protein_coding	20.2569	24.8104	33.8136	17.2995	24.6571	30.5831
Fetal muscle	C+OCM vs R+OCM	COMT	ENSBTAG00000019516	1.01046	0.999978	0.933421	protein_coding	79.3783	95.2505	124.644	75.2416	94.1854	108.385
Fetal muscle	C+OCM vs R+OCM	PRODH	ENSBTAG00000047676	1.00904		0.978122	protein_coding	0.143278	0.888703	1.38049	0.365251	0.871646	1.94178
Fetal muscle	C+OCM vs R+OCM	UQCRFS1	ENSBTAG00000046786	-1.04551	0.999978	0.755191	protein_coding	93.925	137.693	177.336	90.341	143.992	197.146
Fetal muscle	C+OCM vs R+OCM	PDPR	ENSBTAG00000016471	-1.10593	0.999978	0.537763	protein_coding	9.77188	19.7531	26.3631	11.185	21.847	31.9594
Fetal muscle	C+OCM vs R+OCM	LDHD	ENSBTAG00000006779	-1.30316		0.56663	protein_coding	0	0.321169	0.683325	0	0.395634	0.728169
Fetal muscle	C+OCM vs R+OCM	CMC2	ENSBTAG00000017009	-1.01177	0.999978	0.936861	protein_coding	16.004	23.5835	29.7129	16.99	23.9082	34.0024
Fetal muscle	C+OCM vs R+OCM	GCSH	ENSBTAG00000006795	-1.21244	0.999978	0.198922	protein_coding	61.5469	92.9222	134.687	73.5961	112.726	182.625
Fetal muscle	C+OCM vs R+OCM	MLYCD	ENSBTAG00000004248	1.041	0.999978	0.787711	protein_coding	14.4952	20.4728	27.2401	11.3228	19.5905	26.5782
Fetal muscle	C+OCM vs R+OCM	HSDL1	ENSBTAG00000018770	1.16306	0.999978	0.319411	protein_coding	12.4652	17.093	21.376	8.20234	14.6476	21.9726
Fetal muscle	C+OCM vs R+OCM	COX4I1	ENSBTAG00000016079	-1.05846	0.999978	0.726536	protein_coding	216.277	309.5	397.596	196.692	327.599	533.152
Fetal muscle	C+OCM vs R+OCM	CA5A	ENSBTAG00000010151	1.28288		0.722803	protein_coding	0	0.154271	0.804743	0	0.115842	0.413882
Fetal muscle	C+OCM vs R+OCM	ACSF3	ENSBTAG00000015968	-1.01673		0.92873	protein_coding	4.25652	6.47295	8.02355	3.5792	6.51655	10.8385
Fetal muscle	C+OCM vs R+OCM	SPG7	ENSBTAG00000012041	-1.05972	0.999978	0.643261	protein_coding	61.9652	78.7637	101.531	64.611	83.5023	99.0558
Fetal muscle	C+OCM vs R+OCM	TUBB3	ENSBTAG00000023730	-1.06511		0.893128	protein_coding	0	0.377434	1.2646	0	0.38848	0.816826
Fetal muscle	C+OCM vs R+OCM	VPS35	ENSBTAG00000002493	-1.12276	0.999978	0.376614	protein_coding	71.0473	87.1172	97.2856	79.1899	97.954	159.614
Fetal muscle	C+OCM vs R+OCM	GPT2	ENSBTAG00000002980	-1.07255	0.999978	0.657592	protein_coding	25.7518	53.1477	74.2179	29.5284	57.0245	82.7292
Fetal muscle	C+OCM vs R+OCM	LONP2	ENSBTAG00000010867	-1.14914	0.999978	0.277678	protein_coding	55.4497	64.8426	74.2913	48.8462	74.6324	98.6176
Fetal muscle	C+OCM vs R+OCM	MMP2	ENSBTAG00000019267	1.31521	0.999978	0.225565	protein_coding	167.568	426.058	754.784	131.308	323.908	762.998
Fetal muscle	C+OCM vs R+OCM	ARL2BP	ENSBTAG00000004844	1.01793	0.999978	0.891728	protein_coding	17.1933	20.4293	22.6155	15.5343	20.1752	23.7122
Fetal muscle	C+OCM vs R+OCM	CIAPIN1	ENSBTAG00000001854	1.10633	0.999978	0.409712	protein_coding	22.3833	32.0388	37.0081	21.3672	28.8214	33.8991
Fetal muscle	C+OCM vs R+OCM	COQ9	ENSBTAG00000001855	-1.03828	0.999978	0.777243	protein_coding	56.6769	69.9315	103.045	50.7698	72.5697	89.6744
Fetal muscle	C+OCM vs R+OCM	GOT2	ENSBTAG00000007172	1.06478	0.999978	0.634443	protein_coding	75.4159	100.706	120.93	77.1901	94.6971	126.559
Fetal muscle	C+OCM vs R+OCM	TK2	ENSBTAG00000005152	1.14309	0.999978	0.362893	protein_coding	11.7488	13.9171	16.8996	7.48764	11.9945	14.5425
Fetal muscle	C+OCM vs R+OCM	PDP2	ENSBTAG00000046708	-1.04941		0.849279	protein_coding	0.601476	1.53983	2.06934	0.745668	1.6065	2.1915
Fetal muscle	C+OCM vs R+OCM	DDX28	ENSBTAG00000004290	1.04544		0.793644	protein_coding	5.59582	7.4205	8.6099	4.02661	7.02317	9.76425
Fetal muscle	C+OCM vs R+OCM	DUS2	ENSBTAG00000014644	1.07697	0.999978	0.597057	protein_coding	20.1322	29.9717	38.9341	16.5816	27.9192	36.3424
Fetal muscle	C+OCM vs R+OCM	PDF	ENSBTAG00000001663	-1.2648		0.280168	protein_coding	2.12641	3.85041	5.53358	1.461	4.83747	7.48946
Fetal muscle	C+OCM vs R+OCM	CYB5B	ENSBTAG00000002412	1.03096	0.999978	0.806183	protein_coding	28.8911	34.6034	44.1459	25.797	33.7095	42.7343
Fetal muscle	C+OCM vs R+OCM	DHODH	ENSBTAG00000019887	-1.07482		0.719755	protein_coding	4.15506	6.25159	9.49278	1.461	6.69495	9.84281
Fetal muscle	C+OCM vs R+OCM	C18H19orf12	ENSBTAG00000020434	1.15039	0.999978	0.259744	protein_coding	20.5784	29.9178	39.7596	20.2822	25.9702	31.593
Fetal muscle	C+OCM vs R+OCM	PDCD5	ENSBTAG00000009304	-1.01568	0.999978	0.918484	protein_coding	13.92	17.9339	23.3543	10.4096	18.192	26.5458
Fetal muscle	C+OCM vs R+OCM	NUDT19	ENSBTAG00000023614	1.10336		0.595287	protein_coding	4.25652	5.82733	9.0265	3.57439	5.26267	6.39188
Fetal muscle	C+OCM vs R+OCM	CEP89	ENSBTAG00000004864	1.20727		0.251195	protein_coding	6.43794	8.12831	11.0699	4.92141	6.58182	8.16826
Fetal muscle	C+OCM vs R+OCM	GPI	ENSBTAG00000006396	-1.04172	0.999978	0.790876	protein_coding	153.706	248.336	362.514	169.818	258.698	315.119
Fetal muscle	C+OCM vs R+OCM	COX6B1	ENSBTAG00000055082	-1.1326	0.999978	0.443127	protein_coding	49.5827	75.1109	102.973	40.3602	85.0733	147.94
Fetal muscle	C+OCM vs R+OCM	PRODH2	ENSBTAG00000031772				protein_coding	0	0	0	0	0	0
Fetal muscle	C+OCM vs R+OCM	SDHAF1	ENSBTAG00000037461	1.15627	0.999978	0.442278	protein_coding	5.37199	9.27087	12.9832	3.10463	7.96552	11.0369
Fetal muscle	C+OCM vs R+OCM	COX7A1	ENSBTAG00000014878	-1.26672	0.999978	0.1396	protein_coding	23.9285	34.5357	51.0409	22.8711	43.8056	81.4269
Fetal muscle	C+OCM vs R+OCM	ECH1	ENSBTAG00000016313	-1.05236	0.999978	0.664537	protein_coding	33.6703	41.213	48.7196	35.0419	43.4987	50.5027
Fetal muscle	C+OCM vs R+OCM	SARS2	ENSBTAG00000001780	-1.05356	0.999978	0.711788	protein_coding	19.9021	22.9786	30.1292	14.0621	24.1454	30.7045
Fetal muscle	C+OCM vs R+OCM	MRPS12	ENSBTAG00000001782	-1.00361	0.999978	0.980839	protein_coding	10.8139	12.4631	13.9896	8.40076	12.4746	16.6432
Fetal muscle	C+OCM vs R+OCM	TIMM50	ENSBTAG00000010480	-1.00729	0.999978	0.956838	protein_coding	30.831	34.6511	41.7425	24.1781	34.9322	51.1528
Fetal muscle	C+OCM vs R+OCM	COQ8B	ENSBTAG00000019462	-1.07695		0.705787	protein_coding	3.15211	4.71358	6.32298	1.82625	5.03049	6.86134
Fetal muscle	C+OCM vs R+OCM	BCKDHA	ENSBTAG00000016037	1.03641	0.999978	0.769273	protein_coding	35.2596	43.5583	54.8547	29.0374	41.9916	52.701
Fetal muscle	C+OCM vs R+OCM	DMAC2	ENSBTAG00000009449	-1.00952	0.999978	0.948443	protein_coding	17.3565	20.6872	24.4886	10.4096	20.8524	28.6336
Fetal muscle	C+OCM vs R+OCM	ETHE1	ENSBTAG00000004379	-1.13628	0.999978	0.423563	protein_coding	8.72948	12.0537	14.3151	7.30501	13.6866	19.8348
Fetal muscle	C+OCM vs R+OCM	TOMM40	ENSBTAG00000001781	1.09811	0.999978	0.52482	protein_coding	44.5209	52.1172	63.8768	18.0799	47.4175	65.4696
Fetal muscle	C+OCM vs R+OCM	OPA3	ENSBTAG00000019605	-1.21367		0.569393	protein_coding	0.34489	0.837525	1.20295	0	0.958358	1.8787
Fetal muscle	C+OCM vs R+OCM	DMPK	ENSBTAG00000013347	1.12246	0.999978	0.484832	protein_coding	314.522	496.426	722.964	301.491	442.244	573.863
Fetal muscle	C+OCM vs R+OCM	TMEM143	ENSBTAG00000007107	-1.07732	0.999978	0.623725	protein_coding	11.5041	17.3319	28.0656	12.7425	18.7253	26.298
Fetal muscle	C+OCM vs R+OCM	BCAT2	ENSBTAG00000009172	1.11513	0.999978	0.434182	protein_coding	13.6538	16.5271	19.9486	8.76601	14.6796	19.1397
Fetal muscle	C+OCM vs R+OCM	PPP1R15A	ENSBTAG00000001294	-1.04833	0.999978	0.768944	protein_coding	14.773	21.4948	27.7061	9.13126	22.5217	31.6163
Fetal muscle	C+OCM vs R+OCM	BAX	ENSBTAG00000013340	-1.03141	0.999978	0.840816	protein_coding	11.1916	13.8796	17.2022	7.67026	14.29	19.2586
Fetal muscle	C+OCM vs R+OCM	NTF4	ENSBTAG00000047078	1.2079		0.497853	protein_coding	1.15041	3.69222	6.01476	0.653461	3.05144	6.68757
Fetal muscle	C+OCM vs R+OCM	CPT1C	ENSBTAG00000012205	1.52752		0.158383	protein_coding	1.86261	5.17543	10.8065	0.298267	3.36107	6.02475
Fetal muscle	C+OCM vs R+OCM	VSIG10L	ENSBTAG00000020447	-1.00962	0.999978	0.949965	protein_coding	57.9806	83.8301	106.209	44.5606	84.633	141.08
Fetal muscle	C+OCM vs R+OCM	ISOC2	ENSBTAG00000015950	-1.15265	0.999978	0.37775	protein_coding	17.6013	31.615	49.0893	23.9239	36.4328	56.4681
Fetal muscle	C+OCM vs R+OCM	COX6B2	ENSBTAG00000007200	1.50734		0.288606	protein_coding	0.223833	0.856865	1.56384	0	0.538497	1.2465
Fetal muscle	C+OCM vs R+OCM	RDH13	ENSBTAG00000030393	-1.00087	0.999978	0.995106	protein_coding	15.4432	18.3288	23.2226	10.1411	18.3071	24.7271
Fetal muscle	C+OCM vs R+OCM	NDUFA3	ENSBTAG00000007754	-1.40099	0.999978	0.157699	protein_coding	22.3513	33.0134	52.1415	5.29613	46.2662	129.001
Fetal muscle	C+OCM vs R+OCM	COX11	ENSBTAG00000007015	-1.11707	0.999978	0.420767	protein_coding	9.77188	13.2513	15.1334	13.149	14.8173	16.8521
Fetal muscle	C+OCM vs R+OCM	AKAP1	ENSBTAG00000025320	-1.02401	0.999978	0.873676	protein_coding	65.644	141.392	204.314	97.5291	144.803	172.032
Fetal muscle	C+OCM vs R+OCM	MRPS23	ENSBTAG00000012366	1.00598	0.999978	0.964879	protein_coding	21.8578	32.4957	46.6384	23.7874	32.333	40.1169
Fetal muscle	C+OCM vs R+OCM	PTRH2	ENSBTAG00000016710	-1.11745	0.999978	0.514208	protein_coding	7.13254	10.0567	12.2443	5.22769	11.3443	17.7469
Fetal muscle	C+OCM vs R+OCM	RPS6KB1	ENSBTAG00000016851	-1.16093	0.999978	0.282652	protein_coding	15.9799	21.4011	26.465	18.7908	24.9078	33.4204
Fetal muscle	C+OCM vs R+OCM	MRM1	ENSBTAG00000010311	1.05567	0.999978	0.763014	protein_coding	8.39373	11.9434	14.4354	3.28725	11.2909	15.777
Fetal muscle	C+OCM vs R+OCM	ACACA	ENSBTAG00000017567	1.07359	0.999978	0.682405	protein_coding	14.308	23.441	36.3529	8.79888	21.8327	32.3247
Fetal muscle	C+OCM vs R+OCM	RHOT1	ENSBTAG00000010001	-1.18937	0.999978	0.164018	protein_coding	19.9486	25.1624	29.2287	24.2516	30.0824	44.0127
Fetal muscle	C+OCM vs R+OCM	TEFM	ENSBTAG00000018386	-1.13452		0.503429	protein_coding	3.79379	5.81101	9.0265	4.63633	6.58184	8.94864
Fetal muscle	C+OCM vs R+OCM	LYRM9	ENSBTAG00000033298	-1.08673	0.999978	0.555521	protein_coding	12.0793	15.0995	18.1963	9.67914	16.3179	19.8321
Fetal muscle	C+OCM vs R+OCM	POLDIP2	ENSBTAG00000008116	-1.00731	0.999978	0.95685	protein_coding	61.8502	78.3523	106.759	49.8567	78.8969	101.56
Fetal muscle	C+OCM vs R+OCM	KIAA0100	ENSBTAG00000011988	-1.01307	0.999978	0.930349	protein_coding	18.2977	32.7527	43.6997	23.5631	33.1531	43.9453
Fetal muscle	C+OCM vs R+OCM	ERAL1	ENSBTAG00000015639	1.00257	0.999978	0.983229	protein_coding	27.2228	32.6278	37.5321	28.9973	32.73	37.8799
Fetal muscle	C+OCM vs R+OCM	TIMM22	ENSBTAG00000008423	-1.04919	0.999978	0.731751	protein_coding	14.0255	17.5544	22.1343	13.8154	18.4588	22.3495
Fetal muscle	C+OCM vs R+OCM	MRM3	ENSBTAG00000019162	1.07217		0.733684	protein_coding	2.75912	4.17191	5.87439	1.3422	3.86826	5.47876
Fetal muscle	C+OCM vs R+OCM	GLOD4	ENSBTAG00000019160	1.00342	0.999978	0.978639	protein_coding	20.6365	24.8601	31.2963	19.9474	24.8808	33.0552
Fetal muscle	C+OCM vs R+OCM	WDR81	ENSBTAG00000011491	1.21639	0.999978	0.271012	protein_coding	24.0759	33.2188	42.4214	9.31389	27.2277	50.2348
Fetal muscle	C+OCM vs R+OCM	CLUH	ENSBTAG00000011786	-1.09146	0.999978	0.530517	protein_coding	41.8466	65.4114	89.8374	48.0304	71.3375	88.8836
Fetal muscle	C+OCM vs R+OCM	C1QBP	ENSBTAG00000012739	-1.01531	0.999978	0.89992	protein_coding	48.3172	56.8796	66.5233	40.9081	57.7383	72.5673
Fetal muscle	C+OCM vs R+OCM	SLC25A11	ENSBTAG00000004910	1.01868	0.999978	0.900736	protein_coding	132.323	188.337	271.989	121.628	184.862	228.92
Fetal muscle	C+OCM vs R+OCM	SLC16A11	ENSBTAG00000020852	1.25453		0.45823	protein_coding	0.859667	3.20787	7.01276	0	2.52812	5.39105
Fetal muscle	C+OCM vs R+OCM	ACADVL	ENSBTAG00000003072	-1.08851	0.999978	0.504737	protein_coding	82.9445	101.316	132.445	88.6257	110.301	134.236
Fetal muscle	C+OCM vs R+OCM	TP53	ENSBTAG00000001069	1.05501	0.999978	0.65663	protein_coding	33.0972	45.5872	59.0911	38.4716	43.2664	52.6441
Fetal muscle	C+OCM vs R+OCM	SLC25A35	ENSBTAG00000018808	1.13995		0.636845	protein_coding	0.819991	2.05005	2.99106	0.149134	1.7839	2.73425
Fetal muscle	C+OCM vs R+OCM	SCO1	ENSBTAG00000021780	1.02546	0.999978	0.841573	protein_coding	32.1929	41.256	47.2818	30.8706	40.3288	58.6227
Fetal muscle	C+OCM vs R+OCM	ELAC2	ENSBTAG00000021939	-1.01359	0.999978	0.916	protein_coding	18.7661	23.0363	25.9993	20.0122	23.3832	25.8001
Fetal muscle	C+OCM vs R+OCM	COX10	ENSBTAG00000015294	-1.09406	0.999978	0.533575	protein_coding	16.1057	22.3154	28.8709	16.6633	24.446	33.8533
Fetal muscle	C+OCM vs R+OCM	UBB	ENSBTAG00000017246	1.08814	0.999978	0.576629	protein_coding	944.768	1064.87	1354.17	733.24	978.586	1305.37
Fetal muscle	C+OCM vs R+OCM	TTC19	ENSBTAG00000013270	-1.06967		0.71408	protein_coding	2.64415	4.0968	5.158	3.64084	4.30122	5.38047
Fetal muscle	C+OCM vs R+OCM	AKAP10	ENSBTAG00000003439	1.0099	0.999978	0.938234	protein_coding	29.5655	36.0359	40.5137	28.8879	35.763	50.5872
Fetal muscle	C+OCM vs R+OCM	ALDH3A2	ENSBTAG00000039161	1.07222	0.999978	0.563979	protein_coding	67.054	86.1447	116.573	69.9436	80.3347	94.5885
Fetal muscle	C+OCM vs R+OCM	SHMT1	ENSBTAG00000017094	1.37486		0.132087	protein_coding	2.43572	3.25849	4.3686	1.49894	2.37635	3.51948
Fetal muscle	C+OCM vs R+OCM	TOP3A	ENSBTAG00000017087	1.14423	0.999978	0.257171	protein_coding	39.7695	44.5544	50.0428	28.4895	38.7229	46.6977
Fetal muscle	C+OCM vs R+OCM	MIEF2	ENSBTAG00000017081	1.20042	0.999978	0.259706	protein_coding	21.3976	32.078	46.5008	9.13126	26.6541	36.9718
Fetal muscle	C+OCM vs R+OCM	ATPAF2	ENSBTAG00000008801	-1.06	0.999978	0.701754	protein_coding	11.8899	14.5601	17.8849	10.227	15.4562	24.9053
Fetal muscle	C+OCM vs R+OCM	PEMT	ENSBTAG00000016432	1.00257	0.999978	0.98627	protein_coding	9.38303	11.0525	13.0698	8.33163	11.1039	15.9573
Fetal muscle	C+OCM vs R+OCM	NT5M	ENSBTAG00000030820	-1.03937	0.999978	0.80189	protein_coding	7.92658	10.7922	12.7946	5.96534	11.1939	14.2656
Fetal muscle	C+OCM vs R+OCM	FLCN	ENSBTAG00000008010	1.05674	0.999978	0.617853	protein_coding	51.727	57.4567	61.7718	48.2744	54.7392	59.3551
Fetal muscle	C+OCM vs R+OCM	PLD6	ENSBTAG00000008009	-1.73491		0.505549	protein_coding	0	0.0488347	0.229926	0	0.108068	0.745668
Fetal muscle	C+OCM vs R+OCM	DHRS7B	ENSBTAG00000010559	1.03687	0.999978	0.826831	protein_coding	18.2792	32.9717	51.7288	14.0621	31.7613	43.6961
Fetal muscle	C+OCM vs R+OCM	TMEM11	ENSBTAG00000010566	1.01465	0.999978	0.923314	protein_coding	66.2826	84.9861	116.527	38.1687	83.7483	123.632
Fetal muscle	C+OCM vs R+OCM	SPATA20	ENSBTAG00000004155	1.2027	0.999978	0.245222	protein_coding	7.45044	12.9513	19.4288	8.05321	10.7103	13.2326
Fetal muscle	C+OCM vs R+OCM	RSAD1	ENSBTAG00000021303	-1.112	0.999978	0.459362	protein_coding	9.50333	12.25	14.3278	9.70892	13.6492	16.4055
Fetal muscle	C+OCM vs R+OCM	ACSF2	ENSBTAG00000021301	-1.04065	0.999978	0.781295	protein_coding	16.6755	22.636	29.9535	14.1823	23.6002	33.9383
Fetal muscle	C+OCM vs R+OCM	LRRC59	ENSBTAG00000006072	1.16036	0.999978	0.296452	protein_coding	21.4126	23.7665	28.5109	13.5925	20.3562	30.7127
Fetal muscle	C+OCM vs R+OCM	MRPL27	ENSBTAG00000021720	-1.04816	0.999978	0.752519	protein_coding	30.946	46.8487	73.6034	28.4256	49.1257	77.6986
Fetal muscle	C+OCM vs R+OCM	PDK2	ENSBTAG00000008744	-1.16203	0.999978	0.264485	protein_coding	24.7338	38.2453	53.7924	30.7944	44.4527	56.4984
Fetal muscle	C+OCM vs R+OCM	PHB	ENSBTAG00000017120	-1.09398	0.999978	0.494405	protein_coding	68.7425	80.9994	103.045	61.7521	88.6904	126.913
Fetal muscle	C+OCM vs R+OCM	ATP5MC1	ENSBTAG00000018339	-1.07177	0.999978	0.622217	protein_coding	60.7416	85.6288	120.517	60.1184	91.7583	121.405
Fetal muscle	C+OCM vs R+OCM	PNPO	ENSBTAG00000012259	1.16284		0.479396	protein_coding	2.64415	3.50667	5.40693	1.37961	2.99061	4.2475
Fetal muscle	C+OCM vs R+OCM	MRPL10	ENSBTAG00000001832	-1.00302	0.999978	0.981558	protein_coding	23.4976	33.6095	42.9454	25.2023	33.6938	39.5947
Fetal muscle	C+OCM vs R+OCM	MRPL45	ENSBTAG00000025001	1.0266	0.999978	0.827314	protein_coding	33.0168	40.0842	48.8396	30.3315	39.1408	44.2763
Fetal muscle	C+OCM vs R+OCM	CISD3	ENSBTAG00000046569	1.10865		0.651555	protein_coding	2.68599	4.24769	8.94247	1.64363	3.81587	5.58263
Fetal muscle	C+OCM vs R+OCM	FKBP10	ENSBTAG00000011454	1.22573	0.999978	0.314254	protein_coding	50.4338	89.295	143.129	21.915	72.8008	158.628
Fetal muscle	C+OCM vs R+OCM	ACLY	ENSBTAG00000016740	1.1754	0.999978	0.236222	protein_coding	44.2728	64.5848	88.2918	44.8892	54.9032	78.1703
Fetal muscle	C+OCM vs R+OCM	COASY	ENSBTAG00000046746	1.03747	0.999978	0.807918	protein_coding	7.58757	9.70443	12.6466	5.29613	9.25058	12.0073
Fetal muscle	C+OCM vs R+OCM	COA3	ENSBTAG00000019911	-1.04189	0.999978	0.74524	protein_coding	45.3261	59.0412	71.2148	41.5765	61.6469	88.4362
Fetal muscle	C+OCM vs R+OCM	BECN1	ENSBTAG00000019914	-1.07155	0.999978	0.594266	protein_coding	25.2919	30.2383	35.2463	20.8787	32.4464	42.7343
Fetal muscle	C+OCM vs R+OCM	NBR1	ENSBTAG00000001632	-1.01391	0.999978	0.913071	protein_coding	96.914	116.541	129.536	89.331	118.272	156.875
Fetal muscle	C+OCM vs R+OCM	NAGS	ENSBTAG00000016249	2.23607		0.361396	protein_coding	0	0.0507934	0.240591	0	0.0172451	0.137961
Fetal muscle	C+OCM vs R+OCM	SLC25A39	ENSBTAG00000019463	1.02561	0.999978	0.850302	protein_coding	64.8831	82.9466	106.759	52.9613	80.8583	111.85
Fetal muscle	C+OCM vs R+OCM	DCAKD	ENSBTAG00000006048	1.08291	0.999978	0.616395	protein_coding	10.5838	13.8036	17.5631	6.02663	12.7062	19.3874
Fetal muscle	C+OCM vs R+OCM	MAPT	ENSBTAG00000017512	-1.0559	0.999978	0.787597	protein_coding	3.80516	9.16347	15.9589	4.90096	9.6733	14.067
Fetal muscle	C+OCM vs R+OCM	CYB561	ENSBTAG00000020810	-1.02202		0.918887	protein_coding	2.28561	5.11615	7.35765	2.99788	5.24839	9.141
Fetal muscle	C+OCM vs R+OCM	TACO1	ENSBTAG00000009885	1.08022	0.999978	0.643407	protein_coding	6.78283	9.93699	12.7099	4.32487	9.20679	13.5143
Fetal muscle	C+OCM vs R+OCM	POLG2	ENSBTAG00000018420	1.03131		0.848224	protein_coding	5.158	7.26932	8.28181	5.71312	7.13131	8.35148
Fetal muscle	C+OCM vs R+OCM	FASN	ENSBTAG00000015980	1.13894	0.999978	0.384073	protein_coding	130.56	167.428	217.166	84.9207	146.902	229.692
Fetal muscle	C+OCM vs R+OCM	PYCR1	ENSBTAG00000000042	1.03766	0.999978	0.787001	protein_coding	78.0864	116.764	155.461	86.747	112.478	154.544
Fetal muscle	C+OCM vs R+OCM	P4HB	ENSBTAG00000006045	1.13502	0.999978	0.404958	protein_coding	265.11	328.056	392.635	175.503	288.902	433.571
Fetal muscle	C+OCM vs R+OCM	SLC25A10	ENSBTAG00000055145	-1.02701	0.999978	0.86668	protein_coding	11.8492	15.0558	20.9233	10.227	15.4924	27.7388
Fetal muscle	C+OCM vs R+OCM	MRPL12	ENSBTAG00000000417	-1.01519	0.999978	0.915636	protein_coding	30.2558	41.9359	55.3057	28.1805	42.5915	63.8292
Fetal muscle	C+OCM vs R+OCM	HGS	ENSBTAG00000000411	1.04451	0.999978	0.725614	protein_coding	62.8989	76.1729	85.0223	39.8123	72.8377	84.9994
Fetal muscle	C+OCM vs R+OCM	OXLD1	ENSBTAG00000000355	-1.06477		0.731848	protein_coding	3.56627	5.21085	6.43794	3.43067	5.56973	7.76714
Fetal muscle	C+OCM vs R+OCM	PGS1	ENSBTAG00000000675	1.05643	0.999978	0.640399	protein_coding	36.8224	40.3977	46.1314	26.8459	38.0559	44.9752
Fetal muscle	C+OCM vs R+OCM	ACOX1	ENSBTAG00000030174	-1.18097	0.999978	0.318808	protein_coding	17.7474	23.4187	37.8253	13.2729	27.6951	55.8833
Fetal muscle	C+OCM vs R+OCM	MRPL38	ENSBTAG00000022009	1.11502	0.999978	0.417888	protein_coding	32.5346	38.5921	46.776	18.993	34.5256	43.2724
Fetal muscle	C+OCM vs R+OCM	SLC25A19	ENSBTAG00000000202	1.03219	0.999978	0.836234	protein_coding	9.31305	10.704	12.6466	6.75713	10.3433	14.3845
Fetal muscle	C+OCM vs R+OCM	MRPS7	ENSBTAG00000016133	1.09463	0.999978	0.490783	protein_coding	33.2096	38.6679	46.3633	26.1154	35.3655	47.7227
Fetal muscle	C+OCM vs R+OCM	NT5C	ENSBTAG00000011527	-1.00866	0.999978	0.962861	protein_coding	8.50565	10.8742	13.0698	1.64363	10.9192	14.3168
Fetal muscle	C+OCM vs R+OCM	ATP5PD	ENSBTAG00000021227	-1.10082	0.999978	0.516141	protein_coding	89.962	122.995	152.297	84.7866	135.437	217.586
Fetal muscle	C+OCM vs R+OCM	MRPL58	ENSBTAG00000003303	-1.16059	0.999978	0.314102	protein_coding	21.8578	29.0658	40.4475	21.3672	33.7399	58.3112
Fetal muscle	C+OCM vs R+OCM	FDXR	ENSBTAG00000006525	1.08464	0.999978	0.650132	protein_coding	8.05798	14.054	21.8664	5.29613	12.9042	20.5663
Fetal muscle	C+OCM vs R+OCM	ABCA9	ENSBTAG00000006896	1.35868	0.999978	0.172921	protein_coding	3.98972	12.9695	25.1464	4.17574	9.50705	20.2573
Fetal muscle	C+OCM vs R+OCM	PRKCA	ENSBTAG00000001061	1.10219		0.600443	protein_coding	4.81518	7.25249	9.77848	3.10463	6.49	11.4356
Fetal muscle	C+OCM vs R+OCM	GFM2	ENSBTAG00000015519	-1.12225	0.999978	0.397529	protein_coding	13.3448	16.951	22.425	16.3084	18.949	22.5994
Fetal muscle	C+OCM vs R+OCM	PTCD2	ENSBTAG00000014675	-1.19456	0.999978	0.197544	protein_coding	14.8403	18.3048	20.5926	15.7647	22.0592	32.8725
Fetal muscle	C+OCM vs R+OCM	MRPS27	ENSBTAG00000001962	-1.02864	0.999978	0.822196	protein_coding	26.6715	35.0675	42.236	30.2276	36.2078	48.0304
Fetal muscle	C+OCM vs R+OCM	MCCC2	ENSBTAG00000044160	-1.14431		0.516273	protein_coding	2.06365	3.45697	5.58783	2.79131	3.98486	6.02663
Fetal muscle	C+OCM vs R+OCM	MRPS36	ENSBTAG00000011045	-1.0023		0.990285	protein_coding	4.78328	6.26018	9.02215	2.1915	6.26429	8.82948
Fetal muscle	C+OCM vs R+OCM	NLN	ENSBTAG00000016903	-1.00641	0.999978	0.968317	protein_coding	7.70428	11.3461	14.2554	6.26361	11.4119	16.0915
Fetal muscle	C+OCM vs R+OCM	PPWD1	ENSBTAG00000009514	-1.13135	0.999978	0.314606	protein_coding	19.6587	24.1626	30.4413	23.4429	27.4398	32.3247
Fetal muscle	C+OCM vs R+OCM	NDUFAF2	ENSBTAG00000021607	-1.30498		0.423638	protein_coding	0.335749	0.700484	0.962362	0.365251	0.926354	2.83354
Fetal muscle	C+OCM vs R+OCM	SETD9	ENSBTAG00000013426	-1.82449		0.0263914	protein_coding	0.671498	1.04484	1.63998	1.19307	1.94793	3.65251
Fetal muscle	C+OCM vs R+OCM	NDUFS4	ENSBTAG00000003728	-1.1249	0.999978	0.375298	protein_coding	40.6095	49.7145	61.7718	35.5319	56.0247	74.4176
Fetal muscle	C+OCM vs R+OCM	MRPS30	ENSBTAG00000000084	-1.1059	0.999978	0.553521	protein_coding	13.4507	21.6275	31.6644	12.2524	23.996	47.4826
Fetal muscle	C+OCM vs R+OCM	NNT	ENSBTAG00000011885	-1.04564	0.999978	0.785151	protein_coding	28.5109	58.9301	82.2414	21.0278	61.6349	102.453
Fetal muscle	C+OCM vs R+OCM	OXCT1	ENSBTAG00000033186	-1.17455	0.999978	0.253175	protein_coding	11.6686	16.7033	22.9244	12.3781	19.55	23.4429
Fetal muscle	C+OCM vs R+OCM	NADK2	ENSBTAG00000011334	-1.12826	0.999978	0.423704	protein_coding	12.416	17.3668	21.3198	11.9307	19.6665	34.3336
Fetal muscle	C+OCM vs R+OCM	AGXT2	ENSBTAG00000007690				protein_coding	0	0	0	0	0	0
Fetal muscle	C+OCM vs R+OCM	AMACR	ENSBTAG00000021813	-1.13128		0.478728	protein_coding	4.92432	7.55511	9.88617	4.32487	8.56546	12.6011
Fetal muscle	C+OCM vs R+OCM	GOLPH3	ENSBTAG00000032848	-1.00385	0.999978	0.973999	protein_coding	85.1303	92.0471	96.4259	80.0202	92.6364	113.491
Fetal muscle	C+OCM vs R+OCM	FASTKD3	ENSBTAG00000009400	1.00425		0.983497	protein_coding	2.72228	3.8106	5.51824	1.90208	3.77112	5.64984
Fetal muscle	C+OCM vs R+OCM	NDUFS6	ENSBTAG00000009914	-1.05741	0.999978	0.721542	protein_coding	76.0421	104.826	138.54	47.8478	110.835	166.582
Fetal muscle	C+OCM vs R+OCM	MRPL36	ENSBTAG00000050317	1.29268		0.264904	protein_coding	3.33619	4.64667	6.37565	1.09575	3.57286	6.53841
Fetal muscle	C+OCM vs R+OCM	SDHA	ENSBTAG00000046019	-1.10598	0.999978	0.489839	protein_coding	194.633	262.418	339.425	227.568	290.164	360.353
Fetal muscle	C+OCM vs R+OCM	CCDC127	ENSBTAG00000047780	-1.00671	0.999978	0.955003	protein_coding	38.8576	44.8654	52.5542	34.4701	45.3063	58.0748
Fetal muscle	C+OCM vs R+OCM	MEF2A	ENSBTAG00000010649	-1.15958	0.999978	0.297938	protein_coding	69.4378	87.6023	96.166	75.9649	101.727	192.122
Fetal muscle	C+OCM vs R+OCM	MRPL46	ENSBTAG00000019830	-1.06808	0.999978	0.706489	protein_coding	11.0797	13.3409	18.4352	5.47876	14.2491	24.607
Fetal muscle	C+OCM vs R+OCM	MRPS11	ENSBTAG00000019831	-1.19193	0.999978	0.257017	protein_coding	14.3801	17.3931	22.425	9.49651	20.7245	32.0637
Fetal muscle	C+OCM vs R+OCM	POLG	ENSBTAG00000009098	-1.0068	0.999978	0.955451	protein_coding	51.7335	64.6548	84.8204	51.3019	65.015	74.9977
Fetal muscle	C+OCM vs R+OCM	IDH2	ENSBTAG00000014093	-1.09044	0.999978	0.52502	protein_coding	61.9652	83.4843	108.891	64.724	90.9534	126.372
Fetal muscle	C+OCM vs R+OCM	NGRN	ENSBTAG00000014505	1.04222	0.999978	0.737963	protein_coding	37.8485	49.463	55.8783	37.6208	47.4387	60.1953
Fetal muscle	C+OCM vs R+OCM	C21H15orf40	ENSBTAG00000016522	-1.11268	0.999978	0.483679	protein_coding	10.1844	14.1466	18.7231	11.1653	15.8407	23.1157
Fetal muscle	C+OCM vs R+OCM	MTHFS	ENSBTAG00000020023	1.03626	0.999978	0.79391	protein_coding	14.5491	18.1389	22.6155	15.1113	17.5498	22.7635
Fetal muscle	C+OCM vs R+OCM	BCL2A1	ENSBTAG00000000735	1.14256		0.86612	protein_coding	0	0.0656933	0.459853	0	0.0535351	0.242723
Fetal muscle	C+OCM vs R+OCM	MCEE	ENSBTAG00000035247	1.11439		0.682296	protein_coding	1.23108	2.35067	3.30184	0.816826	2.17436	5.11351
Fetal muscle	C+OCM vs R+OCM	IDH3A	ENSBTAG00000006227	-1.11828	0.999978	0.434521	protein_coding	45.4105	70.8266	99.3639	48.3561	79.2951	127.838
Fetal muscle	C+OCM vs R+OCM	ETFA	ENSBTAG00000012490	-1.08849	0.999978	0.492685	protein_coding	29.6605	41.7487	51.7288	34.1186	45.5243	57.3916
Fetal muscle	C+OCM vs R+OCM	RCN2	ENSBTAG00000015780	1.03947	0.999978	0.798093	protein_coding	26.965	46.0924	61.3626	25.2036	44.2873	76.5366
Fetal muscle	C+OCM vs R+OCM	COX5A	ENSBTAG00000017267	-1.1566	0.999978	0.326834	protein_coding	83.7498	123.992	159.864	83.1529	143.456	196.409
Fetal muscle	C+OCM vs R+OCM	CYP11A1	ENSBTAG00000006934				protein_coding	0	0	0	0	0	0
Fetal muscle	C+OCM vs R+OCM	STOML1	ENSBTAG00000015772	1.01929		0.914315	protein_coding	4.45093	5.11489	6.93882	3.51948	5.00562	6.54412
Fetal muscle	C+OCM vs R+OCM	NUBPL	ENSBTAG00000044121	-1.44839		0.250997	protein_coding	0.275153	0.910932	1.43278	0.149134	1.35991	3.10463
Fetal muscle	C+OCM vs R+OCM	PPP2R3C	ENSBTAG00000009681	-1.16827		0.363196	protein_coding	5.86709	7.876	10.7458	6.12862	9.29339	13.8795
Fetal muscle	C+OCM vs R+OCM	PRORP	ENSBTAG00000009682	1.15073		0.422464	protein_coding	4.26487	5.55645	7.16389	3.57439	4.76497	6.20788
Fetal muscle	C+OCM vs R+OCM	PSMA6	ENSBTAG00000009683	-1.10575	0.999978	0.477367	protein_coding	49.3526	60.2846	76.989	41.7398	66.7728	94.7825
Fetal muscle	C+OCM vs R+OCM	SLC25A21	ENSBTAG00000019350	-1.02315		0.946607	protein_coding	0.460164	0.786692	1.57606	0.326731	0.84209	1.82625
Fetal muscle	C+OCM vs R+OCM	CKMT1A	ENSBTAG00000007502	2.10614		0.544449	protein_coding	0	0.0164344	0.115041	0	0	0
Fetal muscle	C+OCM vs R+OCM	NDUFB1	ENSBTAG00000015156	-1.39269	0.999978	0.0613179	protein_coding	7.05073	10.5964	13.834	10.0314	14.7972	29.9758
Fetal muscle	C+OCM vs R+OCM	IFI27	ENSBTAG00000003152	1.479		0.132856	protein_coding	2.29244	5.78811	10.8139	0.182625	3.88789	6.48415
Fetal muscle	C+OCM vs R+OCM	IFI27L2	ENSBTAG00000003155	-1.06151	0.999978	0.820758	protein_coding	5.4839	11.0012	23.2504	0.365251	11.6638	26.0984
Fetal muscle	C+OCM vs R+OCM	GLRX5	ENSBTAG00000013423	-1.11468	0.999978	0.38621	protein_coding	21.2826	28.0233	37.8335	23.2796	31.3381	36.3424
Fetal muscle	C+OCM vs R+OCM	SLC25A29	ENSBTAG00000013666	1.13787	0.999978	0.342504	protein_coding	29.7956	34.7843	41.8466	16.4363	30.49	43.1535
Fetal muscle	C+OCM vs R+OCM	SLC25A47	ENSBTAG00000008384	-1.57287		0.394093	protein_coding	0	0.256933	0.963035	0	0.402045	1.33498
Fetal muscle	C+OCM vs R+OCM	HSP90AA1	ENSBTAG00000006270	1.07138	0.999978	0.647383	protein_coding	789.338	975.754	1192.36	775.528	910.946	1297.92
Fetal muscle	C+OCM vs R+OCM	XRCC3	ENSBTAG00000009966	1.09934	0.999978	0.567162	protein_coding	11.0699	14.1993	20.8083	5.29613	12.8775	17.832
Fetal muscle	C+OCM vs R+OCM	MRPS24	ENSBTAG00000007398	-1.12403	0.999978	0.442811	protein_coding	12.1943	16.5677	21.1868	11.4356	18.6472	28.9319
Fetal muscle	C+OCM vs R+OCM	CMC1	ENSBTAG00000035286	1.00005		0.999802	protein_coding	6.04349	8.47642	12.0295	5.92087	8.50538	16.4047
Fetal muscle	C+OCM vs R+OCM	MLH1	ENSBTAG00000016758	-1.04767	0.999978	0.711921	protein_coding	25.5391	31.3545	35.1418	23.0345	32.985	40.1707
Fetal muscle	C+OCM vs R+OCM	ACAA1	ENSBTAG00000018283	1.0433	0.999978	0.753337	protein_coding	41.1847	51.5758	63.2852	26.6633	49.3957	62.0823
Fetal muscle	C+OCM vs R+OCM	EXOG	ENSBTAG00000019305	1.16401		0.542028	protein_coding	1.14963	3.63342	5.01472	0.447401	3.08928	4.90096
Fetal muscle	C+OCM vs R+OCM	SLC25A38	ENSBTAG00000022721	1.00287	0.999978	0.98167	protein_coding	23.8382	28.192	35.7699	23.7122	28.0391	39.5638
Fetal muscle	C+OCM vs R+OCM	TCAIM	ENSBTAG00000016622	-1.16847	0.999978	0.321763	protein_coding	5.86313	10.6224	14.6143	8.24995	12.4233	14.072
Fetal muscle	C+OCM vs R+OCM	RPUSD3	ENSBTAG00000007968	-1.01628	0.999978	0.899436	protein_coding	32.7645	37.4229	43.0614	22.6455	37.9484	49.4542
Fetal muscle	C+OCM vs R+OCM	OGG1	ENSBTAG00000007777	1.05585	0.999978	0.725302	protein_coding	8.74311	10.6326	13.6201	6.39188	9.9368	13.1957
Fetal muscle	C+OCM vs R+OCM	TRNT1	ENSBTAG00000019534	-1.00137	0.999978	0.992569	protein_coding	8.95331	11.4008	13.8952	9.31389	11.3072	14.4129
Fetal muscle	C+OCM vs R+OCM	ARL6IP5	ENSBTAG00000021506	-1.10694	0.999978	0.469411	protein_coding	103.122	133.404	175.823	108.801	147.781	230.656
Fetal muscle	C+OCM vs R+OCM	SUCLG2	ENSBTAG00000009541	-1.22718	0.999978	0.124299	protein_coding	47.627	60.265	72.6418	51.3098	74.0808	111.219
Fetal muscle	C+OCM vs R+OCM	SLC25A26	ENSBTAG00000037972	-1.00608	0.999978	0.965672	protein_coding	12.9908	16.8247	20.9314	13.6076	16.9943	19.3709
Fetal muscle	C+OCM vs R+OCM	FHIT	ENSBTAG00000014418	-1.14543		0.723773	protein_coding	0.34489	0.548354	0.920328	0	0.637488	1.24165
Fetal muscle	C+OCM vs R+OCM	PDHB	ENSBTAG00000021724	-1.11921	0.999978	0.380404	protein_coding	42.9963	63.3517	78.281	55.3808	70.9991	82.9119
Fetal muscle	C+OCM vs R+OCM	ABHD6	ENSBTAG00000016615	1.01774		0.95439	protein_coding	0.412729	1.3152	2.29926	0.551843	1.31891	2.53527
Fetal muscle	C+OCM vs R+OCM	PDE12	ENSBTAG00000015563	-1.15594		0.427252	protein_coding	3.33393	3.91649	4.44161	3.28725	4.36479	5.71312
Fetal muscle	C+OCM vs R+OCM	CHDH	ENSBTAG00000010027	-1.16827		0.709243	protein_coding	0	0.474307	0.805287	0.137961	0.584567	1.27838
Fetal muscle	C+OCM vs R+OCM	TKT	ENSBTAG00000003758	1.00223	0.999978	0.988081	protein_coding	22.8309	36.923	62.7699	28.3069	36.8102	51.7868
Fetal muscle	C+OCM vs R+OCM	NT5DC2	ENSBTAG00000014784	1.15462	0.999978	0.290451	protein_coding	50.7203	66.4212	80.1294	26.6633	57.429	67.2216
Fetal muscle	C+OCM vs R+OCM	GLYCTK	ENSBTAG00000021695	-1.13727	0.999978	0.39938	protein_coding	6.32725	9.61307	12.646	8.41331	10.9285	12.8805
Fetal muscle	C+OCM vs R+OCM	ALAS1	ENSBTAG00000004118	-1.04444	0.999978	0.722915	protein_coding	27.0346	31.8684	36.5358	27.9424	33.4803	39.6297
Fetal muscle	C+OCM vs R+OCM	HEMK1	ENSBTAG00000004120	1.07513	0.999978	0.616635	protein_coding	8.96713	10.5174	12.4365	8.05321	9.56937	11.2936
Fetal muscle	C+OCM vs R+OCM	AMT	ENSBTAG00000002321	1.07292	0.999978	0.573111	protein_coding	46.7395	50.8289	58.3258	31.0463	47.204	54.6382
Fetal muscle	C+OCM vs R+OCM	GPX1	ENSBTAG00000054195	1.00999	0.999978	0.945344	protein_coding	55.6798	72.9703	94.2399	37.4382	72.2424	114.087
Fetal muscle	C+OCM vs R+OCM	NDUFAF3	ENSBTAG00000018918	-1.0896	0.999978	0.54984	protein_coding	30.2558	42.1571	55.0952	25.0766	46.0056	73.5228
Fetal muscle	C+OCM vs R+OCM	SLC25A20	ENSBTAG00000000191	1.07669	0.999978	0.615984	protein_coding	9.65691	16.8505	24.5005	12.465	15.5992	18.4867
Fetal muscle	C+OCM vs R+OCM	UQCRC1	ENSBTAG00000019096	-1.00006	0.999978	0.99969	protein_coding	139.085	178.651	234.843	112.315	178.641	234.289
Fetal muscle	C+OCM vs R+OCM	CCDC51	ENSBTAG00000013413	1.06455	0.999978	0.698263	protein_coding	10.2251	11.8178	14.3704	5.11351	11.0421	18.1887
Fetal muscle	C+OCM vs R+OCM	NME6	ENSBTAG00000003025	1.02885	0.999978	0.843586	protein_coding	13.1147	16.5389	20.9116	10.9575	16.067	21.3261
Fetal muscle	C+OCM vs R+OCM	DHX30	ENSBTAG00000015833	1.05689	0.999978	0.668968	protein_coding	88.6889	103.841	128.529	53.6918	98.1569	113.109
Fetal muscle	C+OCM vs R+OCM	LARS2	ENSBTAG00000007315	-1.09429	0.999978	0.556425	protein_coding	8.18008	11.4828	13.1147	7.75494	12.5547	16.6189
Fetal muscle	C+OCM vs R+OCM	TAMM41	ENSBTAG00000003328	1.29837		0.122758	protein_coding	6.01326	8.18788	10.8891	3.10463	6.15433	7.26975
Fetal muscle	C+OCM vs R+OCM	MRPS25	ENSBTAG00000013723	1.00109	0.999978	0.995093	protein_coding	12.3094	18.4319	23.6982	5.11351	18.3921	26.9932
Fetal muscle	C+OCM vs R+OCM	CHCHD4	ENSBTAG00000015529	1.03279	0.999978	0.847784	protein_coding	7.16389	10.4925	14.2554	6.1262	10.1943	16.4173
Fetal muscle	C+OCM vs R+OCM	ACAD9	ENSBTAG00000003242	1.15909	0.999978	0.284194	protein_coding	32.663	40.6035	48.236	18.8104	34.9574	55.2301
Fetal muscle	C+OCM vs R+OCM	EEFSEC	ENSBTAG00000030962	1.04065	0.999978	0.782968	protein_coding	22.6631	29.4314	35.1262	10.5923	28.2288	34.3007
Fetal muscle	C+OCM vs R+OCM	CHCHD6	ENSBTAG00000030855	1.00321	0.999978	0.987045	protein_coding	18.2915	27.176	38.7351	4.20038	27.0801	53.9863
Fetal muscle	C+OCM vs R+OCM	ALDH1L1	ENSBTAG00000014470	1.37976		0.588412	protein_coding	0	0.228325	0.689779	0	0.163222	0.547876
Fetal muscle	C+OCM vs R+OCM	HSD17B8	ENSBTAG00000020927	-1.13492	0.999978	0.353871	protein_coding	16.2208	26.3897	37.5584	21.3192	29.9511	38.3273
Fetal muscle	C+OCM vs R+OCM	RPS18	ENSBTAG00000002648	-1.23315	0.999978	0.224015	protein_coding	376.247	602.034	796.716	487.645	742.455	1429.74
Fetal muscle	C+OCM vs R+OCM	BAK1	ENSBTAG00000000428	1.13141	0.999978	0.474954	protein_coding	19.9531	25.0145	33.8438	4.20038	22.053	27.7301
Fetal muscle	C+OCM vs R+OCM	IP6K3	ENSBTAG00000033603	-1.06998	0.999978	0.642176	protein_coding	14.4854	24.5	31.3778	16.1732	26.2497	32.746
Fetal muscle	C+OCM vs R+OCM	RPL10A	ENSBTAG00000019494	-1.15564	0.999978	0.363568	protein_coding	529.764	649.578	784.927	489.769	750.804	1195.45
Fetal muscle	C+OCM vs R+OCM	MTCH1	ENSBTAG00000033453	1.02387	0.999978	0.85828	protein_coding	153.661	194.428	255.218	141.9	189.768	232.796
Fetal muscle	C+OCM vs R+OCM	MOCS1	ENSBTAG00000010449	1.09535		0.611988	protein_coding	4.92432	6.79893	10.1807	4.39857	6.18392	8.99363
Fetal muscle	C+OCM vs R+OCM	TOMM6	ENSBTAG00000008977	-1.10736	0.999978	0.504388	protein_coding	38.2552	51.2596	71.696	35.3686	56.8092	103.35
Fetal muscle	C+OCM vs R+OCM	MRPS10	ENSBTAG00000015301	1.06217	0.999978	0.620279	protein_coding	32.253	35.5175	37.7727	29.9758	33.6743	48.2131
Fetal muscle	C+OCM vs R+OCM	MRPL2	ENSBTAG00000012752	-1.01233	0.999978	0.93086	protein_coding	19.2118	23.1783	28.2032	14.7029	23.4652	30.5831
Fetal muscle	C+OCM vs R+OCM	MRPS18A	ENSBTAG00000025571	1.08396	0.999978	0.609498	protein_coding	12.895	18.7944	23.4576	7.12239	17.3165	21.9664
Fetal muscle	C+OCM vs R+OCM	AARS2	ENSBTAG00000013722	1.05178	0.999978	0.697449	protein_coding	29.383	35.2446	40.9978	22.6455	33.3597	40.7775
Fetal muscle	C+OCM vs R+OCM	SLC25A27	ENSBTAG00000016302	1.07734		0.786503	protein_coding	0.825459	2.23265	3.4489	0.242723	2.08694	3.59404
Fetal muscle	C+OCM vs R+OCM	MMUT	ENSBTAG00000014272	-1.23914	0.999978	0.143803	protein_coding	23.6824	33.1128	44.7027	22.37	41.0885	76.1547
Fetal muscle	C+OCM vs R+OCM	TMEM14A	ENSBTAG00000005206	1.06933		0.725526	protein_coding	4.15506	7.4209	12.416	4.20038	6.89055	9.72023
Fetal muscle	C+OCM vs R+OCM	CLIC1	ENSBTAG00000013533	1.06118	0.999978	0.659094	protein_coding	116.849	143.082	176.714	96.5489	134.857	173.668
Fetal muscle	C+OCM vs R+OCM	MCCD1	ENSBTAG00000045577				protein_coding	0	0	0	0	0	0
Fetal muscle	C+OCM vs R+OCM	VARS2	ENSBTAG00000010698	-1.00243	0.999978	0.984673	protein_coding	25.309	33.4593	38.0528	22.4629	33.3911	39.8066
Fetal muscle	C+OCM vs R+OCM	C23H6orf136	ENSBTAG00000006958	-1.00489	0.999978	0.972907	protein_coding	13.1147	15.9136	20.5705	10.9575	15.9926	22.6255
Fetal muscle	C+OCM vs R+OCM	MRPS18B	ENSBTAG00000006936	-1.15261	0.999978	0.379843	protein_coding	9.83989	13.4316	18.5255	8.16826	15.5286	22.2092
Fetal muscle	C+OCM vs R+OCM	ACOT13	ENSBTAG00000016337	1.03207	0.999978	0.842567	protein_coding	11.1514	20.4651	26.9362	14.6847	19.8936	35.4293
Fetal muscle	C+OCM vs R+OCM	ALDH5A1	ENSBTAG00000021902	1.11544	0.999978	0.585492	protein_coding	4.82846	13.1904	21.4564	6.43216	11.7614	19.5285
Fetal muscle	C+OCM vs R+OCM	MRS2	ENSBTAG00000004979	-1.18396	0.999978	0.273866	protein_coding	18.1642	28.6449	39.1148	25.6781	33.999	69.7629
Fetal muscle	C+OCM vs R+OCM	RNF144B	ENSBTAG00000009055	-1.12381	0.999978	0.522155	protein_coding	22.5328	57.3302	94.42	41.7574	64.4693	147.379
Fetal muscle	C+OCM vs R+OCM	MCUR1	ENSBTAG00000001475	1.15803		0.440054	protein_coding	5.22791	7.62132	10.6599	3.32865	6.5901	10.0444
Fetal muscle	C+OCM vs R+OCM	SIRT5	ENSBTAG00000014904	-1.05986	0.999978	0.664851	protein_coding	38.7688	58.3011	90.6629	40.7596	61.7747	74.5668
Fetal muscle	C+OCM vs R+OCM	EDN1	ENSBTAG00000008096	1.44178		0.458988	protein_coding	0	0.808795	2.64415	0	0.546388	1.76587
Fetal muscle	C+OCM vs R+OCM	TMEM14C	ENSBTAG00000005808	-1.07515	0.999978	0.514964	protein_coding	35.1031	40.3452	42.5282	39.7841	43.5072	47.8723
Fetal muscle	C+OCM vs R+OCM	FARS2	ENSBTAG00000018072	-1.12261	0.999978	0.459167	protein_coding	13.2297	16.5787	19.0839	8.94864	18.6026	29.5284
Fetal muscle	C+OCM vs R+OCM	LYRM4	ENSBTAG00000031432	-1.09935	0.999978	0.540275	protein_coding	17.1933	26.5174	36.3284	14.7926	29.171	44.2927
Fetal muscle	C+OCM vs R+OCM	ECI2	ENSBTAG00000015178	-1.17354	0.999978	0.228685	protein_coding	20.3485	26.8413	33.6827	18.6278	31.4016	42.7678
Fetal muscle	C+OCM vs R+OCM	BPHL	ENSBTAG00000006379	1.00345	0.999978	0.980529	protein_coding	18.9139	26.844	38.1336	16.7189	26.7205	35.9412
Fetal muscle	C+OCM vs R+OCM	RBFA	ENSBTAG00000036297	-1.04558	0.999978	0.754869	protein_coding	9.88684	12.2904	14.9958	10.4914	12.7441	15.0377
Fetal muscle	C+OCM vs R+OCM	ZADH2	ENSBTAG00000001724	1.08925	0.999978	0.534121	protein_coding	16.4397	21.5707	28.0656	13.5712	19.815	23.6572
Fetal muscle	C+OCM vs R+OCM	CYB5A	ENSBTAG00000012012	-1.02233	0.999978	0.879738	protein_coding	34.6732	62.1303	107.95	53.0937	63.5824	84.2605
Fetal muscle	C+OCM vs R+OCM	TIMM21	ENSBTAG00000009687	1.05369		0.772628	protein_coding	4.70049	6.31676	9.31305	3.83513	5.95272	8.00172
Fetal muscle	C+OCM vs R+OCM	OSBPL1A	ENSBTAG00000023259	-1.08312	0.999978	0.587594	protein_coding	10.2251	15.3526	20.2472	13.934	16.6449	22.4629
Fetal muscle	C+OCM vs R+OCM	TYMS	ENSBTAG00000007003	1.19902	0.999978	0.204523	protein_coding	16.8994	23.3718	34.1441	13.6969	19.4385	23.8614
Fetal muscle	C+OCM vs R+OCM	ENOSF1	ENSBTAG00000007000	1.0535		0.784886	protein_coding	3.67882	4.64474	5.73111	2.38614	4.39043	6.02663
Fetal muscle	C+OCM vs R+OCM	NDUFV2	ENSBTAG00000004871	-1.15684	0.999978	0.337671	protein_coding	58.4408	84.4871	116.115	58.8115	97.7752	169.863
Fetal muscle	C+OCM vs R+OCM	AFG3L2	ENSBTAG00000011250	1.05928	0.999978	0.636842	protein_coding	79.0947	95.9858	110.749	75.4616	90.5317	107.747
Fetal muscle	C+OCM vs R+OCM	PRELID3A	ENSBTAG00000017983	1.15179		0.597183	protein_coding	0.459853	1.9691	3.46941	0.965725	1.71179	2.1915
Fetal muscle	C+OCM vs R+OCM	FAM210A	ENSBTAG00000009141	-1.13799		0.530873	protein_coding	1.95438	4.30091	5.77417	2.48329	4.91392	7.67026
Fetal muscle	C+OCM vs R+OCM	ATP5F1A	ENSBTAG00000002507	-1.06205	0.999978	0.695632	protein_coding	379.149	546.843	687.017	433.653	580.872	890.663
Fetal muscle	C+OCM vs R+OCM	ACAA2	ENSBTAG00000002863	-1.16338	0.999978	0.290872	protein_coding	66.1486	96.2723	142.529	65.8362	112.068	142.082
Fetal muscle	C+OCM vs R+OCM	ME2	ENSBTAG00000016269	1.20398	0.999978	0.245728	protein_coding	7.16389	10.1314	14.3704	6.41953	8.33941	12.5791
Fetal muscle	C+OCM vs R+OCM	FECH	ENSBTAG00000006393	1.07631	0.999978	0.59488	protein_coding	28.7408	33.5269	38.0516	16.2556	31.1015	40.6984
Fetal muscle	C+OCM vs R+OCM	PMAIP1	ENSBTAG00000049851	-1.14866		0.81257	protein_coding	0	0.129668	0.447666	0	0.16254	0.365251
Fetal muscle	C+OCM vs R+OCM	BCL2	ENSBTAG00000019302	-1.04691		0.838413	protein_coding	2.0145	3.12447	4.58489	0.894801	3.19784	4.05112
Fetal muscle	C+OCM vs R+OCM	MRPL28	ENSBTAG00000016581	1.04674	0.999978	0.757425	protein_coding	24.0436	37.5397	60.3961	24.1065	35.8467	47.3205
Fetal muscle	C+OCM vs R+OCM	NME4	ENSBTAG00000016590	1.00925	0.999978	0.954394	protein_coding	23.9285	36.4501	51.8473	14.61	36.0954	46.2314
Fetal muscle	C+OCM vs R+OCM	MCRIP2	ENSBTAG00000045857	-1.18262	0.999978	0.393694	protein_coding	12.1943	31.0096	52.4166	11.688	36.6597	53.8047
Fetal muscle	C+OCM vs R+OCM	RHOT2	ENSBTAG00000004551	1.07107	0.999978	0.647475	protein_coding	24.7871	36.902	51.0437	13.8795	34.4033	45.0556
Fetal muscle	C+OCM vs R+OCM	NME3	ENSBTAG00000016552	1.04552	0.999978	0.773596	protein_coding	18.4662	22.6117	28.153	7.67026	21.5362	31.9788
Fetal muscle	C+OCM vs R+OCM	MRPS34	ENSBTAG00000026415	1.03865	0.999978	0.788529	protein_coding	65.4583	82.4316	95.8908	38.1687	79.3076	100.367
Fetal muscle	C+OCM vs R+OCM	HAGH	ENSBTAG00000019998	-1.01654	0.999978	0.906071	protein_coding	52.6532	76.7246	113.638	49.0096	77.985	96.7877
Fetal muscle	C+OCM vs R+OCM	FAHD1	ENSBTAG00000033015	-1.08588	0.999978	0.570077	protein_coding	20.1186	34.9576	52.2791	27.6904	37.9758	45.2511
Fetal muscle	C+OCM vs R+OCM	NDUFB10	ENSBTAG00000009534	-1.11625	0.999978	0.51984	protein_coding	107.448	145.083	208.566	67.9366	161.957	312.882
Fetal muscle	C+OCM vs R+OCM	GFER	ENSBTAG00000017631	1.09358	0.999978	0.567463	protein_coding	21.6277	28.9356	34.3941	6.93976	26.4031	32.2822
Fetal muscle	C+OCM vs R+OCM	NTHL1	ENSBTAG00000006272	1.197	0.999978	0.283041	protein_coding	8.50565	12.8462	18.0492	5.11351	10.7221	15.2167
Fetal muscle	C+OCM vs R+OCM	ECI1	ENSBTAG00000009965	1.17401	0.999978	0.214819	protein_coding	32.7867	44.5565	58.3324	28.9973	37.929	47.4245
Fetal muscle	C+OCM vs R+OCM	ZNF205	ENSBTAG00000005572	1.05333	0.999978	0.702869	protein_coding	30.203	41.3315	51.4536	18.4452	39.1656	47.0766
Fetal muscle	C+OCM vs R+OCM	TRAP1	ENSBTAG00000020109	-1.02628	0.999978	0.846521	protein_coding	23.6984	34.4131	41.2729	26.2201	35.3147	47.8719
Fetal muscle	C+OCM vs R+OCM	PAM16	ENSBTAG00000009200	-1.07944		0.656806	protein_coding	5.81965	7.75283	11.1875	6.02475	8.41332	10.3157
Fetal muscle	C+OCM vs R+OCM	DNAJA3	ENSBTAG00000010013	-1.042	0.999978	0.72817	protein_coding	50.3879	59.5929	72.5028	50.1531	62.1373	76.3564
Fetal muscle	C+OCM vs R+OCM	ABAT	ENSBTAG00000004038	1.03221	0.999978	0.81891	protein_coding	19.0839	24.7562	29.793	17.0012	24.0372	31.455
Fetal muscle	C+OCM vs R+OCM	TMEM186	ENSBTAG00000022530	-1.28061		0.160794	protein_coding	3.33393	4.54835	6.87733	4.95803	5.75253	6.57451
Fetal muscle	C+OCM vs R+OCM	SNN	ENSBTAG00000054404	1.99572		0.253432	protein_coding	0	0.201742	0.573111	0	0.0822499	0.230606
Fetal muscle	C+OCM vs R+OCM	MPV17L	ENSBTAG00000047520				protein_coding	0	0	0	0	0	0
Fetal muscle	C+OCM vs R+OCM	ABCC6	ENSBTAG00000015191	-1.49066		0.278094	protein_coding	0.111916	0.668057	1.2895	0	0.96791	1.94178
Fetal muscle	C+OCM vs R+OCM	RPS15A	ENSBTAG00000020733	-1.20002	0.999978	0.296274	protein_coding	244.862	369.788	509.402	302.716	443.809	949.682
Fetal muscle	C+OCM vs R+OCM	COQ7	ENSBTAG00000021242	-1.17599	0.999978	0.317295	protein_coding	8.28295	11.4156	16.2399	7.02471	13.4552	20.0627
Fetal muscle	C+OCM vs R+OCM	ACSM5	ENSBTAG00000037449	1.23541		0.629693	protein_coding	0.120295	0.346574	0.573111	0	0.281874	0.713282
Fetal muscle	C+OCM vs R+OCM	ACSM2B	ENSBTAG00000019423				protein_coding	0	0	0	0	0	0
Fetal muscle	C+OCM vs R+OCM	ACSM1	ENSBTAG00000001417	-1.14091		0.880316	protein_coding	0	0.0328688	0.230082	0	0.030631	0.245048
Fetal muscle	C+OCM vs R+OCM	ACSM4	ENSBTAG00000046098				protein_coding	0	0	0	0	0	0
Fetal muscle	C+OCM vs R+OCM	ACSM3	ENSBTAG00000006447				protein_coding	0	0	0	0	0	0
Fetal muscle	C+OCM vs R+OCM	LYRM1	ENSBTAG00000018559	-1.46487		0.0819692	protein_coding	1.86261	2.55611	4.12729	1.90208	3.81416	5.96534
Fetal muscle	C+OCM vs R+OCM	UQCRC2	ENSBTAG00000021651	-1.16261	0.999978	0.3046	protein_coding	108.714	146.958	181.739	109.781	170.96	263.163
Fetal muscle	C+OCM vs R+OCM	EARS2	ENSBTAG00000045593	1.2275	0.999978	0.232356	protein_coding	8.54097	9.75948	14.4711	2.55675	7.82185	9.86812
Fetal muscle	C+OCM vs R+OCM	NDUFAB1	ENSBTAG00000006391	-1.12571	0.999978	0.412381	protein_coding	33.6842	48.1486	70.7143	38.2275	54.2691	71.0412
Fetal muscle	C+OCM vs R+OCM	SPNS1	ENSBTAG00000014653	1.08149	0.999978	0.550158	protein_coding	36.106	41.9767	44.6057	18.8104	38.6899	47.5521
Fetal muscle	C+OCM vs R+OCM	ATP2A1	ENSBTAG00000006541	1.02956	0.999978	0.872686	protein_coding	1453.6	2636.1	3931.11	1164.63	2560.44	3572.7
Fetal muscle	C+OCM vs R+OCM	TUFM	ENSBTAG00000019216	-1.05439	0.999978	0.704759	protein_coding	84.21	112.664	139.915	82.4995	118.821	170.46
Fetal muscle	C+OCM vs R+OCM	BCKDK	ENSBTAG00000010524	-1.05109	0.999978	0.695547	protein_coding	28.6997	38.0539	52.0039	32.7547	40.0379	49.1514
Fetal muscle	C+OCM vs R+OCM	COX6A2	ENSBTAG00000019521	-1.17809	0.999978	0.439344	protein_coding	116.767	226.102	363.339	88.3906	266.38	687.506
Fetal muscle	C+OCM vs R+OCM	MRPS17	ENSBTAG00000007934	-1.1601	0.999978	0.371212	protein_coding	7.93783	9.60297	12.1067	6.95962	11.1935	19.3874
Fetal muscle	C+OCM vs R+OCM	NIPSNAP2	ENSBTAG00000031598	-1.13387	0.999978	0.35023	protein_coding	65.8739	81.4258	98.6421	64.1953	92.4234	134.047
Fetal muscle	C+OCM vs R+OCM	CHCHD2	ENSBTAG00000040295	-1.07768	0.999978	0.621109	protein_coding	83.8649	114.501	157.663	83.4797	123.43	215.498
Fetal muscle	C+OCM vs R+OCM	RCC1L	ENSBTAG00000011753	1.14382	0.999978	0.333635	protein_coding	30.6651	38.0048	43.5962	14.4274	33.1149	43.4474
Fetal muscle	C+OCM vs R+OCM	ABHD11	ENSBTAG00000010339	1.05432	0.999978	0.672433	protein_coding	20.4773	30.8156	37.9711	24.2136	29.2385	35.0697
Fetal muscle	C+OCM vs R+OCM	DNAJC30	ENSBTAG00000009022	1.17892		0.399181	protein_coding	3.29539	5.86891	7.84186	2.237	4.92251	7.26975
Fetal muscle	C+OCM vs R+OCM	MDH2	ENSBTAG00000009462	-1.06082	0.999978	0.701869	protein_coding	200.746	285.561	390.855	190.811	302.944	406.091
Fetal muscle	C+OCM vs R+OCM	FIS1	ENSBTAG00000007900	-1.09224	0.999978	0.597194	protein_coding	52.9188	80.1914	110.672	36.1598	87.5829	153.608
Fetal muscle	C+OCM vs R+OCM	ATP5MF	ENSBTAG00000002094	-1.05605	0.999978	0.742716	protein_coding	36.468	53.2492	69.3385	22.0977	56.2337	115.578
Fetal muscle	C+OCM vs R+OCM	MRM2	ENSBTAG00000002477	1.04565	0.999978	0.789821	protein_coding	6.87882	9.11051	10.9332	4.38301	8.63406	12.9857
Fetal muscle	C+OCM vs R+OCM	COX19	ENSBTAG00000015253	1.07099	0.999978	0.583851	protein_coding	61.777	72.5275	87.7738	45.1084	67.6338	80.5968
Fetal muscle	C+OCM vs R+OCM	SUN1	ENSBTAG00000046498	-1.01073	0.999978	0.946767	protein_coding	38.5127	86.4398	128.234	41.6083	87.3653	130.577
Fetal muscle	C+OCM vs R+OCM	CISD1	ENSBTAG00000003634	-1.18367	0.999978	0.284359	protein_coding	13.1058	21.0269	28.7535	12.9059	24.9507	33.2568
Fetal muscle	C+OCM vs R+OCM	ATAD1	ENSBTAG00000000806	-1.13853	0.999978	0.319225	protein_coding	44.4908	52.213	61.0363	44.8179	59.6121	101.722
Fetal muscle	C+OCM vs R+OCM	PTEN	ENSBTAG00000009498	-1.167	0.999978	0.374905	protein_coding	5.36548	11.603	16.5547	7.96498	13.6444	23.0108
Fetal muscle	C+OCM vs R+OCM	IDE	ENSBTAG00000019759	-1.1257	0.999978	0.432089	protein_coding	16.4397	20.6431	26.7929	15.5099	23.3015	41.0907
Fetal muscle	C+OCM vs R+OCM	SLC25A6	ENSBTAG00000047418	1.08246	0.999978	0.664027	protein_coding	360.483	467.763	543.431	83.4597	432.074	518.836
Fetal muscle	C+OCM vs R+OCM	ALDH18A1	ENSBTAG00000011832	-1.00027	0.999978	0.998297	protein_coding	34.2842	39.1498	46.3295	29.0563	39.1075	57.2595
Fetal muscle	C+OCM vs R+OCM	HOGA1	ENSBTAG00000012721	-1.07485	0.999978	0.645305	protein_coding	6.01326	8.95782	12.6466	6.93976	9.57215	12.2524
Fetal muscle	C+OCM vs R+OCM	SLC25A28	ENSBTAG00000012107	-1.01449	0.999978	0.9167	protein_coding	39.459	49.0236	59.1579	27.9417	49.7265	72.628
Fetal muscle	C+OCM vs R+OCM	COX15	ENSBTAG00000045703	-1.03853		0.824026	protein_coding	5.77821	7.88605	8.97319	5.34961	8.31693	14.0621
Fetal muscle	C+OCM vs R+OCM	NDUFB8	ENSBTAG00000000091	-1.11319	0.999978	0.474624	protein_coding	80.4136	129.675	168.293	91.6479	144.368	218.928
Fetal muscle	C+OCM vs R+OCM	MRPL43	ENSBTAG00000003294	1.06393	0.999978	0.679145	protein_coding	16.1057	22.6	28.7988	13.3316	21.222	30.4232
Fetal muscle	C+OCM vs R+OCM	TWNK	ENSBTAG00000003296	-1.00536	0.999978	0.970138	protein_coding	12.5395	16.7396	21.6349	13.5593	16.7978	19.6606
Fetal muscle	C+OCM vs R+OCM	SFXN3	ENSBTAG00000005015	1.17435	0.999978	0.421966	protein_coding	7.59372	19.2258	41.7317	9.49651	16.3543	25.2399
Fetal muscle	C+OCM vs R+OCM	SFXN2	ENSBTAG00000004321	1.07147	0.999978	0.686925	protein_coding	6.19094	9.3856	13.1147	5.84401	8.70673	13.3146
Fetal muscle	C+OCM vs R+OCM	GSTO1	ENSBTAG00000003989	-1.03855	0.999978	0.779644	protein_coding	17.7163	23.4887	28.281	20.4634	24.4822	31.5942
Fetal muscle	C+OCM vs R+OCM	MTG1	ENSBTAG00000020304	1.04227	0.999978	0.777064	protein_coding	37.8485	54.2291	67.1248	22.8282	51.9997	68.3561
Fetal muscle	C+OCM vs R+OCM	ECHS1	ENSBTAG00000017710	-1.06144	0.999978	0.606708	protein_coding	74.9343	80.3735	93.552	71.3089	85.4152	102.043
Fetal muscle	C+OCM vs R+OCM	GPAM	ENSBTAG00000011917	1.08023		0.696472	protein_coding	3.57699	5.29975	6.96992	3.1554	4.97235	10.227
Fetal muscle	C+OCM vs R+OCM	SFXN4	ENSBTAG00000008730	-1.22312	0.999978	0.174982	protein_coding	10.9215	14.9678	19.5359	14.127	18.4204	27.5764
Fetal muscle	C+OCM vs R+OCM	PRDX3	ENSBTAG00000008731	-1.03478	0.999978	0.790155	protein_coding	34.9725	42.9655	59.0203	34.3067	44.5567	62.9344
Fetal muscle	C+OCM vs R+OCM	PSTK	ENSBTAG00000014028	1.2658		0.291502	protein_coding	1.36665	2.98517	4.81181	1.662	2.36874	3.28094
Fetal muscle	C+OCM vs R+OCM	ACADSB	ENSBTAG00000018041	1.01132	0.999978	0.932977	protein_coding	16.5547	25.5314	32.2391	19.6856	25.2447	30.9472
Fetal muscle	C+OCM vs R+OCM	OAT	ENSBTAG00000006928	-1.05396	0.999978	0.705725	protein_coding	23.9383	40.5073	61.0455	31.2471	42.705	60.6902
Fetal muscle	C+OCM vs R+OCM	CYP2E1	ENSBTAG00000018365				protein_coding	0	0	0	0	0	0
Fetal muscle	C+OCM vs R+OCM	BNIP3	ENSBTAG00000017804	-1.04028	0.999978	0.794674	protein_coding	28.5109	63.0232	87.7738	44.6804	65.5209	95.3555
Fetal muscle	C+OCM vs R+OCM	AGPAT5	ENSBTAG00000004922	-1.06046	0.999978	0.7349	protein_coding	15.9799	23.7428	40.8342	10.1411	25.1937	44.9258
Fetal muscle	C+OCM vs R+OCM	PRIMPOL	ENSBTAG00000018863	-1.1538		0.441786	protein_coding	4.02899	4.73708	6.4475	3.72494	5.49156	8.94864
Fetal muscle	C+OCM vs R+OCM	ACSL1	ENSBTAG00000004344	-1.06089	0.999978	0.678178	protein_coding	37.2481	61.7111	78.0864	31.7654	65.4779	93.6868
Fetal muscle	C+OCM vs R+OCM	SLC25A4	ENSBTAG00000013208	-1.14811	0.999978	0.407273	protein_coding	232.801	425.976	620.47	297.325	489.061	594.748
Fetal muscle	C+OCM vs R+OCM	MTUS1	ENSBTAG00000039682	-1.0064	0.999978	0.96612	protein_coding	36.0078	51.1945	71.6773	27.282	51.5682	86.4975
Fetal muscle	C+OCM vs R+OCM	MICU3	ENSBTAG00000020468	-1.07274		0.770634	protein_coding	3.33393	5.57103	8.59667	0.596534	5.99258	13.149
Fetal muscle	C+OCM vs R+OCM	GSR	ENSBTAG00000007115	1.17127		0.466306	protein_coding	2.43572	5.81195	10.9215	3.80417	4.9466	9.06677
Fetal muscle	C+OCM vs R+OCM	PPP2CB	ENSBTAG00000009245	-1.05963	0.999978	0.657118	protein_coding	51.0339	57.4378	63.8046	44.5801	61.0221	99.5308
Fetal muscle	C+OCM vs R+OCM	DUSP26	ENSBTAG00000016413	-1.1252	0.999978	0.485684	protein_coding	79.3783	127.714	208.704	68.4501	143.702	230.56
Fetal muscle	C+OCM vs R+OCM	PLPBP	ENSBTAG00000011075	1.04262	0.999978	0.73658	protein_coding	21.6131	24.5106	26.6497	19.1954	23.6899	27.0285
Fetal muscle	C+OCM vs R+OCM	STAR	ENSBTAG00000033345	1.28279		0.350569	protein_coding	1.11916	1.9849	2.76679	0.898509	1.59487	3.1731
Fetal muscle	C+OCM vs R+OCM	LETM2	ENSBTAG00000015444	2.21125		0.137729	protein_coding	0	0.324366	0.601476	0	0.146691	0.365251
Fetal muscle	C+OCM vs R+OCM	VDAC3	ENSBTAG00000014068	-1.04615	0.999978	0.743897	protein_coding	98.6385	135.127	181.188	95.9771	141.398	172.576
Fetal muscle	C+OCM vs R+OCM	OXSM	ENSBTAG00000007031	-1.04016		0.843536	protein_coding	3.10611	4.5975	5.87439	2.1915	4.69585	7.16033
Fetal muscle	C+OCM vs R+OCM	ABCB10	ENSBTAG00000017053	-1.04767	0.999978	0.741618	protein_coding	11.4281	16.5966	20.8224	13.2729	17.3329	22.7078
Fetal muscle	C+OCM vs R+OCM	COA6	ENSBTAG00000051467	-1.13913	0.999978	0.437745	protein_coding	5.0618	9.09531	12.7513	5.47274	10.3782	13.6581
Fetal muscle	C+OCM vs R+OCM	TOMM20	ENSBTAG00000000562	-1.1335	0.999978	0.340279	protein_coding	91.2808	96.7394	107.303	76.9155	109.846	164.911
Fetal muscle	C+OCM vs R+OCM	CDK1	ENSBTAG00000010109	1.29211		0.283692	protein_coding	1.92607	5.04493	8.50728	1.3422	3.87943	6.69798
Fetal muscle	C+OCM vs R+OCM	DNA2	ENSBTAG00000002620	1.04547		0.89178	protein_coding	0.137576	1.5193	2.76098	0.149134	1.44623	3.02226
Fetal muscle	C+OCM vs R+OCM	SLC25A16	ENSBTAG00000023054	-1.09389		0.630135	protein_coding	2.3388	3.7381	4.71668	3.39812	4.07932	4.77825
Fetal muscle	C+OCM vs R+OCM	SUPV3L1	ENSBTAG00000001044	-1.10756	0.999978	0.492862	protein_coding	10.5232	11.9484	13.2208	8.08386	13.3657	17.3494
Fetal muscle	C+OCM vs R+OCM	HK1	ENSBTAG00000012380	1.02234	0.999978	0.859606	protein_coding	32.4558	40.4638	51.7335	28.3354	39.4169	51.3784
Fetal muscle	C+OCM vs R+OCM	AIFM2	ENSBTAG00000001165	1.00713	0.999978	0.96191	protein_coding	10.4617	20.1364	27.6529	14.6212	20.0211	25.2023
Fetal muscle	C+OCM vs R+OCM	TYSND1	ENSBTAG00000038845	1.31741	0.999978	0.102192	protein_coding	11.7342	16.5622	21.7782	5.29613	12.4716	17.4754
Fetal muscle	C+OCM vs R+OCM	MICU1	ENSBTAG00000005807	-1.29165	0.999978	0.0882167	protein_coding	121.023	158.993	206.32	127.915	205.448	308.637
Fetal muscle	C+OCM vs R+OCM	MCU	ENSBTAG00000003876	-1.09179	0.999978	0.60644	protein_coding	32.9944	82.6964	139.696	52.9424	90.3166	165.093
Fetal muscle	C+OCM vs R+OCM	NUDT13	ENSBTAG00000000313	-1.44145		0.145797	protein_coding	0.956656	1.66008	2.88709	1.35037	2.46036	4.74826
Fetal muscle	C+OCM vs R+OCM	MRPS16	ENSBTAG00000000950	-1.11151	0.999978	0.447085	protein_coding	23.8135	33.0548	46.0881	24.1781	36.8074	45.3366
Fetal muscle	C+OCM vs R+OCM	MSS51	ENSBTAG00000020219	-1.09918	0.999978	0.599	protein_coding	14.4854	32.0175	53.2993	16.8266	35.2444	69.3976
Fetal muscle	C+OCM vs R+OCM	CHCHD1	ENSBTAG00000012654	1.05479	0.999978	0.721326	protein_coding	20.2472	27.0129	35.3572	14.7926	25.6152	46.3805
Fetal muscle	C+OCM vs R+OCM	VDAC2	ENSBTAG00000012975	-1.10821	0.999978	0.486962	protein_coding	156.81	228.299	287.558	179.947	253.114	417.481
Fetal muscle	C+OCM vs R+OCM	COMTD1	ENSBTAG00000012977	-1.04164		0.810023	protein_coding	5.17684	6.6192	9.74289	5.14601	6.8633	7.96498
Fetal muscle	C+OCM vs R+OCM	PPIF	ENSBTAG00000016711	1.02026		0.918397	protein_coding	3.45123	4.39352	5.53358	2.77721	4.28604	6.18944
Fetal muscle	C+OCM vs R+OCM	PRXL2A	ENSBTAG00000021416	1.14733	0.999978	0.382388	protein_coding	7.93949	11.5032	14.6232	7.12239	9.9896	13.7961
Fetal muscle	C+OCM vs R+OCM	GHITM	ENSBTAG00000032829	-1.0683	0.999978	0.621223	protein_coding	64.4944	79.5643	94.8499	66.8107	85.1288	146.465
Fetal muscle	C+OCM vs R+OCM	GLUD1	ENSBTAG00000007540	-1.05779	0.999978	0.635046	protein_coding	95.5766	102.04	119.792	95.1042	108.058	124.916
Fetal muscle	C+OCM vs R+OCM	OGDHL	ENSBTAG00000021728	-2.04499		0.581347	protein_coding	0	0	0	0	0.0129844	0.103875
Fetal muscle	C+OCM vs R+OCM	TIMM23	ENSBTAG00000011694	-1.02356	0.999978	0.873919	protein_coding	15.5305	25.2941	35.1262	17.5618	25.9191	36.9851
Fetal muscle	C+OCM vs R+OCM	NCOA4	ENSBTAG00000019565	-1.09004	0.999978	0.501484	protein_coding	54.8375	72.956	85.0565	52.3459	79.5981	124.55
Fetal muscle	C+OCM vs R+OCM	TFAM	ENSBTAG00000003546	-1.20173		0.308169	protein_coding	2.64415	5.29664	6.71498	4.49681	6.41081	9.67914
Fetal muscle	C+OCM vs R+OCM	TMEM135	ENSBTAG00000005482	-1.1013	0.999978	0.551179	protein_coding	6.46609	9.99921	12.9908	6.57227	11.1162	15.1579
Fetal muscle	C+OCM vs R+OCM	ME3	ENSBTAG00000000246	-1.01389		0.974079	protein_coding	0.120295	0.669387	1.26545	0	0.683336	2.08787
Fetal muscle	C+OCM vs R+OCM	TMEM126A	ENSBTAG00000000451	-1.1971	0.999978	0.248409	protein_coding	12.6545	18.9388	26.2771	12.4158	22.7354	30.681
Fetal muscle	C+OCM vs R+OCM	TMEM126B	ENSBTAG00000020596	1.0245		0.895222	protein_coding	3.33619	8.60523	10.586	5.94401	8.46399	15.5231
Fetal muscle	C+OCM vs R+OCM	CCDC90B	ENSBTAG00000007479	-1.1158	0.999978	0.453059	protein_coding	17.1933	20.0886	24.6262	17.383	22.5475	39.2644
Fetal muscle	C+OCM vs R+OCM	NARS2	ENSBTAG00000039943	-1.02197	0.999978	0.889465	protein_coding	8.25459	10.9645	16.1265	8.07121	11.2155	15.3405
Fetal muscle	C+OCM vs R+OCM	NDUFC2	ENSBTAG00000018188	-1.00539	0.999978	0.967498	protein_coding	66.3338	84.608	99.9654	61.6704	85.0752	111.748
Fetal muscle	C+OCM vs R+OCM	HTATIP2	ENSBTAG00000013419	-1.25126		0.411769	protein_coding	0.459853	1.38685	2.18664	0.913126	1.70638	3.44902
Fetal muscle	C+OCM vs R+OCM	RPUSD4	ENSBTAG00000020900	1.09927	0.999978	0.517903	protein_coding	10.5201	13.644	15.9993	8.03551	12.2424	14.9789
Fetal muscle	C+OCM vs R+OCM	FOXRED1	ENSBTAG00000014122	-1.09135	0.999978	0.530748	protein_coding	19.4064	22.8198	29.5789	17.3167	24.9257	33.2568
Fetal muscle	C+OCM vs R+OCM	SPATA19	ENSBTAG00000014651				protein_coding	0	0	0	0	0	0
Fetal muscle	C+OCM vs R+OCM	CYB561A3	ENSBTAG00000018202	1.02293	0.999978	0.868847	protein_coding	11.3189	13.8958	16.8996	11.1401	13.5478	14.7642
Fetal muscle	C+OCM vs R+OCM	SDHAF2	ENSBTAG00000015266	-1.03219	0.999978	0.821232	protein_coding	35.4326	47.9239	58.8827	33.2378	49.4797	80.8304
Fetal muscle	C+OCM vs R+OCM	FTH1	ENSBTAG00000011184	1.02336	0.999978	0.891838	protein_coding	1171.36	1493.77	2023.06	935.348	1459.69	2236.7
Fetal muscle	C+OCM vs R+OCM	CSKMT	ENSBTAG00000022293	1.03881		0.853081	protein_coding	4.01178	7.48162	10.8685	2.88257	7.18908	11.5293
Fetal muscle	C+OCM vs R+OCM	UQCC3	ENSBTAG00000010470	1.08331	0.999978	0.63141	protein_coding	12.9823	17.3319	21.2051	4.56563	15.9139	20.2674
Fetal muscle	C+OCM vs R+OCM	COX8A	ENSBTAG00000052272	-1.09724	0.999978	0.503149	protein_coding	60.8567	72.7464	93.5897	52.2308	79.8654	137.949
Fetal muscle	C+OCM vs R+OCM	MACROD1	ENSBTAG00000017181	-1.07091	0.999978	0.720299	protein_coding	392.98	626.93	1016.69	263.753	671.394	1338.62
Fetal muscle	C+OCM vs R+OCM	DNAJC4	ENSBTAG00000016560	-1.03383	0.999978	0.85454	protein_coding	9.84864	12.3551	17.7474	4.74826	12.7707	26.9932
Fetal muscle	C+OCM vs R+OCM	BAD	ENSBTAG00000012511	1.06867	0.999978	0.678568	protein_coding	13.0942	23.9833	33.9142	8.21814	22.3933	26.9858
Fetal muscle	C+OCM vs R+OCM	PRDX5	ENSBTAG00000008648	1.04938	0.999978	0.730293	protein_coding	38.6538	57.9061	77.7108	35.8587	55.1765	72.9263
Fetal muscle	C+OCM vs R+OCM	ARL2	ENSBTAG00000002238	-1.04288	0.999978	0.806423	protein_coding	59.176	77.1189	100.928	23.1934	80.4188	138.396
Fetal muscle	C+OCM vs R+OCM	MRPL49	ENSBTAG00000005075	1.01929	0.999978	0.869791	protein_coding	34.6273	39.5287	44.4372	28.8548	38.7098	44.4418
Fetal muscle	C+OCM vs R+OCM	SLC25A45	ENSBTAG00000008568	1.2805		0.515016	protein_coding	0.143278	0.853869	1.84066	0.115303	0.658336	1.22524
Fetal muscle	C+OCM vs R+OCM	MRPL11	ENSBTAG00000053687	-1.03248	0.999978	0.831266	protein_coding	36.3529	58.3981	79.244	34.7151	60.2779	90.5357
Fetal muscle	C+OCM vs R+OCM	PC	ENSBTAG00000019700	1.12601	0.999978	0.369258	protein_coding	71.852	92.2506	117.49	59.3231	81.8819	102.306
Fetal muscle	C+OCM vs R+OCM	GRK2	ENSBTAG00000005832	1.00474	0.999978	0.966131	protein_coding	68.6048	77.6315	86.9122	66.408	77.3344	95.7437
Fetal muscle	C+OCM vs R+OCM	NDUFV1	ENSBTAG00000021776	1.02393	0.999978	0.880889	protein_coding	107.103	147.367	202.216	67.9366	143.902	193.421
Fetal muscle	C+OCM vs R+OCM	NDUFS8	ENSBTAG00000012072	-1.02508	0.999978	0.875658	protein_coding	82.1392	123.775	183.252	61.3621	126.866	172.1
Fetal muscle	C+OCM vs R+OCM	TCIRG1	ENSBTAG00000000292	-1.03221	0.999978	0.864377	protein_coding	10.4657	16.7152	24.3722	6.20926	17.2104	30.5522
Fetal muscle	C+OCM vs R+OCM	CPT1A	ENSBTAG00000021999	-1.00316	0.999978	0.988558	protein_coding	4.54002	8.01748	11.8412	3.46988	7.9885	19.7672
Fetal muscle	C+OCM vs R+OCM	MRPL21	ENSBTAG00000004348	-1.12035	0.999978	0.461739	protein_coding	21.6277	33.6341	44.389	21.2375	37.7508	66.2153
Fetal muscle	C+OCM vs R+OCM	MRPL23	ENSBTAG00000000103	-1.16122	0.999978	0.364396	protein_coding	18.4066	27.0724	39.0717	15.1579	31.4492	59.5043
Fetal muscle	C+OCM vs R+OCM	SLC25A22	ENSBTAG00000001229	1.18615	0.999978	0.275859	protein_coding	12.2701	16.5839	22.3029	5.29613	13.9059	19.8321
Fetal muscle	C+OCM vs R+OCM	SLC25A43	ENSBTAG00000001007	-1.10553		0.595629	protein_coding	3.58133	4.28458	5.17335	2.73425	4.81834	7.12239
Fetal muscle	C+OCM vs R+OCM	SLC25A5	ENSBTAG00000046037	1.10898	0.999978	0.550076	protein_coding	7.0164	10.2747	15.635	5.41924	9.23777	14.3479
Fetal muscle	C+OCM vs R+OCM	NDUFA1	ENSBTAG00000006033	-1.13342	0.999978	0.422235	protein_coding	16.1057	24.465	32.9609	17.3167	27.7457	48.4684
Fetal muscle	C+OCM vs R+OCM	AIFM1	ENSBTAG00000006838	-1.07612	0.999978	0.54587	protein_coding	21.958	27.0049	32.8808	24.0147	29.1697	36.1598
Fetal muscle	C+OCM vs R+OCM	SLC25A14	ENSBTAG00000016263	-1.16922		0.45748	protein_coding	2.579	3.2281	4.78328	2.1915	3.75334	6.67488
Fetal muscle	C+OCM vs R+OCM	FATE1	ENSBTAG00000006820	-2.04504		0.581335	protein_coding	0	0	0	0	0.0151702	0.121361
Fetal muscle	C+OCM vs R+OCM	TMLHE	ENSBTAG00000011648	-1.29218		0.211161	protein_coding	2.59664	4.22418	5.36548	2.62125	5.51055	8.76601
Fetal muscle	C+OCM vs R+OCM	MTCP1	ENSBTAG00000045697	1.01493		0.945721	protein_coding	2.06934	4.28603	6.32725	1.76587	4.23975	5.84401
Fetal muscle	C+OCM vs R+OCM	CMC4	ENSBTAG00000007813	-1.07354		0.702435	protein_coding	4.92432	6.29652	7.93246	4.26621	6.7922	11.9307
Fetal muscle	C+OCM vs R+OCM	FUNDC2	ENSBTAG00000016977	-1.03215	0.999978	0.803035	protein_coding	34.7424	47.75	57.7409	34.7968	49.2707	62.0396
Fetal muscle	C+OCM vs R+OCM	ABCD1	ENSBTAG00000020551	1.02012	0.999978	0.894506	protein_coding	25.7518	34.0172	46.6384	14.61	33.2891	48.6578
Fetal muscle	C+OCM vs R+OCM	IDH3G	ENSBTAG00000001059	-1.07205	0.999978	0.613036	protein_coding	69.6992	89.2798	126.433	68.1233	95.7313	127.211
Fetal muscle	C+OCM vs R+OCM	G6PD	ENSBTAG00000019512	1.07844	0.999978	0.60987	protein_coding	25.3602	39.9695	55.0674	14.7926	37.0251	47.4245
Fetal muscle	C+OCM vs R+OCM	PABPC5	ENSBTAG00000019942	-1.14948		0.629877	protein_coding	0.550306	1.51429	2.35024	0.576515	1.75201	3.26731
Fetal muscle	C+OCM vs R+OCM	TIMM8A	ENSBTAG00000022292	-1.07921	0.999978	0.622856	protein_coding	8.16239	10.2951	12.0295	6.41953	11.2117	14.466
Fetal muscle	C+OCM vs R+OCM	SLC25A53	ENSBTAG00000054469	-1.1369		0.527847	protein_coding	2.75912	5.03495	7.29155	2.9085	5.78204	10.0444
Fetal muscle	C+OCM vs R+OCM	ACSL4	ENSBTAG00000018986	-1.2688		0.212831	protein_coding	4.81518	7.45858	11.3189	6.71101	9.5083	20.2714
Fetal muscle	C+OCM vs R+OCM	APOOL	ENSBTAG00000021790	-1.04325	0.999978	0.767804	protein_coding	8.85815	12.1764	15.1334	10.047	12.7756	14.6238
Fetal muscle	C+OCM vs R+OCM	COX7B	ENSBTAG00000047768	-1.20661	0.999978	0.244732	protein_coding	45.6713	62.6423	93.4144	48.2744	75.6097	148.537
Fetal muscle	C+OCM vs R+OCM	ABCB7	ENSBTAG00000011028	1.03656	0.999978	0.79716	protein_coding	14.8303	20.6714	27.307	14.466	19.978	25.5675
Fetal muscle	C+OCM vs R+OCM	NEXMIF	ENSBTAG00000000300	-1.62529		0.367843	protein_coding	0	0.142914	0.286556	0	0.206967	0.490096
Fetal muscle	C+OCM vs R+OCM	NDUFB11	ENSBTAG00000051287	1.02928	0.999978	0.832317	protein_coding	92.3779	125.821	164.404	85.8339	122.204	154.055
Fetal muscle	C+OCM vs R+OCM	TIMM17B	ENSBTAG00000018496	-1.00583	0.999978	0.967353	protein_coding	36.3529	44.8636	67.55	23.9239	45.1005	63.9783
Fetal muscle	C+OCM vs R+OCM	HSD17B10	ENSBTAG00000017779	1.00795	0.999978	0.957383	protein_coding	34.1672	41.8578	53.93	20.454	41.5293	69.9436
Fetal muscle	C+OCM vs R+OCM	APEX2	ENSBTAG00000013177	-1.08974	0.999978	0.575392	protein_coding	7.02061	9.33659	11.4963	7.12239	10.1851	13.5925
Fetal muscle	C+OCM vs R+OCM	ALAS2	ENSBTAG00000013178	-1.33795	0.999978	0.156014	protein_coding	5.29188	10.663	20.0862	8.30181	14.2591	24.8329
Fetal muscle	C+OCM vs R+OCM	FUNDC1	ENSBTAG00000001637	-1.1984	0.999978	0.222715	protein_coding	9.0199	10.5033	12.9908	9.8836	12.7269	16.8521
Fetal muscle	C+OCM vs R+OCM	MAOB	ENSBTAG00000001288	1.05257		0.882488	protein_coding	0.360886	0.730361	1.03467	0	0.687703	1.65553
Fetal muscle	C+OCM vs R+OCM	MAOA	ENSBTAG00000016206	1.15461		0.591924	protein_coding	1.71933	3.21411	5.51824	0.713282	2.76199	6.86134
Fetal muscle	C+OCM vs R+OCM	MPC1L	ENSBTAG00000011783	-4.05469		0.245738	protein_coding	0	0	0	0	0.0558666	0.365251
Fetal muscle	C+OCM vs R+OCM	OTC	ENSBTAG00000001488				protein_coding	0	0	0	0	0	0
Fetal muscle	C+OCM vs R+OCM	GK	ENSBTAG00000008124	-1.1659		0.564393	protein_coding	0.481181	1.46626	3.00883	1.21361	1.67794	2.38912
Fetal muscle	C+OCM vs R+OCM	PDK3	ENSBTAG00000017832	1.02764		0.886045	protein_coding	3.79635	5.15635	7.30717	3.27676	4.93607	7.2517
Fetal muscle	C+OCM vs R+OCM	APOO	ENSBTAG00000010937	-1.24709	0.999978	0.215188	protein_coding	6.55733	11.034	15.879	6.53841	13.8154	19.3145
Fetal muscle	C+OCM vs R+OCM	ACOT9	ENSBTAG00000011258	1.11966	0.999978	0.460837	protein_coding	14.15	17.5553	21.6131	11.185	15.7762	29.0374
Fetal muscle	C+OCM vs R+OCM	PRDX4	ENSBTAG00000006165	1.23159	0.999978	0.142058	protein_coding	35.082	44.4092	57.8093	21.3672	35.9788	49.663
Fetal muscle	C+OCM vs R+OCM	PDHA1	ENSBTAG00000019852	-1.03828	0.999978	0.784562	protein_coding	55.2973	79.8741	98.1453	62.487	83.0164	136.786
Fetal muscle	C+OCM vs R+OCM	CA5B	ENSBTAG00000020418	1.40505		0.348669	protein_coding	0	1.19792	2.32331	0	0.865617	2.00888
Fetal muscle	C+OCM vs R+OCM	ND1	ENSBTAG00000043558	-1.79285	0.999978	0.008103	protein_coding	1180.32	2035.18	3867.25	1088.42	3648.83	7805.35
Fetal muscle	C+OCM vs R+OCM	ND2	ENSBTAG00000043571	-2.13226	0.999978	0.0006262	protein_coding	480.121	857.296	1531.84	509.863	1828.05	3663.91
Fetal muscle	C+OCM vs R+OCM	COX1	ENSBTAG00000043561	-1.60014	0.999978	0.020605	protein_coding	11289.1	19193.4	35111.2	10774.1	30712.2	60825.3
Fetal muscle	C+OCM vs R+OCM	COX2	ENSBTAG00000043556	-1.92329	0.999978	0.002532	protein_coding	1191.02	1991.1	3447.18	1170.92	3829.53	8571.6
Fetal muscle	C+OCM vs R+OCM	ATP8	ENSBTAG00000043564	-2.05717	0.999978	0.001503	protein_coding	11.0061	17.9758	27.0664	10.9455	37.0449	108.569
Fetal muscle	C+OCM vs R+OCM	ATP6	ENSBTAG00000043584	-1.80214	0.999978	0.006202	protein_coding	2267.34	3715.33	6284.83	2159.93	6695.61	14515.6
Fetal muscle	C+OCM vs R+OCM	COX3	ENSBTAG00000043560	-1.63918	0.999978	0.0305967	protein_coding	3821.89	6692.21	12059.4	3712.07	10969.8	27920.2
Fetal muscle	C+OCM vs R+OCM	ND3	ENSBTAG00000043568	-2.12792	0.999978	0.003359	protein_coding	586.006	965.306	1685.1	574.229	2054.14	6624.06
Fetal muscle	C+OCM vs R+OCM	ND4L	ENSBTAG00000043559	-2.13844	0.999978	0.0003287	protein_coding	19.9211	37.9719	75.3049	22.6261	81.2815	158.884
Fetal muscle	C+OCM vs R+OCM	ND4	ENSBTAG00000043577	-1.82134	0.999978	0.005674	protein_coding	1480.46	2481.13	4612.36	1351.36	4519.04	9131.3
Fetal muscle	C+OCM vs R+OCM	ND5	ENSBTAG00000043563	-1.67348	0.999978	0.014963	protein_coding	719.811	1315.6	2777.14	656.483	2201.7	3442
Fetal muscle	C+OCM vs R+OCM	ND6	ENSBTAG00000043546	-1.77113	0.999978	0.008307	protein_coding	162.668	327.157	650.918	158.709	579.504	1004.56
Fetal muscle	C+OCM vs R+OCM	CYTB	ENSBTAG00000043550	-1.6849	0.999978	0.0138585	protein_coding	2224.2	3976.26	7168.04	2320.69	6699.67	13990.8

## Sheet: C-OCM vs C+OCM
Tissue	Contrast	Name	Ensembl ID	Fold change	FDR p-value	P-value	Biotype	C+OCM - Min CPM	C+OCM - Mean CPM	C+OCM - Max CPM	C-OCM - Min CPM	C-OCM - Mean CPM	C-OCM - Max CPM
Fetal muscle	C-OCM vs C+OCM	MRPS6	ENSBTAG00000012594	1.07077	0.99998	0.655886	protein_coding	52.4821	78.701	111.222	47.0638	73.5082	102.005
Fetal muscle	C-OCM vs C+OCM	ATP5PO	ENSBTAG00000018278	1.17138	0.99998	0.361377	protein_coding	114.403	212.595	395.908	107.194	181.426	239.747
Fetal muscle	C-OCM vs C+OCM	DNAJC28	ENSBTAG00000009187	1.54167	0.99998	0.108096	protein_coding	0.742792	2.91999	6.73108	0.763872	1.86382	2.87337
Fetal muscle	C-OCM vs C+OCM	SOD1	ENSBTAG00000018854	-1.05177	0.99998	0.701785	protein_coding	70.3016	84.6631	108.596	58.933	89.0058	114.363
Fetal muscle	C-OCM vs C+OCM	ATP5PF	ENSBTAG00000000605	1.11573	0.99998	0.488277	protein_coding	46.3796	79.3609	151.084	44.8749	71.0917	89.8096
Fetal muscle	C-OCM vs C+OCM	MRPL39	ENSBTAG00000019542	1.0288	0.99998	0.844682	protein_coding	12.4492	17.0899	26.7424	13.095	16.4396	18.5271
Fetal muscle	C-OCM vs C+OCM	NSUN3	ENSBTAG00000015728	1.09295	0.99998	0.60389	protein_coding	6.64914	10.0372	15.6452	5.98619	9.06516	11.349
Fetal muscle	C-OCM vs C+OCM	CPOX	ENSBTAG00000004124	-1.33243	0.99998	0.188012	protein_coding	2.97117	6.26748	9.10575	3.05549	8.41031	13.6829
Fetal muscle	C-OCM vs C+OCM	NIT2	ENSBTAG00000004833	1.03193	0.99998	0.839329	protein_coding	12.6934	17.5748	24.5121	11.9724	16.9347	25.5765
Fetal muscle	C-OCM vs C+OCM	TOMM70	ENSBTAG00000014302	1.09616	0.99998	0.500927	protein_coding	61.9208	83.4571	139.715	64.9738	76.0064	91.469
Fetal muscle	C-OCM vs C+OCM	TRMT10C	ENSBTAG00000024027	1.03269	0.99998	0.845385	protein_coding	7.69742	11.1292	20.1932	8.97928	10.6458	12.4378
Fetal muscle	C-OCM vs C+OCM	ABHD10	ENSBTAG00000004601	1.04615	0.99998	0.768916	protein_coding	12.3304	16.9013	27.4701	12.1786	16.0224	19.5771
Fetal muscle	C-OCM vs C+OCM	ATG3	ENSBTAG00000009084	-1.1426	0.99998	0.293852	protein_coding	21.3924	23.8871	26.7986	24.2704	27.1633	30.1184
Fetal muscle	C-OCM vs C+OCM	TIMMDC1	ENSBTAG00000012581	-1.08652	0.99998	0.617566	protein_coding	4.90243	11.4066	19.1017	9.60703	12.3411	15.0852
Fetal muscle	C-OCM vs C+OCM	COX17	ENSBTAG00000002182	1.05935	0.99998	0.768245	protein_coding	20.3752	62.0579	124.938	32.924	58.5831	88.5001
Fetal muscle	C-OCM vs C+OCM	NDUFB4	ENSBTAG00000015892	-1.06331	0.99998	0.727278	protein_coding	16.7367	28.9767	57.6407	16.6859	30.7972	45.2779
Fetal muscle	C-OCM vs C+OCM	FAM162A	ENSBTAG00000011140	1.22671	0.99998	0.23126	protein_coding	17.494	45.8142	84.6783	22.1214	37.3168	52.3748
Fetal muscle	C-OCM vs C+OCM	RPL35A	ENSBTAG00000014208	1.01928	0.99998	0.92349	protein_coding	195.565	397.997	946.466	245.864	390.453	634.669
Fetal muscle	C-OCM vs C+OCM	BDH1	ENSBTAG00000000448	-4.94959	0.0509107	0.0001565	protein_coding	0.297117	1.75243	3.51813	1.3095	8.79107	48.7323
Fetal muscle	C-OCM vs C+OCM	OPA1	ENSBTAG00000019514	1.19411	0.99998	0.282802	protein_coding	18.2727	27.9714	58.3966	18.1147	23.3336	31.8917
Fetal muscle	C-OCM vs C+OCM	P3H2	ENSBTAG00000021025	-1.11607	0.99998	0.504532	protein_coding	21.1028	41.8639	76.4042	26.8261	46.8046	77.9939
Fetal muscle	C-OCM vs C+OCM	EHHADH	ENSBTAG00000019625	-1.01056	0.99998	0.972363	protein_coding	0.297117	4.52889	8.18645	1.31696	4.56922	13.4724
Fetal muscle	C-OCM vs C+OCM	PARL	ENSBTAG00000014460	-1.01549	0.99998	0.910926	protein_coding	19.9706	25.1422	32.98	18.165	25.4654	29.7988
Fetal muscle	C-OCM vs C+OCM	MCCC1	ENSBTAG00000006548	-1.2006	0.99998	0.281282	protein_coding	17.5733	21.6633	34.565	17.7191	25.9268	52.8371
Fetal muscle	C-OCM vs C+OCM	DNAJC19	ENSBTAG00000023513	1.3597	0.99998	0.0934338	protein_coding	12.079	19.6849	34.0199	7.53434	14.431	21.2612
Fetal muscle	C-OCM vs C+OCM	NDUFB5	ENSBTAG00000002463	1.07304	0.99998	0.632187	protein_coding	29.5937	42.1096	72.7684	27.8098	39.1283	55.8895
Fetal muscle	C-OCM vs C+OCM	MRPL47	ENSBTAG00000002462	1.07775	0.99998	0.633036	protein_coding	11.961	16.9808	23.2859	10.4919	15.6445	19.9698
Fetal muscle	C-OCM vs C+OCM	MFN1	ENSBTAG00000010485	1.21803	0.99998	0.244489	protein_coding	29.8602	56.7662	124.616	37.7553	46.5201	60.2747
Fetal muscle	C-OCM vs C+OCM	GTPBP6	ENSBTAG00000054315	1.03399	0.99998	0.809895	protein_coding	23.6497	38.0898	48.6999	27.7635	36.8806	51.0023
Fetal muscle	C-OCM vs C+OCM	NCEH1	ENSBTAG00000020073	1.34269	0.99998	0.0654975	protein_coding	13.0731	24.9862	48.2091	15.2881	18.545	22.2479
Fetal muscle	C-OCM vs C+OCM	GFM1	ENSBTAG00000027795	1.00697	0.99998	0.966107	protein_coding	17.2328	26.3419	41.2961	13.6406	26.0934	42.9433
Fetal muscle	C-OCM vs C+OCM	EIF2A	ENSBTAG00000009106	1.1866	0.99998	0.200017	protein_coding	52.6977	70.0837	122.797	53.0346	58.9078	67.0866
Fetal muscle	C-OCM vs C+OCM	SLC25A36	ENSBTAG00000015310	1.21525	0.99998	0.250939	protein_coding	32.5343	67.919	150.813	33.6391	55.8112	79.9879
Fetal muscle	C-OCM vs C+OCM	MRPS22	ENSBTAG00000047608	1.12299	0.99998	0.421623	protein_coding	17.2802	22.7013	28.2261	13.3993	20.1153	25.8923
Fetal muscle	C-OCM vs C+OCM	ESYT3	ENSBTAG00000008111	-3.71827	0.908768	0.02713	protein_coding	0	0.116168	0.517372	0	0.487656	1.39049
Fetal muscle	C-OCM vs C+OCM	PCCB	ENSBTAG00000015221	-1.26466	0.99998	0.254567	protein_coding	14.1131	21.1071	26.0728	15.1683	26.6783	82.4133
Fetal muscle	C-OCM vs C+OCM	ACAD11	ENSBTAG00000031010	1.23374	0.99998	0.242222	protein_coding	9.2369	15.2741	28.3797	9.50979	12.2946	18.1036
Fetal muscle	C-OCM vs C+OCM	MRPL3	ENSBTAG00000030942	-1.02671	0.99998	0.863941	protein_coding	15.2157	21.1845	28.1729	13.6485	21.6563	26.7343
Fetal muscle	C-OCM vs C+OCM	NDUFV3	ENSBTAG00000021491	1.02771	0.99998	0.840273	protein_coding	43.5317	67.151	83.9689	51.0689	65.3125	82.9396
Fetal muscle	C-OCM vs C+OCM	YBEY	ENSBTAG00000003161	1.09628	0.99998	0.520028	protein_coding	20.487	26.3319	35.5055	18.3141	24.0158	32.0013
Fetal muscle	C-OCM vs C+OCM	CBR3	ENSBTAG00000018688	-1.11844	0.99998	0.554364	protein_coding	5.82147	10.5966	16.1929	5.50729	11.8705	18.7694
Fetal muscle	C-OCM vs C+OCM	OXNAD1	ENSBTAG00000004891	-1.14375	0.99998	0.423099	protein_coding	5.05099	7.32205	8.58344	6.44682	8.37972	11.2621
Fetal muscle	C-OCM vs C+OCM	HIBCH	ENSBTAG00000007787	1.05543	0.99998	0.747777	protein_coding	6.52825	10.0634	13.9645	6.95245	9.42219	13.9987
Fetal muscle	C-OCM vs C+OCM	OSGEPL1	ENSBTAG00000012557	1.0419	0.99998	0.814353	protein_coding	5.44021	7.01251	10.7333	5.47014	6.56904	7.78874
Fetal muscle	C-OCM vs C+OCM	MTX2	ENSBTAG00000006693	1.17475	0.99998	0.243706	protein_coding	18.6332	28.5367	39.2949	19.4035	24.1786	27.297
Fetal muscle	C-OCM vs C+OCM	ATP5MC3	ENSBTAG00000002944	-1.00478	0.99998	0.974338	protein_coding	100.57	144.951	180.581	108.205	145.584	205.981
Fetal muscle	C-OCM vs C+OCM	PDK1	ENSBTAG00000016836	1.27395	0.99998	0.0792709	protein_coding	58.3835	84.3412	135.167	52.7122	66.1303	80.5863
Fetal muscle	C-OCM vs C+OCM	METAP1D	ENSBTAG00000019075	-1.02183	0.99998	0.907772	protein_coding	2.92924	5.73827	7.696	4.29788	5.81927	6.95492
Fetal muscle	C-OCM vs C+OCM	SLC25A12	ENSBTAG00000016762	1.4014	0.823429	0.0207863	protein_coding	46.705	62.9959	107.515	33.5227	44.8433	51.6945
Fetal muscle	C-OCM vs C+OCM	CYBRD1	ENSBTAG00000007898	-1.44715	0.99998	0.217419	protein_coding	1.08804	3.92923	14.8903	2.6968	5.74928	9.48062
Fetal muscle	C-OCM vs C+OCM	METTL8	ENSBTAG00000016430	1.25506	0.99998	0.152008	protein_coding	9.53324	13.3176	21.8305	7.33168	10.476	12.4884
Fetal muscle	C-OCM vs C+OCM	METTL5	ENSBTAG00000026008	-1.0166	0.99998	0.917865	protein_coding	8.69185	11.3397	15.8958	8.1045	11.4836	14.726
Fetal muscle	C-OCM vs C+OCM	FASTKD1	ENSBTAG00000010743	1.19056	0.99998	0.368732	protein_coding	6.77664	10.9372	23.8317	4.04506	9.10733	11.8692
Fetal muscle	C-OCM vs C+OCM	ABCB11	ENSBTAG00000026885				protein_coding	0	0	0	0	0	0
Fetal muscle	C-OCM vs C+OCM	GPD2	ENSBTAG00000009770	1.43831	0.99998	0.0765087	protein_coding	12.612	27.303	75.4972	10.8033	18.9224	27.3658
Fetal muscle	C-OCM vs C+OCM	MMADHC	ENSBTAG00000015962	1.16009	0.99998	0.323125	protein_coding	43.6662	62.7094	114.974	38.4119	53.9667	68.482
Fetal muscle	C-OCM vs C+OCM	DBI	ENSBTAG00000009517	-1.67563	0.900138	0.0256224	protein_coding	41.0907	57.1028	93.2947	33.5227	95.6626	332.39
Fetal muscle	C-OCM vs C+OCM	TMEM177	ENSBTAG00000009058	-1.14932	0.99998	0.424154	protein_coding	2.91074	5.52067	7.10531	5.47317	6.47862	7.38492
Fetal muscle	C-OCM vs C+OCM	PTPN4	ENSBTAG00000020855	1.48109	0.99998	0.0541416	protein_coding	19.7583	42.8247	124.98	18.1679	28.8525	42.1097
Fetal muscle	C-OCM vs C+OCM	GLS	ENSBTAG00000007863	-1.10188	0.99998	0.565736	protein_coding	13.2217	24.5336	38.0215	16.1808	27.0105	41.0776
Fetal muscle	C-OCM vs C+OCM	COQ10B	ENSBTAG00000004659	1.24997	0.99998	0.179264	protein_coding	11.9453	15.6649	26.0147	10.4944	12.3851	14.2953
Fetal muscle	C-OCM vs C+OCM	HSPD1	ENSBTAG00000012586	-1.09908	0.99998	0.555434	protein_coding	109.895	134.158	179.738	93.4157	147.358	242.398
Fetal muscle	C-OCM vs C+OCM	HSPE1	ENSBTAG00000012589	-1.07332	0.99998	0.677858	protein_coding	49.1461	85.5769	173.813	44.8749	91.8206	130.198
Fetal muscle	C-OCM vs C+OCM	MARS2	ENSBTAG00000002056	-1.12976	0.99998	0.4925	protein_coding	3.90792	5.71063	10.3695	5.78361	6.31559	7.22471
Fetal muscle	C-OCM vs C+OCM	MAIP1	ENSBTAG00000019231	1.09535	0.99998	0.596387	protein_coding	4.67257	6.29589	8.05268	4.80351	5.68304	7.15722
Fetal muscle	C-OCM vs C+OCM	NIF3L1	ENSBTAG00000018282	1.01162	0.99998	0.946914	protein_coding	4.60531	7.38128	9.64181	5.78361	7.24888	8.42026
Fetal muscle	C-OCM vs C+OCM	NDUFB3	ENSBTAG00000012760	-1.1157	0.99998	0.552658	protein_coding	7.27684	22.3863	38.4766	15.0426	24.9779	32.9294
Fetal muscle	C-OCM vs C+OCM	CASP8	ENSBTAG00000015718	-1.25456	0.99998	0.330041	protein_coding	1.60802	4.46857	8.2995	3.49812	5.66924	8.84858
Fetal muscle	C-OCM vs C+OCM	NDUFS1	ENSBTAG00000021976	1.18734	0.99998	0.306204	protein_coding	50.807	74.4802	140.443	40.9217	62.6496	123.567
Fetal muscle	C-OCM vs C+OCM	FASTKD2	ENSBTAG00000016193	1.23888	0.99998	0.142085	protein_coding	14.2654	18.2668	27.652	12.1352	14.6213	19.434
Fetal muscle	C-OCM vs C+OCM	IDH1	ENSBTAG00000020527	-3.38206	0.0478608	0.0001413	protein_coding	11.8476	18.4922	27.0141	15.2049	62.5784	318.181
Fetal muscle	C-OCM vs C+OCM	ACADL	ENSBTAG00000010579	1.06751	0.99998	0.727184	protein_coding	6.68513	8.7937	11.0013	5.57335	8.20935	18.8403
Fetal muscle	C-OCM vs C+OCM	CPS1	ENSBTAG00000016662	-1.53662	0.99998	0.323995	protein_coding	0	0.398472	1.0658	0.218249	0.586299	0.95779
Fetal muscle	C-OCM vs C+OCM	ATIC	ENSBTAG00000019274	1.14404	0.99998	0.32889	protein_coding	107.303	132.154	190.835	100.504	115.37	126.409
Fetal muscle	C-OCM vs C+OCM	BCS1L	ENSBTAG00000003813	1.03868	0.99998	0.816231	protein_coding	8.61639	13.039	16.5791	9.93034	12.5318	16.0654
Fetal muscle	C-OCM vs C+OCM	CYP27A1	ENSBTAG00000013489	-1.19802	0.99998	0.227295	protein_coding	12.7345	18.2585	26.3631	18.6566	22.0184	25.9137
Fetal muscle	C-OCM vs C+OCM	ABCB6	ENSBTAG00000020607	-1.14127	0.99998	0.366356	protein_coding	15.9481	19.9	26.7633	16.3072	22.7205	30.1024
Fetal muscle	C-OCM vs C+OCM	MRPL44	ENSBTAG00000011514	1.07217	0.99998	0.629512	protein_coding	13.1412	17.8647	25.7006	13.9334	16.6063	18.4518
Fetal muscle	C-OCM vs C+OCM	MFF	ENSBTAG00000021319	1.08866	0.99998	0.51338	protein_coding	28.3747	37.1697	49.8464	29.2085	33.981	39.891
Fetal muscle	C-OCM vs C+OCM	AK2	ENSBTAG00000017605	1.03686	0.99998	0.781858	protein_coding	58.6661	73.6628	97.1572	53.6693	70.9311	91.3598
Fetal muscle	C-OCM vs C+OCM	FABP3	ENSBTAG00000016819	-1.0621	0.99998	0.736604	protein_coding	12.9375	19.4308	29.8602	9.6833	20.6366	28.5294
Fetal muscle	C-OCM vs C+OCM	MECR	ENSBTAG00000017253	-1.12701	0.99998	0.442528	protein_coding	7.64068	11.3261	14.7049	9.49533	12.7904	16.7613
Fetal muscle	C-OCM vs C+OCM	SESN2	ENSBTAG00000002363	-1.40488	0.99998	0.133156	protein_coding	2.91074	4.11017	5.49666	2.27475	5.80208	10.4201
Fetal muscle	C-OCM vs C+OCM	ATP5IF1	ENSBTAG00000006342	-1.0422	0.99998	0.820052	protein_coding	32.0181	111.423	169.802	74.8273	116.139	146.905
Fetal muscle	C-OCM vs C+OCM	IFI6	ENSBTAG00000007554	-1.10269	0.99998	0.603655	protein_coding	4.00226	12.2907	17.827	7.90177	13.5873	18.4421
Fetal muscle	C-OCM vs C+OCM	MTFR1L	ENSBTAG00000021781	1.12999	0.99998	0.346111	protein_coding	42.1484	52.4872	67.8565	38.9575	46.3037	53.6362
Fetal muscle	C-OCM vs C+OCM	CLIC4	ENSBTAG00000009470	-1.20592	0.99998	0.218369	protein_coding	31.3563	43.8358	65.6735	39.1757	52.8226	68.2605
Fetal muscle	C-OCM vs C+OCM	HMGCL	ENSBTAG00000021832	-1.08153	0.99998	0.618764	protein_coding	10.3695	13.9527	18.1241	11.4563	15.0613	18.9456
Fetal muscle	C-OCM vs C+OCM	PINK1	ENSBTAG00000006084	1.16897	0.99998	0.274197	protein_coding	177.381	243.378	273.945	153.164	208.215	276.74
Fetal muscle	C-OCM vs C+OCM	MUL1	ENSBTAG00000020850	1.01332	0.99998	0.926315	protein_coding	18.374	43.408	51.5135	31.8919	42.9236	51.122
Fetal muscle	C-OCM vs C+OCM	AKR7A2	ENSBTAG00000012289	-1.12329	0.99998	0.408794	protein_coding	18.7379	28.6352	32.883	20.7452	32.2648	44.2844
Fetal muscle	C-OCM vs C+OCM	ALDH4A1	ENSBTAG00000030335	1.03269	0.99998	0.838106	protein_coding	76.043	132.761	172.999	79.6782	128.588	159.459
Fetal muscle	C-OCM vs C+OCM	SDHB	ENSBTAG00000008314	1.10258	0.99998	0.545357	protein_coding	113.345	203.587	310.487	114.273	184.629	227.241
Fetal muscle	C-OCM vs C+OCM	HSPB7	ENSBTAG00000055045	1.06839	0.99998	0.757785	protein_coding	265.423	389.976	590.965	163.572	365.012	1085.89
Fetal muscle	C-OCM vs C+OCM	MPC2	ENSBTAG00000020968	1.01552	0.99998	0.924351	protein_coding	14.6462	23.5882	32.0181	13.6237	23.1456	39.049
Fetal muscle	C-OCM vs C+OCM	ALDH9A1	ENSBTAG00000017852	-1.01157	0.99998	0.929812	protein_coding	81.1235	99.7445	135.349	83.0883	100.736	135.987
Fetal muscle	C-OCM vs C+OCM	MGST3	ENSBTAG00000010265	-1.15876	0.99998	0.403152	protein_coding	70.3016	106.905	172.773	63.1646	123.848	248.082
Fetal muscle	C-OCM vs C+OCM	SDHC	ENSBTAG00000015853	1.26648	0.99998	0.0694239	protein_coding	42.4739	54.7869	66.0435	34.5095	43.2739	53.5103
Fetal muscle	C-OCM vs C+OCM	TOMM40L	ENSBTAG00000009213	1.05417	0.99998	0.719564	protein_coding	16.6804	21.0886	24.1874	14.4105	19.9712	28.1026
Fetal muscle	C-OCM vs C+OCM	NDUFS2	ENSBTAG00000002203	-1.10688	0.99998	0.51736	protein_coding	111.23	145.909	181.836	105.894	161.453	292.183
Fetal muscle	C-OCM vs C+OCM	PPOX	ENSBTAG00000021894	-1.05217	0.99998	0.709517	protein_coding	12.9164	23.6162	28.5397	22.3883	25.0041	27.8554
Fetal muscle	C-OCM vs C+OCM	NIT1	ENSBTAG00000020153	-1.01872	0.99998	0.899138	protein_coding	14.6462	19.1358	24.6607	13.3141	19.3708	23.7892
Fetal muscle	C-OCM vs C+OCM	TSTD1	ENSBTAG00000017856	-1.07435	0.99998	0.742929	protein_coding	2.58686	3.91101	6.38801	1.96099	4.19301	5.70064
Fetal muscle	C-OCM vs C+OCM	MRPL24	ENSBTAG00000001520	1.08306	0.99998	0.645214	protein_coding	17.1686	29.6965	60.4633	15.6879	27.4048	36.4778
Fetal muscle	C-OCM vs C+OCM	NAXE	ENSBTAG00000000404	1.10252	0.99998	0.493721	protein_coding	21.2773	24.2957	26.6612	13.0045	22.0516	30.3129
Fetal muscle	C-OCM vs C+OCM	SLC25A44	ENSBTAG00000009431	-1.09433	0.99998	0.532402	protein_coding	15.8958	19.6837	23.4678	13.7497	21.5158	28.1026
Fetal muscle	C-OCM vs C+OCM	MSTO1	ENSBTAG00000026613	-1.08796	0.99998	0.575786	protein_coding	11.7983	19.0671	23.4311	14.0313	20.7188	24.9809
Fetal muscle	C-OCM vs C+OCM	DAP3	ENSBTAG00000001199	-1.03519	0.99998	0.807837	protein_coding	13.0565	15.4199	18.9198	13.7679	15.7787	19.6824
Fetal muscle	C-OCM vs C+OCM	FDPS	ENSBTAG00000003948	-1.16346	0.99998	0.267133	protein_coding	26.6072	29.3603	33.1285	26.8181	34.089	59.5733
Fetal muscle	C-OCM vs C+OCM	PKLR	ENSBTAG00000017056	-1.65429	0.99998	0.279547	protein_coding	0	0.32985	1.13915	0.283874	0.595019	1.26408
Fetal muscle	C-OCM vs C+OCM	MTX1	ENSBTAG00000014840	-1.15103	0.99998	0.386595	protein_coding	10.5514	15.3252	19.3774	10.7447	17.6498	27.4711
Fetal muscle	C-OCM vs C+OCM	FLAD1	ENSBTAG00000000186	-1.05419	0.99998	0.755594	protein_coding	7.64068	15.4404	24.0665	11.3531	16.2772	21.0507
Fetal muscle	C-OCM vs C+OCM	SMCP	ENSBTAG00000005437	2.05782		0.57457	protein_coding	0	0.0151117	0.120893	0	0	0
Fetal muscle	C-OCM vs C+OCM	THEM4	ENSBTAG00000004772	-3.05405	0.721466	0.0120335	protein_coding	0	0.611651	1.51172	0.598619	1.88486	8.63077
Fetal muscle	C-OCM vs C+OCM	TDRKH	ENSBTAG00000021594	-2.79445	0.99998	0.073802	protein_coding	0	0.095267	0.325471	0	0.335648	0.842026
Fetal muscle	C-OCM vs C+OCM	MRPL9	ENSBTAG00000000797	-1.05491	0.99998	0.695074	protein_coding	48.5729	74.5312	101.317	56.6624	78.6375	99.3591
Fetal muscle	C-OCM vs C+OCM	PI4KB	ENSBTAG00000007320	-1.05269	0.99998	0.674503	protein_coding	61.8531	83.3136	97.561	68.9609	87.82	105.721
Fetal muscle	C-OCM vs C+OCM	MLLT11	ENSBTAG00000015369	-1.01888	0.99998	0.91888	protein_coding	11.1752	17.9935	25.8492	9.05178	18.3422	34.241
Fetal muscle	C-OCM vs C+OCM	TARS2	ENSBTAG00000003799	-1.09687	0.99998	0.464691	protein_coding	22.0124	28.0171	33.6318	23.9874	30.6993	34.6786
Fetal muscle	C-OCM vs C+OCM	MRPS21	ENSBTAG00000024378	1.03979	0.99998	0.806057	protein_coding	13.6698	20.9213	32.0886	12.1352	20.0844	26.9485
Fetal muscle	C-OCM vs C+OCM	BOLA1	ENSBTAG00000006050	-1.0709	0.99998	0.748665	protein_coding	3.27458	10.9128	21.9866	5.16051	11.6851	15.3246
Fetal muscle	C-OCM vs C+OCM	PEX11B	ENSBTAG00000008372	-1.02074	0.99998	0.900057	protein_coding	8.21813	11.2804	13.8979	6.95245	11.4675	14.3812
Fetal muscle	C-OCM vs C+OCM	ACP6	ENSBTAG00000017051	1.37416	0.99998	0.101432	protein_coding	4.02634	7.59336	10.037	3.05234	5.51628	7.63872
Fetal muscle	C-OCM vs C+OCM	HMGCS2	ENSBTAG00000003898	-4.24681		0.210469	protein_coding	0	0	0	0	0.0451085	0.31576
Fetal muscle	C-OCM vs C+OCM	HSD3B1	ENSBTAG00000006769	-1.07329		0.932088	protein_coding	0	0.0203419	0.162735	0	0.0328026	0.126408
Fetal muscle	C-OCM vs C+OCM	HAO2	ENSBTAG00000000123	-3.2017		0.315008	protein_coding	0	0	0	0	0.0370172	0.25912
Fetal muscle	C-OCM vs C+OCM	WARS2	ENSBTAG00000005064	-1.09883	0.99998	0.558362	protein_coding	7.46579	9.22455	11.544	7.20527	10.0827	14.7318
Fetal muscle	C-OCM vs C+OCM	SLC16A1	ENSBTAG00000015107	-1.61244	0.99998	0.04325	protein_coding	6.38801	13.1887	22.7401	7.20223	21.2533	57.784
Fetal muscle	C-OCM vs C+OCM	ATP5PB	ENSBTAG00000006441	1.13863	0.99998	0.378915	protein_coding	120.831	176.127	220.906	119.93	154.58	175.576
Fetal muscle	C-OCM vs C+OCM	AHCYL1	ENSBTAG00000018893	-1.05926	0.99998	0.64967	protein_coding	46.5176	56.3187	79.4995	48.8264	59.4412	66.9411
Fetal muscle	C-OCM vs C+OCM	DBT	ENSBTAG00000006320	1.09995	0.99998	0.601095	protein_coding	10.4446	17.8734	39.113	11.0216	16.1839	28.2079
Fetal muscle	C-OCM vs C+OCM	ABCD3	ENSBTAG00000009698	-1.01565	0.99998	0.924406	protein_coding	9.53324	14.7956	22.7401	12.6969	14.9831	21.5769
Fetal muscle	C-OCM vs C+OCM	GCLM	ENSBTAG00000007842	1.04531	0.99998	0.818519	protein_coding	3.7477	5.74157	10.7333	3.71144	5.37449	6.63096
Fetal muscle	C-OCM vs C+OCM	KYAT3	ENSBTAG00000000505	1.11783	0.99998	0.680223	protein_coding	1.20893	4.67073	7.1308	1.16604	4.16458	8.62085
Fetal muscle	C-OCM vs C+OCM	SH3GLB1	ENSBTAG00000031171	1.20428	0.99998	0.167579	protein_coding	44.645	57.1436	80.4091	41.0827	47.284	56.9885
Fetal muscle	C-OCM vs C+OCM	DDAH1	ENSBTAG00000034776	1.10815	0.99998	0.448094	protein_coding	29.2502	40.8808	59.4882	27.3939	36.7806	47.3735
Fetal muscle	C-OCM vs C+OCM	GNG5	ENSBTAG00000008122	1.13346	0.99998	0.383563	protein_coding	59.3984	91.5983	134	56.6624	80.7889	118.234
Fetal muscle	C-OCM vs C+OCM	ACADM	ENSBTAG00000024240	-1.26353	0.99998	0.192521	protein_coding	14.8558	23.7698	42.3876	20.8574	29.9664	67.8884
Fetal muscle	C-OCM vs C+OCM	CRYZ	ENSBTAG00000003162	1.00803	0.99998	0.954813	protein_coding	50.9971	60.8524	100.238	48.5088	60.2346	90.8336
Fetal muscle	C-OCM vs C+OCM	AK4	ENSBTAG00000030674	1.02931	0.99998	0.887296	protein_coding	5.3481	8.89618	18.7379	4.36499	8.57365	15.9985
Fetal muscle	C-OCM vs C+OCM	OMA1	ENSBTAG00000017326	1.17237	0.99998	0.428623	protein_coding	2.78055	5.19862	7.45876	2.72812	4.39376	5.98619
Fetal muscle	C-OCM vs C+OCM	DHCR24	ENSBTAG00000004688	1.23132	0.99998	0.277071	protein_coding	31.1973	72.3926	107.731	12.5493	58.8066	86.2024
Fetal muscle	C-OCM vs C+OCM	PARS2	ENSBTAG00000040313	-1.11237	0.99998	0.705793	protein_coding	0.93127	2.06497	3.10117	0.38868	2.278	3.69036
Fetal muscle	C-OCM vs C+OCM	MRPL37	ENSBTAG00000010715	-1.09244	0.99998	0.488829	protein_coding	36.2952	42.7728	53.6767	37.2904	46.6459	57.5247
Fetal muscle	C-OCM vs C+OCM	CPT2	ENSBTAG00000014649	1.0434	0.99998	0.782019	protein_coding	18.9516	22.22	27.0734	14.8623	21.2448	40.6278
Fetal muscle	C-OCM vs C+OCM	SCP2	ENSBTAG00000003746	1.00665	0.99998	0.960107	protein_coding	37.4213	43.5575	52.3932	32.3254	43.1611	64.836
Fetal muscle	C-OCM vs C+OCM	ECHDC2	ENSBTAG00000002910	-1.19546	0.99998	0.376714	protein_coding	8.61639	12.6185	17.3436	7.43113	15.1031	31.0497
Fetal muscle	C-OCM vs C+OCM	COA7	ENSBTAG00000002050	-1.00511	0.99998	0.982354	protein_coding	1.63414	4.13119	6.77004	1.74599	4.162	5.98619
Fetal muscle	C-OCM vs C+OCM	TXNDC12	ENSBTAG00000011024	-1.03384	0.99998	0.800331	protein_coding	23.0865	26.6305	33.0353	21.0611	27.5163	35.2598
Fetal muscle	C-OCM vs C+OCM	NRDC	ENSBTAG00000021174	1.13597	0.99998	0.326367	protein_coding	61.4609	81.5298	126.435	58.1478	71.5849	78.4137
Fetal muscle	C-OCM vs C+OCM	ATPAF1	ENSBTAG00000000094	1.06761	0.99998	0.601375	protein_coding	38.0801	46.2538	53.8486	33.6104	43.2016	56.8368
Fetal muscle	C-OCM vs C+OCM	NSUN4	ENSBTAG00000015891	1.05373	0.99998	0.815656	protein_coding	2.22838	3.32461	4.71932	1.85512	3.19668	4.63114
Fetal muscle	C-OCM vs C+OCM	UQCRH	ENSBTAG00000009603	-1.05627	0.99998	0.695001	protein_coding	38.1821	47.0504	58.1323	33.4029	49.6812	77.1506
Fetal muscle	C-OCM vs C+OCM	MMACHC	ENSBTAG00000017027	-1.05592	0.99998	0.783056	protein_coding	3.63842	5.7715	9.50774	4.04506	6.05527	8.4026
Fetal muscle	C-OCM vs C+OCM	MUTYH	ENSBTAG00000011242	-1.25849	0.99998	0.197359	protein_coding	7.27684	10.9217	15.392	7.5426	13.7778	24.553
Fetal muscle	C-OCM vs C+OCM	CFAP57	ENSBTAG00000021547	-1.37802	0.99998	0.542713	protein_coding	0	0.286269	0.909605	0	0.371469	1.09125
Fetal muscle	C-OCM vs C+OCM	SLC2A1	ENSBTAG00000009617	-1.01986	0.99998	0.888159	protein_coding	17.9756	25.2527	31.0265	17.8964	25.8814	31.4874
Fetal muscle	C-OCM vs C+OCM	TRIT1	ENSBTAG00000013832	1.23774	0.99998	0.136598	protein_coding	18.8773	25.855	41.1141	16.8123	20.7701	26.8181
Fetal muscle	C-OCM vs C+OCM	NDUFS5	ENSBTAG00000010232	1.01072	0.99998	0.95304	protein_coding	42.7994	77.8637	163.711	45.4125	77.0215	121.783
Fetal muscle	C-OCM vs C+OCM	YRDC	ENSBTAG00000006510	-1.04485	0.99998	0.773828	protein_coding	9.82373	12.8354	15.5294	10.8949	13.5542	15.6768
Fetal muscle	C-OCM vs C+OCM	MRPS15	ENSBTAG00000024097	1.00805	0.99998	0.967282	protein_coding	8.00452	18.9045	37.5853	8.97928	18.7421	28.9446
Fetal muscle	C-OCM vs C+OCM	EFHD1	ENSBTAG00000014596	1.06655	0.99998	0.707566	protein_coding	10.3372	15.0092	21.9693	9.1857	14.1151	20.9519
Fetal muscle	C-OCM vs C+OCM	NDUFA10	ENSBTAG00000003279	-1.07852	0.99998	0.609753	protein_coding	54.3944	71.9111	103.759	49.1728	77.54	133.356
Fetal muscle	C-OCM vs C+OCM	AGXT	ENSBTAG00000005797	3.08247		0.355961	protein_coding	0	0.0319813	0.137429	0	0	0
Fetal muscle	C-OCM vs C+OCM	MTERF4	ENSBTAG00000000784	1.19439	0.99998	0.240412	protein_coding	16.4247	20.0692	32.9277	13.5288	16.6478	20.9519
Fetal muscle	C-OCM vs C+OCM	DTYMK	ENSBTAG00000015408	-1.14214	0.99998	0.418894	protein_coding	11.2791	18.6009	24.6317	12.571	21.2811	32.0826
Fetal muscle	C-OCM vs C+OCM	D2HGDH	ENSBTAG00000002847	-1.08522	0.99998	0.555722	protein_coding	22.5582	36.9774	46.6325	30.1374	40.2367	48.1963
Fetal muscle	C-OCM vs C+OCM	NEU4	ENSBTAG00000014833	-1.01039	0.99998	0.970545	protein_coding	0	2.80767	5.49715	1.79586	2.86777	4.40005
Fetal muscle	C-OCM vs C+OCM	ABCA13	ENSBTAG00000003531	1.33185	0.99998	0.662551	protein_coding	0	0.321309	1.0658	0	0.236676	1.15779
Fetal muscle	C-OCM vs C+OCM	MTERF1	ENSBTAG00000045617	1.06037	0.99998	0.75843	protein_coding	3.5654	6.73193	11.461	4.5346	6.2773	8.56644
Fetal muscle	C-OCM vs C+OCM	PDK4	ENSBTAG00000014069	-1.05597	0.99998	0.790681	protein_coding	8.72923	15.6794	37.4757	10.4944	16.4859	35.3185
Fetal muscle	C-OCM vs C+OCM	SLC25A13	ENSBTAG00000003773	1.38636	0.99998	0.0479748	protein_coding	8.52637	10.5174	16.191	5.05633	7.46728	9.47279
Fetal muscle	C-OCM vs C+OCM	SDHAF3	ENSBTAG00000015925	1.03521	0.99998	0.900603	protein_coding	0.976412	2.52308	5.94234	0.825681	2.40455	4.47411
Fetal muscle	C-OCM vs C+OCM	NDUFA4	ENSBTAG00000011145	1.12503	0.99998	0.481938	protein_coding	100.001	207.24	317.088	114.666	184.134	240.3
Fetal muscle	C-OCM vs C+OCM	AGR2	ENSBTAG00000024406				protein_coding	0	0	0	0	0	0
Fetal muscle	C-OCM vs C+OCM	TOMM7	ENSBTAG00000051150	-1.015	0.99998	0.942547	protein_coding	5.82147	39.8935	65.5143	23.1191	40.5057	67.5481
Fetal muscle	C-OCM vs C+OCM	MALSU1	ENSBTAG00000019403	1.03006	0.99998	0.862207	protein_coding	5.80267	9.87686	13.4192	5.88298	9.60223	12.4905
Fetal muscle	C-OCM vs C+OCM	SLC25A40	ENSBTAG00000054987	1.15309	0.99998	0.492804	protein_coding	3.67108	5.28727	8.00452	2.5142	4.52154	7.15722
Fetal muscle	C-OCM vs C+OCM	ABCB4	ENSBTAG00000005653	2.98776	0.99998	0.109991	protein_coding	0	0.198494	0.412286	0	0.0445248	0.20642
Fetal muscle	C-OCM vs C+OCM	CROT	ENSBTAG00000021535	1.0943	0.99998	0.611341	protein_coding	7.16035	9.1821	17.4644	5.25167	8.25042	10.6306
Fetal muscle	C-OCM vs C+OCM	TMEM243	ENSBTAG00000038283	-1.10547	0.99998	0.54025	protein_coding	6.0909	9.62478	11.9606	7.52267	10.6215	13.4724
Fetal muscle	C-OCM vs C+OCM	FAM185A	ENSBTAG00000014879	1.05031	0.99998	0.874672	protein_coding	0.909605	2.23801	3.33089	0.218249	2.14411	4.78895
Fetal muscle	C-OCM vs C+OCM	ARMC10	ENSBTAG00000014161	-1.01887	0.99998	0.891424	protein_coding	14.5659	17.326	24.9232	15.4711	17.4261	19.1749
Fetal muscle	C-OCM vs C+OCM	PMPCB	ENSBTAG00000006876	1.04743	0.99998	0.774427	protein_coding	16.1997	19.994	29.2893	11.0216	19.0118	31.2602
Fetal muscle	C-OCM vs C+OCM	DLD	ENSBTAG00000001908	1.23968	0.99998	0.192766	protein_coding	39.9622	74.5523	147.902	32.9556	60.0711	83.6763
Fetal muscle	C-OCM vs C+OCM	LAMB1	ENSBTAG00000011412	-1.56864	0.99998	0.0388099	protein_coding	92.8055	195.986	506.188	115.395	307.501	604.105
Fetal muscle	C-OCM vs C+OCM	PNPLA8	ENSBTAG00000024387	1.34432	0.99998	0.0834223	protein_coding	12.6275	18.8883	35.4746	7.9661	13.9909	18.9907
Fetal muscle	C-OCM vs C+OCM	IMMP2L	ENSBTAG00000004398	1.28805	0.99998	0.278345	protein_coding	3.56061	6.02477	13.4622	2.31557	4.64612	8.50039
Fetal muscle	C-OCM vs C+OCM	HIBADH	ENSBTAG00000001036	1.06559	0.99998	0.626917	protein_coding	45.9727	60.0708	82.4102	45.2542	56.2135	68.5199
Fetal muscle	C-OCM vs C+OCM	CYCS	ENSBTAG00000022613	-1.10887	0.99998	0.507998	protein_coding	30.0247	43.2491	55.4901	28.0732	47.944	79.782
Fetal muscle	C-OCM vs C+OCM	GTPBP10	ENSBTAG00000032166	1.08373	0.99998	0.677818	protein_coding	4.01108	6.30386	12.0068	3.49199	5.73679	7.53434
Fetal muscle	C-OCM vs C+OCM	TBRG4	ENSBTAG00000010504	-1.01388	0.99998	0.918009	protein_coding	42.3876	59.5179	70.1784	46.6446	60.4103	82.4897
Fetal muscle	C-OCM vs C+OCM	OGDH	ENSBTAG00000006029	1.03043	0.99998	0.841406	protein_coding	250.531	358.384	452.383	262.979	347.823	433.334
Fetal muscle	C-OCM vs C+OCM	COA1	ENSBTAG00000012968	1.12871	0.99998	0.458876	protein_coding	13.8325	20.6842	31.4723	12.2616	18.2745	26.1164
Fetal muscle	C-OCM vs C+OCM	MRPL32	ENSBTAG00000000991	1.0046	0.99998	0.979539	protein_coding	4.65635	7.05138	9.41838	4.74767	7.05839	9.09901
Fetal muscle	C-OCM vs C+OCM	SUGCT	ENSBTAG00000032121	-1.14771	0.99998	0.61228	protein_coding	1.03474	1.36563	1.7827	0.758449	1.54282	2.31557
Fetal muscle	C-OCM vs C+OCM	AASS	ENSBTAG00000012128	1.34123	0.99998	0.0791191	protein_coding	18.3077	34.445	75.8611	20.5925	25.6144	31.4831
Fetal muscle	C-OCM vs C+OCM	NDUFA5	ENSBTAG00000009334	1.18004	0.99998	0.44097	protein_coding	8.13676	17.1236	45.0132	7.20527	14.4821	20.4063
Fetal muscle	C-OCM vs C+OCM	ARF5	ENSBTAG00000009366	-1.31086	0.99998	0.171174	protein_coding	2.36497	13.1399	18.5922	12.2118	17.304	23.7035
Fetal muscle	C-OCM vs C+OCM	SND1	ENSBTAG00000010692	-1.11276	0.99998	0.406754	protein_coding	54.0305	80.122	106.816	78.8971	89.3192	105.78
Fetal muscle	C-OCM vs C+OCM	NRF1	ENSBTAG00000014273	-1.06054	0.99998	0.754978	protein_coding	4.00226	6.44925	9.03181	4.40005	6.89992	9.90817
Fetal muscle	C-OCM vs C+OCM	CHCHD3	ENSBTAG00000024723	1.05448	0.99998	0.717995	protein_coding	85.0292	116.368	154.946	85.6644	110.279	160.511
Fetal muscle	C-OCM vs C+OCM	AKR1B10	ENSBTAG00000001582	2.50078		0.29382	protein_coding	0	0.147167	1.03991	0	0.0442329	0.30963
Fetal muscle	C-OCM vs C+OCM	STMP1	ENSBTAG00000051809	-1.04342	0.99998	0.724495	protein_coding	25.3423	31.8938	37.1143	28.6924	33.1164	37.1144
Fetal muscle	C-OCM vs C+OCM	FMC1	ENSBTAG00000053406	-1.12989	0.99998	0.527331	protein_coding	4.91187	9.99069	13.4192	5.67656	11.3069	20.0789
Fetal muscle	C-OCM vs C+OCM	ADCK2	ENSBTAG00000020484	-1.04888	0.99998	0.797433	protein_coding	2.36497	9.57011	13.468	7.63872	10.1391	11.2717
Fetal muscle	C-OCM vs C+OCM	NDUFB2	ENSBTAG00000021759	-1.04861	0.99998	0.759714	protein_coding	34.0192	56.0635	96.2659	39.5295	58.7753	78.5697
Fetal muscle	C-OCM vs C+OCM	MRPS33	ENSBTAG00000005285	1.07806	0.99998	0.631183	protein_coding	21.5624	37.2089	69.0797	21.3645	34.468	45.9938
Fetal muscle	C-OCM vs C+OCM	AGK	ENSBTAG00000019265	1.0307	0.99998	0.824877	protein_coding	15.4744	17.9287	19.5396	13.02	17.2847	21.0507
Fetal muscle	C-OCM vs C+OCM	SSBP1	ENSBTAG00000010931	1.01553	0.99998	0.928695	protein_coding	9.68275	13.9345	22.7294	8.21654	13.6679	20.4191
Fetal muscle	C-OCM vs C+OCM	GSTK1	ENSBTAG00000009839	-1.2158	0.99998	0.27241	protein_coding	4.83574	8.88625	13.7369	7.80654	10.816	14.946
Fetal muscle	C-OCM vs C+OCM	NOS3	ENSBTAG00000017680	-1.56004	0.99998	0.0992398	protein_coding	3.27458	16.6444	41.2534	8.65816	26.0274	53.4707
Fetal muscle	C-OCM vs C+OCM	ABCB8	ENSBTAG00000007759	-1.19509	0.99998	0.256647	protein_coding	13.4622	23.1035	29.9433	19.3034	27.662	50.8373
Fetal muscle	C-OCM vs C+OCM	FASTK	ENSBTAG00000011228	1.03167	0.99998	0.847746	protein_coding	62.217	113.996	159.106	73.8985	110.52	151.901
Fetal muscle	C-OCM vs C+OCM	ABCF2	ENSBTAG00000000607	-1.05527	0.99998	0.679248	protein_coding	30.111	39.4988	55.4859	31.4791	41.5739	55.6716
Fetal muscle	C-OCM vs C+OCM	ESYT2	ENSBTAG00000005483	1.10592	0.99998	0.563264	protein_coding	29.1175	71.0204	122.069	32.8465	64.1891	92.5465
Fetal muscle	C-OCM vs C+OCM	ACSS3	ENSBTAG00000018694	-1.55839	0.99998	0.0751133	protein_coding	4.1349	7.85973	11.961	3.97424	12.2333	36.3124
Fetal muscle	C-OCM vs C+OCM	DCN	ENSBTAG00000003505	-1.28287	0.99998	0.244624	protein_coding	240.284	548.446	1323.69	456.168	703.663	1043.63
Fetal muscle	C-OCM vs C+OCM	MRPL42	ENSBTAG00000002708	1.09411	0.99998	0.63828	protein_coding	5.20753	9.27	16.0443	4.12841	8.43558	11.7808
Fetal muscle	C-OCM vs C+OCM	NDUFA12	ENSBTAG00000014669	1.09473	0.99998	0.648392	protein_coding	9.52001	18.1082	42.1906	8.25681	16.5149	24.7345
Fetal muscle	C-OCM vs C+OCM	ATP5MC2	ENSBTAG00000005735	1.09708	0.99998	0.58985	protein_coding	166.094	338.397	576.852	210.652	308.46	412.327
Fetal muscle	C-OCM vs C+OCM	KRT5	ENSBTAG00000038384	-2.1683		0.373844	protein_coding	0	0.0129343	0.103474	0	0.0477288	0.119724
Fetal muscle	C-OCM vs C+OCM	LETMD1	ENSBTAG00000010924	1.09662	0.99998	0.570182	protein_coding	15.837	21.6666	40.2045	15.4957	19.6566	28.3736
Fetal muscle	C-OCM vs C+OCM	COX14	ENSBTAG00000000808	-1.18194	0.99998	0.330233	protein_coding	10.0057	25.0585	34.4656	15.6879	29.6297	44.6274
Fetal muscle	C-OCM vs C+OCM	TMBIM6	ENSBTAG00000018588	-1.03615	0.99998	0.821084	protein_coding	144.547	231.233	333.279	145.463	239.563	383.332
Fetal muscle	C-OCM vs C+OCM	ABCD2	ENSBTAG00000038043	-1.81343		0.461971	protein_coding	0	0.027737	0.118422	0	0.0606978	0.31576
Fetal muscle	C-OCM vs C+OCM	TMBIM4	ENSBTAG00000026993	1.03784	0.99998	0.778089	protein_coding	49.8747	62.9596	103.331	50.7794	60.5571	73.6301
Fetal muscle	C-OCM vs C+OCM	MSRB3	ENSBTAG00000044017	1.31632	0.99998	0.0653341	protein_coding	33.0353	53.6237	91.8701	26.0808	40.6532	61.6577
Fetal muscle	C-OCM vs C+OCM	SLC16A7	ENSBTAG00000021287	-1.54017	0.99998	0.178285	protein_coding	3.71396	7.34438	12.9183	2.07337	11.3021	52.2056
Fetal muscle	C-OCM vs C+OCM	ATP23	ENSBTAG00000017543	1.14584	0.99998	0.376876	protein_coding	11.0013	13.8575	18.374	8.97499	11.9436	14.0077
Fetal muscle	C-OCM vs C+OCM	TSFM	ENSBTAG00000016912	-1.06366	0.99998	0.694827	protein_coding	12.3706	14.754	16.1929	12.0037	15.6819	25.8603
Fetal muscle	C-OCM vs C+OCM	CYP27B1	ENSBTAG00000016906	-1.00156	0.99998	0.997039	protein_coding	0.114858	0.540618	1.09153	0	0.509922	0.884858
Fetal muscle	C-OCM vs C+OCM	NDUFA4L2	ENSBTAG00000031503	1.04672	0.99998	0.80364	protein_coding	8.73221	21.9511	32.9643	15.1719	20.9883	35.3699
Fetal muscle	C-OCM vs C+OCM	SHMT2	ENSBTAG00000031500	-1.10095	0.99998	0.544984	protein_coding	36.6968	53.3544	79.1852	41.6856	58.7773	94.9675
Fetal muscle	C-OCM vs C+OCM	ATP5F1B	ENSBTAG00000013315	1.10996	0.99998	0.511953	protein_coding	508.629	725.324	976.734	500.227	653.347	927.071
Fetal muscle	C-OCM vs C+OCM	SPRYD4	ENSBTAG00000009281	-1.1193	0.99998	0.474773	protein_coding	6.67215	9.06598	12.2311	8.1536	10.1107	12.8104
Fetal muscle	C-OCM vs C+OCM	GLS2	ENSBTAG00000009284	1.60935	0.99998	0.240952	protein_coding	0.148558	0.711133	1.24169	0	0.431395	0.884858
Fetal muscle	C-OCM vs C+OCM	CS	ENSBTAG00000004371	-1.00035	0.99998	0.99826	protein_coding	93.3287	118.592	185.741	74.0752	118.53	202.613
Fetal muscle	C-OCM vs C+OCM	COQ10A	ENSBTAG00000004367	1.03386	0.99998	0.817252	protein_coding	20.0113	27.697	40.4301	19.6099	26.8078	36.9439
Fetal muscle	C-OCM vs C+OCM	ESYT1	ENSBTAG00000009543	-1.13116	0.99998	0.391652	protein_coding	52.7382	76.1863	102.603	45.7232	86.1874	115.463
Fetal muscle	C-OCM vs C+OCM	SUOX	ENSBTAG00000006160	-1.16555	0.99998	0.324542	protein_coding	8.91351	15.2287	18.4738	13.5288	17.7706	29.6814
Fetal muscle	C-OCM vs C+OCM	BLOC1S1	ENSBTAG00000011918	1.05373	0.99998	0.785686	protein_coding	13.2802	46.4741	97.4543	26.6282	44.1026	68.9668
Fetal muscle	C-OCM vs C+OCM	SLC25A3	ENSBTAG00000012890	1.13136	0.99998	0.398651	protein_coding	178.195	226.897	358.384	158.01	200.43	284.921
Fetal muscle	C-OCM vs C+OCM	CHPT1	ENSBTAG00000002490	1.01412	0.99998	0.938404	protein_coding	15.4599	21.9177	38.3853	13.2001	21.5294	49.5743
Fetal muscle	C-OCM vs C+OCM	NT5DC3	ENSBTAG00000006013	1.15174	0.99998	0.591139	protein_coding	0.967148	2.52211	4.47947	0.982122	2.20495	3.30272
Fetal muscle	C-OCM vs C+OCM	TXNRD1	ENSBTAG00000013912	1.01642	0.99998	0.902879	protein_coding	24.3636	37.9668	54.0305	32.2604	37.2961	47.8902
Fetal muscle	C-OCM vs C+OCM	ALDH1L2	ENSBTAG00000006326	-1.20021	0.99998	0.396813	protein_coding	1.72287	5.27422	8.95044	3.95088	6.38286	9.50979
Fetal muscle	C-OCM vs C+OCM	POLR3B	ENSBTAG00000004781	1.06113	0.99998	0.676071	protein_coding	17.9756	22.1734	36.0204	18.7084	20.7778	22.5242
Fetal muscle	C-OCM vs C+OCM	MTERF2	ENSBTAG00000010144	1.32001	0.99998	0.0947494	protein_coding	11.0132	18.9325	38.7492	11.5032	14.2518	18.7966
Fetal muscle	C-OCM vs C+OCM	CRY1	ENSBTAG00000010149	1.21424	0.99998	0.143216	protein_coding	29.174	34.022	51.6656	22.7347	27.9259	38.5511
Fetal muscle	C-OCM vs C+OCM	TXN2	ENSBTAG00000000014	-1.08253	0.99998	0.598733	protein_coding	32.7458	55.511	69.3929	35.4011	60.105	100.096
Fetal muscle	C-OCM vs C+OCM	TST	ENSBTAG00000030650	-1.40793	0.99998	0.136489	protein_coding	5.12616	6.76644	10.3991	2.39448	9.49761	25.0503
Fetal muscle	C-OCM vs C+OCM	MPST	ENSBTAG00000030648	-1.16483	0.99998	0.294571	protein_coding	22.4575	31.6941	37.7338	21.7897	36.9132	47.6781
Fetal muscle	C-OCM vs C+OCM	YARS2	ENSBTAG00000011399	-1.06316	0.99998	0.723894	protein_coding	6.53657	11.9442	20.5571	8.62085	12.6412	17.472
Fetal muscle	C-OCM vs C+OCM	DNM1L	ENSBTAG00000011395	1.19546	0.99998	0.23251	protein_coding	26.592	39.5227	81.1368	29.6819	32.9544	37.1144
Fetal muscle	C-OCM vs C+OCM	MRPS35	ENSBTAG00000006369	1.17008	0.99998	0.343043	protein_coding	9.2369	13.2599	25.6509	9.60297	11.2108	14.946
Fetal muscle	C-OCM vs C+OCM	ETFRF1	ENSBTAG00000026624	1.14861	0.99998	0.3995	protein_coding	10.8648	15.7439	26.5605	9.85984	13.5578	16.209
Fetal muscle	C-OCM vs C+OCM	LDHB	ENSBTAG00000019603	-1.0203	0.99998	0.90446	protein_coding	285.072	346.947	469.731	221.467	353.938	668.253
Fetal muscle	C-OCM vs C+OCM	MGST1	ENSBTAG00000008541	-4.77802	0.0600459	0.0001928	protein_coding	1.46462	2.97094	5.64522	1.55641	14.21	85.0446
Fetal muscle	C-OCM vs C+OCM	HEBP1	ENSBTAG00000005868	-1.03387	0.99998	0.825028	protein_coding	13.1448	19.0837	24.1202	13.6485	19.7521	26.8261
Fetal muscle	C-OCM vs C+OCM	PHB2	ENSBTAG00000013123	-1.01356	0.99998	0.925271	protein_coding	52.2113	93.5843	123.898	62.9582	94.8949	115.395
Fetal muscle	C-OCM vs C+OCM	TPI1	ENSBTAG00000019782	-1.00406	0.99998	0.981359	protein_coding	360.133	679.671	960.727	484.468	682.444	1007.98
Fetal muscle	C-OCM vs C+OCM	GAPDH	ENSBTAG00000014731	1.06637	0.99998	0.720409	protein_coding	1376.09	2582.64	3322.66	1619.68	2421.89	3879.16
Fetal muscle	C-OCM vs C+OCM	MRPL51	ENSBTAG00000014729	1.05475	0.99998	0.696879	protein_coding	32.8725	45.8348	69.0797	33.4401	43.3675	51.3058
Fetal muscle	C-OCM vs C+OCM	NDUFA9	ENSBTAG00000005465	-1.00207	0.99998	0.989201	protein_coding	55.8182	88.2768	132.366	50.4698	88.3963	119.568
Fetal muscle	C-OCM vs C+OCM	TIGAR	ENSBTAG00000016650	1.18442	0.99998	0.422568	protein_coding	3.43572	4.35513	6.43206	1.74599	3.67001	4.9469
Fetal muscle	C-OCM vs C+OCM	HDHD5	ENSBTAG00000016995	-1.15229	0.99998	0.372941	protein_coding	12.5525	24.0656	31.5532	15.4218	27.7824	35.6809
Fetal muscle	C-OCM vs C+OCM	BCL2L13	ENSBTAG00000013956	-1.0007	0.99998	0.996156	protein_coding	80.591	116.2	149.301	87.1094	116.316	133.965
Fetal muscle	C-OCM vs C+OCM	BID	ENSBTAG00000013988	-1.18278	0.99998	0.286807	protein_coding	8.18645	22.3641	28.0354	20.2333	26.5424	36.052
Fetal muscle	C-OCM vs C+OCM	GCAT	ENSBTAG00000008434	-1.30111	0.99998	0.254809	protein_coding	2.18305	5.70509	9.06206	3.81878	7.42808	17.1563
Fetal muscle	C-OCM vs C+OCM	PICK1	ENSBTAG00000015268	1.02858	0.99998	0.875383	protein_coding	8.36837	12.581	20.7982	6.95245	12.2124	20.0789
Fetal muscle	C-OCM vs C+OCM	TOMM22	ENSBTAG00000010157	1.09328	0.99998	0.50048	protein_coding	56.4691	75.9476	109.488	56.3527	69.3866	88.001
Fetal muscle	C-OCM vs C+OCM	MIEF1	ENSBTAG00000017439	1.00982	0.99998	0.946283	protein_coding	21.2439	28.5447	43.843	19.3151	28.1846	35.2598
Fetal muscle	C-OCM vs C+OCM	SLC25A17	ENSBTAG00000006200	-1.40858	0.99998	0.0442258	protein_coding	4.60531	9.02068	14.7275	9.69762	12.8267	18.2088
Fetal muscle	C-OCM vs C+OCM	XPNPEP3	ENSBTAG00000006204	-1.1469	0.99998	0.506915	protein_coding	2.37693	5.73059	9.82373	3.38286	6.54536	9.80496
Fetal muscle	C-OCM vs C+OCM	ACO2	ENSBTAG00000006429	-1.00097	0.99998	0.995266	protein_coding	283.892	428.037	501.356	290.926	428.434	702.671
Fetal muscle	C-OCM vs C+OCM	SMDT1	ENSBTAG00000009508	1.02978	0.99998	0.840704	protein_coding	29.8619	52.8296	76.8047	34.1626	51.2834	65.433
Fetal muscle	C-OCM vs C+OCM	NDUFA6	ENSBTAG00000009509	1.02477	0.99998	0.887457	protein_coding	16.3729	28.1274	53.481	15.169	27.4228	41.154
Fetal muscle	C-OCM vs C+OCM	SERHL2	ENSBTAG00000016507	2.16127	0.99998	0.259033	protein_coding	0	0.22309	0.727684	0	0.0868132	0.25912
Fetal muscle	C-OCM vs C+OCM	CYB5R3	ENSBTAG00000016516	-1.00959	0.99998	0.948542	protein_coding	134.803	252.322	321.752	201.335	254.881	294.288
Fetal muscle	C-OCM vs C+OCM	PACSIN2	ENSBTAG00000019290	1.09059	0.99998	0.467208	protein_coding	75.021	87.9293	99.5342	68.7214	80.541	93.6785
Fetal muscle	C-OCM vs C+OCM	MCAT	ENSBTAG00000002413	-1.04392	0.99998	0.758632	protein_coding	24.5593	41.1563	51.0398	32.2075	43.0625	59.4716
Fetal muscle	C-OCM vs C+OCM	TSPO	ENSBTAG00000018073	-1.39866	0.99998	0.103086	protein_coding	2.91074	11.0462	18.237	6.29582	15.4893	25.5765
Fetal muscle	C-OCM vs C+OCM	SAMM50	ENSBTAG00000045957	1.0467	0.99998	0.732075	protein_coding	68.6743	90.1491	113.053	62.5453	86.1043	112.414
Fetal muscle	C-OCM vs C+OCM	TRMU	ENSBTAG00000005595	1.03381	0.99998	0.819535	protein_coding	20.4233	26.7618	31.737	16.0538	25.8791	35.6838
Fetal muscle	C-OCM vs C+OCM	SELENOO	ENSBTAG00000000647	-1.06568	0.99998	0.686142	protein_coding	30.3808	80.2596	110.23	56.7656	85.5727	109.575
Fetal muscle	C-OCM vs C+OCM	SCO2	ENSBTAG00000012609	-1.06196	0.99998	0.720213	protein_coding	9.45989	22.6506	35.3569	16.4104	24.0843	32.3009
Fetal muscle	C-OCM vs C+OCM	CPT1B	ENSBTAG00000016048	1.23878	0.99998	0.135611	protein_coding	49.3214	79.2286	104.636	44.4836	64.0118	88.3599
Fetal muscle	C-OCM vs C+OCM	MCUB	ENSBTAG00000012995	-1.1336	0.99998	0.601575	protein_coding	0.545763	3.75489	5.37026	2.0353	4.32963	6.95492
Fetal muscle	C-OCM vs C+OCM	RPL34	ENSBTAG00000014226	1.16548	0.99998	0.392414	protein_coding	201.792	331.258	694.214	189.391	284.174	406.489
Fetal muscle	C-OCM vs C+OCM	HADH	ENSBTAG00000002049	1.00242	0.99998	0.986954	protein_coding	95.5256	140.885	167.558	110.266	140.477	193.14
Fetal muscle	C-OCM vs C+OCM	PPA2	ENSBTAG00000002428	1.08766	0.99998	0.587592	protein_coding	21.5624	29.2845	53.6667	17.6972	26.8238	42.2625
Fetal muscle	C-OCM vs C+OCM	CISD2	ENSBTAG00000027630	-1.06199	0.99998	0.706679	protein_coding	6.53657	9.25675	11.8189	7.45809	9.79493	12.7356
Fetal muscle	C-OCM vs C+OCM	PDHA2	ENSBTAG00000026250				protein_coding	0	0	0	0	0	0
Fetal muscle	C-OCM vs C+OCM	SNCA	ENSBTAG00000024957	1.56169	0.99998	0.294878	protein_coding	0.120893	0.648529	2.07982	0.10321	0.414828	0.851623
Fetal muscle	C-OCM vs C+OCM	PYURF	ENSBTAG00000020541	1.15817	0.99998	0.301347	protein_coding	39.4633	61.8989	91.1424	41.3355	53.3147	66.853
Fetal muscle	C-OCM vs C+OCM	PPM1K	ENSBTAG00000005754	1.66225	0.721466	0.0116521	protein_coding	110.985	242.109	685.842	76.9329	145.601	179.586
Fetal muscle	C-OCM vs C+OCM	ABCG2	ENSBTAG00000017704	-1.06925	0.99998	0.662782	protein_coding	13.6185	24.2459	41.6599	22.0292	25.8197	32.9556
Fetal muscle	C-OCM vs C+OCM	LAP3	ENSBTAG00000005989	1.12474	0.99998	0.373458	protein_coding	35.7204	38.7906	42.9172	27.2076	34.4121	55.3632
Fetal muscle	C-OCM vs C+OCM	PPARGC1A	ENSBTAG00000017024	1.5418	0.751414	0.0143963	protein_coding	30.7319	46.9279	110.608	21.8686	30.3704	53.8757
Fetal muscle	C-OCM vs C+OCM	LIAS	ENSBTAG00000014520	1.26055	0.99998	0.136393	protein_coding	11.3685	13.8914	18.5698	7.38073	10.8885	14.122
Fetal muscle	C-OCM vs C+OCM	SLC30A9	ENSBTAG00000020367	-1.01426	0.99998	0.924307	protein_coding	16.0443	19.8498	29.2893	13.3421	20.004	25.5765
Fetal muscle	C-OCM vs C+OCM	GUF1	ENSBTAG00000000285	1.07518	0.99998	0.683339	protein_coding	8.09986	12.8151	26.3785	7.38073	11.8113	15.2774
Fetal muscle	C-OCM vs C+OCM	COX7B2	ENSBTAG00000050016	3.08257		0.355944	protein_coding	0	0.0371396	0.297117	0	0	0
Fetal muscle	C-OCM vs C+OCM	ATP10D	ENSBTAG00000000473	-1.15053	0.99998	0.46812	protein_coding	6.0909	11.2144	16.4363	6.1033	12.9046	21.5709
Fetal muscle	C-OCM vs C+OCM	OCIAD1	ENSBTAG00000010611	1.1982	0.99998	0.197476	protein_coding	61.1057	81.2781	138.26	51.8274	67.6897	81.1887
Fetal muscle	C-OCM vs C+OCM	OCIAD2	ENSBTAG00000001839	1.02635	0.99998	0.876247	protein_coding	5.28348	9.58747	13.507	7.68349	9.36265	11.2398
Fetal muscle	C-OCM vs C+OCM	SPATA18	ENSBTAG00000018106	1.63497		0.512952	protein_coding	0	0.10786	0.545763	0	0.0503491	0.210507
Fetal muscle	C-OCM vs C+OCM	PAICS	ENSBTAG00000010577	-1.00506	0.99998	0.970126	protein_coding	46.7704	53.9166	72.9503	48.1615	53.988	72.792
Fetal muscle	C-OCM vs C+OCM	NOA1A	ENSBTAG00000019362	-1.15394	0.99998	0.352441	protein_coding	9.95342	12.3077	14.8089	10.8371	14.335	16.4647
Fetal muscle	C-OCM vs C+OCM	GRSF1	ENSBTAG00000008577	1.14548	0.99998	0.319008	protein_coding	43.5317	58.8809	90.0509	42.5996	51.2368	57.9133
Fetal muscle	C-OCM vs C+OCM	COX18	ENSBTAG00000005394	-1.05394	0.99998	0.844488	protein_coding	0.297117	3.33015	6.36724	1.85512	3.47927	6.50224
Fetal muscle	C-OCM vs C+OCM	MTHFD2L	ENSBTAG00000043960	1.09725	0.99998	0.610161	protein_coding	4.97372	7.72751	10.1551	4.40005	6.92374	8.26094
Fetal muscle	C-OCM vs C+OCM	MRPL1	ENSBTAG00000018360	1.08631	0.99998	0.607779	protein_coding	10.171	15.7996	26.9243	11.3767	14.4109	17.0325
Fetal muscle	C-OCM vs C+OCM	COQ2	ENSBTAG00000005744	-1.20365	0.99998	0.247867	protein_coding	6.66178	8.39249	10.5514	7.1258	10.0171	12.7356
Fetal muscle	C-OCM vs C+OCM	MRPS18C	ENSBTAG00000018155	1.1996	0.99998	0.361418	protein_coding	4.47522	7.87443	16.1929	4.23162	6.53758	8.51623
Fetal muscle	C-OCM vs C+OCM	NUDT9	ENSBTAG00000011354	1.11008	0.99998	0.50559	protein_coding	18.8669	33.8739	72.7684	23.0253	30.4316	38.4313
Fetal muscle	C-OCM vs C+OCM	QDPR	ENSBTAG00000040333	-1.12008	0.99998	0.390202	protein_coding	48.5729	58.0238	68.6847	44.1739	65.0162	82.1708
Fetal muscle	C-OCM vs C+OCM	GRPEL1	ENSBTAG00000010181	-1.12578	0.99998	0.430361	protein_coding	17.8283	34.5512	50.0642	22.1902	38.9177	55.1527
Fetal muscle	C-OCM vs C+OCM	ACOX3	ENSBTAG00000004893	1.04439	0.99998	0.757363	protein_coding	27.3348	42.2651	71.929	34.0649	40.5726	46.6446
Fetal muscle	C-OCM vs C+OCM	LETM1	ENSBTAG00000020108	-1.16861	0.99998	0.277312	protein_coding	22.5582	36.9267	45.0777	21.3884	43.2511	58.1857
Fetal muscle	C-OCM vs C+OCM	ATP5ME	ENSBTAG00000017496	1.00146	0.99998	0.994581	protein_coding	17.1006	49.1848	115.578	19.8461	49.1105	82.7493
Fetal muscle	C-OCM vs C+OCM	IBA57	ENSBTAG00000014918	-1.28883	0.99998	0.109696	protein_coding	9.11318	11.465	13.9738	10.2178	14.7427	19.7876
Fetal muscle	C-OCM vs C+OCM	GUK1	ENSBTAG00000014775	-1.08143	0.99998	0.626984	protein_coding	28.3797	65.024	97.1572	42.9788	70.3354	96.9027
Fetal muscle	C-OCM vs C+OCM	MRPL55	ENSBTAG00000020721	-1.01707	0.99998	0.918929	protein_coding	18.0102	30.4912	61.5032	17.5457	30.9902	42.013
Fetal muscle	C-OCM vs C+OCM	NDUFA13	ENSBTAG00000007812	-1.20624	0.99998	0.274094	protein_coding	15.8271	54.1824	72.15	37.8781	65.3957	84.2442
Fetal muscle	C-OCM vs C+OCM	SLC25A42	ENSBTAG00000001816	1.21415	0.99998	0.247728	protein_coding	10.2505	13.9832	19.343	5.89273	11.5687	14.9655
Fetal muscle	C-OCM vs C+OCM	FKBP8	ENSBTAG00000016264	-1.03562	0.99998	0.82952	protein_coding	120.432	251.824	375.259	171.226	260.832	351.152
Fetal muscle	C-OCM vs C+OCM	MPV17L2	ENSBTAG00000025788	-1.17161	0.99998	0.425993	protein_coding	2.91074	6.80191	10.0323	3.81878	8.01288	11.6388
Fetal muscle	C-OCM vs C+OCM	GTPBP3	ENSBTAG00000004200	-1.17148	0.99998	0.26535	protein_coding	12.5525	22.5171	29.3686	21.3645	26.4813	35.3564
Fetal muscle	C-OCM vs C+OCM	MRPL34	ENSBTAG00000014579	-1.09766	0.99998	0.582145	protein_coding	13.0983	19.1724	25.9977	11.3767	21.0319	31.7865
Fetal muscle	C-OCM vs C+OCM	NDUFB7	ENSBTAG00000012634	1.06771	0.99998	0.715278	protein_coding	51.1802	107.451	208.725	46.4446	100.622	155.066
Fetal muscle	C-OCM vs C+OCM	PRKACA	ENSBTAG00000006642	1.21052	0.99998	0.231726	protein_coding	581.779	848.805	1097.23	580.557	701.23	911.378
Fetal muscle	C-OCM vs C+OCM	TRMT1	ENSBTAG00000019325	-1.12348	0.99998	0.408399	protein_coding	18.4705	24.1826	34.4656	20.642	27.1522	33.8818
Fetal muscle	C-OCM vs C+OCM	GADD45GIP1	ENSBTAG00000015117	-1.08993	0.99998	0.614344	protein_coding	18.7379	31.9607	55.7094	17.7521	34.8337	53.7984
Fetal muscle	C-OCM vs C+OCM	GCDH	ENSBTAG00000016211	-1.02383	0.99998	0.847514	protein_coding	33.198	38.822	45.3515	33.5433	39.6106	47.8902
Fetal muscle	C-OCM vs C+OCM	PRDX2	ENSBTAG00000012062	1.02769	0.99998	0.843582	protein_coding	134.419	165.708	199.409	126.02	161.224	192.059
Fetal muscle	C-OCM vs C+OCM	MRPL4	ENSBTAG00000001419	-1.08306	0.99998	0.578711	protein_coding	22.1944	48.8438	61.2195	42.6258	52.9785	62.5204
Fetal muscle	C-OCM vs C+OCM	FDX2	ENSBTAG00000010318	-1.16932	0.99998	0.453814	protein_coding	3.27458	12.8133	18.3758	7.32792	15.0198	26.299
Fetal muscle	C-OCM vs C+OCM	CDC37	ENSBTAG00000011699	-1.06099	0.99998	0.694225	protein_coding	75.1334	131.669	193.869	106.822	139.732	162.66
Fetal muscle	C-OCM vs C+OCM	QTRT1	ENSBTAG00000037941	-1.13858	0.99998	0.425367	protein_coding	8.36837	18.6933	23.2107	14.1577	21.3329	30.9914
Fetal muscle	C-OCM vs C+OCM	TIMM29	ENSBTAG00000045893	1.00351	0.99998	0.980186	protein_coding	16.4363	21.3637	26.2896	16.4104	21.3309	25.8603
Fetal muscle	C-OCM vs C+OCM	TMEM205	ENSBTAG00000016429	1.03196	0.99998	0.904408	protein_coding	1.45537	4.5178	9.80486	1.39049	4.37895	7.57824
Fetal muscle	C-OCM vs C+OCM	ECSIT	ENSBTAG00000015049	1.05031	0.99998	0.732035	protein_coding	28.6414	45.0337	57.4244	27.2475	42.8594	54.3107
Fetal muscle	C-OCM vs C+OCM	PET100	ENSBTAG00000048824	1.10845	0.99998	0.768497	protein_coding	0	2.95638	10.6962	0.632041	2.66291	4.58323
Fetal muscle	C-OCM vs C+OCM	TIMM44	ENSBTAG00000015567	1.05757	0.99998	0.69282	protein_coding	22.132	33.0484	42.7848	20.9517	31.2555	37.9611
Fetal muscle	C-OCM vs C+OCM	NDUFA7	ENSBTAG00000052280	-1.04999	0.99998	0.789946	protein_coding	28.9254	70.0439	128.354	39.4394	73.5422	102.25
Fetal muscle	C-OCM vs C+OCM	SLC25A23	ENSBTAG00000003491	-1.17016	0.99998	0.341933	protein_coding	5.82147	17.2589	23.546	16.1803	20.267	26.5173
Fetal muscle	C-OCM vs C+OCM	SLC25A41	ENSBTAG00000020017	-1.12287	0.99998	0.728165	protein_coding	0	0.725508	1.09153	0.239448	0.798932	1.20037
Fetal muscle	C-OCM vs C+OCM	ALKBH7	ENSBTAG00000025540	-1.15478	0.99998	0.421938	protein_coding	4.72995	14.1276	20.6728	11.1239	16.3705	22.8026
Fetal muscle	C-OCM vs C+OCM	CLPP	ENSBTAG00000014712	-1.0581	0.99998	0.70224	protein_coding	19.4655	37.2568	47.4129	26.6282	39.4682	53.5103
Fetal muscle	C-OCM vs C+OCM	NDUFA11	ENSBTAG00000019025	1.0027	0.99998	0.987286	protein_coding	34.0192	80.3999	140.982	48.92	80.1913	109.15
Fetal muscle	C-OCM vs C+OCM	LONP1	ENSBTAG00000001795	-1.01748	0.99998	0.898338	protein_coding	60.7616	88.6013	107.048	72.3055	90.21	122.118
Fetal muscle	C-OCM vs C+OCM	MICOS13	ENSBTAG00000001792	-1.05571	0.99998	0.763954	protein_coding	9.68275	18.3785	34.1684	10.5274	19.3772	26.4003
Fetal muscle	C-OCM vs C+OCM	MRPL54	ENSBTAG00000008396	-1.0055	0.99998	0.97177	protein_coding	23.2859	43.7676	57.9378	24.9769	44.0411	57.7684
Fetal muscle	C-OCM vs C+OCM	TIMM13	ENSBTAG00000013623	1.03991	0.99998	0.774079	protein_coding	28.7435	39.865	51.5498	25.3897	38.3787	47.5489
Fetal muscle	C-OCM vs C+OCM	SLC22A4	ENSBTAG00000031209	1.49718	0.99998	0.0577838	protein_coding	3.72508	8.31677	10.9115	2.52816	5.54042	9.27559
Fetal muscle	C-OCM vs C+OCM	ACSL6	ENSBTAG00000019708	-2.80681	0.940199	0.0298567	protein_coding	0	0.44017	1.22051	0.10321	1.29295	5.15741
Fetal muscle	C-OCM vs C+OCM	LYRM7	ENSBTAG00000010961	1.13662	0.99998	0.688541	protein_coding	0.36268	1.35774	2.19886	0.478895	1.15714	2.58025
Fetal muscle	C-OCM vs C+OCM	HINT1	ENSBTAG00000010959	1.0335	0.99998	0.825732	protein_coding	15.8667	21.8797	33.4256	14.9162	21.1299	25.9745
Fetal muscle	C-OCM vs C+OCM	ALDH7A1	ENSBTAG00000009646	-1.0676	0.99998	0.591343	protein_coding	50.8059	60.2165	72.2226	52.8436	64.226	80.203
Fetal muscle	C-OCM vs C+OCM	FTMT	ENSBTAG00000005779				protein_coding	0	0	0	0	0	0
Fetal muscle	C-OCM vs C+OCM	HSD17B4	ENSBTAG00000006978	1.09896	0.99998	0.47672	protein_coding	37.2141	45.4652	62.5808	33.5227	41.2566	57.2578
Fetal muscle	C-OCM vs C+OCM	HIGD2A	ENSBTAG00000010735	1.1322	0.99998	0.418218	protein_coding	21.0742	43.0953	74.2792	27.2475	38.0321	49.2522
Fetal muscle	C-OCM vs C+OCM	RAB24	ENSBTAG00000025425	-1.15659	0.99998	0.377735	protein_coding	12.0068	16.6781	20.3686	13.0045	19.2924	36.9932
Fetal muscle	C-OCM vs C+OCM	PRELID1	ENSBTAG00000005009	-1.17703	0.99998	0.204664	protein_coding	37.4438	45.9259	57.9378	43.8637	53.9998	68.6017
Fetal muscle	C-OCM vs C+OCM	RACK1	ENSBTAG00000019648	1.04016	0.99998	0.81265	protein_coding	1057.13	1403.77	2013.71	1025.43	1349.49	1723.54
Fetal muscle	C-OCM vs C+OCM	POLRMT	ENSBTAG00000015051	-1.13775	0.99998	0.420464	protein_coding	11.6429	17.7802	21.4811	13.3421	20.2949	31.6071
Fetal muscle	C-OCM vs C+OCM	GPX4	ENSBTAG00000053003	-1.24396	0.99998	0.221286	protein_coding	49.3006	99.1171	150.638	60.3779	123.298	204.402
Fetal muscle	C-OCM vs C+OCM	ATP5F1D	ENSBTAG00000000550	-1.09984	0.99998	0.603452	protein_coding	159.363	334.676	535.85	205.388	368.086	510.057
Fetal muscle	C-OCM vs C+OCM	NDUFS7	ENSBTAG00000019419	-1.04203	0.99998	0.817933	protein_coding	72.7427	125.558	211.547	71.9263	130.814	209.454
Fetal muscle	C-OCM vs C+OCM	UQCR11	ENSBTAG00000008692	1.00055	0.99998	0.997789	protein_coding	57.487	118.547	232.791	49.552	118.472	185.294
Fetal muscle	C-OCM vs C+OCM	UQCRQ	ENSBTAG00000009479	-1.06858	0.99998	0.704116	protein_coding	37.9987	71.5655	122.115	42.2204	76.4556	113.253
Fetal muscle	C-OCM vs C+OCM	VDAC1	ENSBTAG00000013113	1.2784	0.99998	0.114921	protein_coding	184.379	295.078	480.999	169.58	230.746	282.921
Fetal muscle	C-OCM vs C+OCM	PCBD2	ENSBTAG00000050621	1.02615	0.99998	0.873513	protein_coding	8.86907	13.8827	19.3774	9.48062	13.5069	17.3508
Fetal muscle	C-OCM vs C+OCM	SLC25A48	ENSBTAG00000018287	1.55122		0.561057	protein_coding	0	0.0550866	0.137429	0	0.0321396	0.119724
Fetal muscle	C-OCM vs C+OCM	CDC25C	ENSBTAG00000005293	-1.78699	0.99998	0.101728	protein_coding	0	0.66815	1.64914	0.283874	1.16643	1.96099
Fetal muscle	C-OCM vs C+OCM	HSPA9	ENSBTAG00000011419	1.04089	0.99998	0.802508	protein_coding	100.733	136.864	189.562	84.1351	131.404	201.974
Fetal muscle	C-OCM vs C+OCM	NDUFA2	ENSBTAG00000015041	1.02731	0.99998	0.865459	protein_coding	31.2452	52.6785	96.563	34.885	51.2344	69.2941
Fetal muscle	C-OCM vs C+OCM	HARS2	ENSBTAG00000025212	-1.01841	0.99998	0.902986	protein_coding	11.7361	18.3225	23.6497	12.7743	18.5994	22.6979
Fetal muscle	C-OCM vs C+OCM	SLC25A2	ENSBTAG00000011938				protein_coding	0	0	0	0	0	0
Fetal muscle	C-OCM vs C+OCM	DELE1	ENSBTAG00000008435	-1.009	0.99998	0.939861	protein_coding	60.0339	81.1236	93.4507	69.0476	82.008	98.5327
Fetal muscle	C-OCM vs C+OCM	PRELID2	ENSBTAG00000044169	1.11065	0.99998	0.657109	protein_coding	2.25001	3.91795	6.36724	1.16604	3.47039	6.20994
Fetal muscle	C-OCM vs C+OCM	GRPEL2	ENSBTAG00000019950	1.15736	0.99998	0.292948	protein_coding	20.9607	28.7464	48.0271	21.8927	24.7005	28.8988
Fetal muscle	C-OCM vs C+OCM	RPS14	ENSBTAG00000008570	1.03015	0.99998	0.860529	protein_coding	513.593	788.158	1216.99	506.865	765.056	1027.2
Fetal muscle	C-OCM vs C+OCM	ANXA6	ENSBTAG00000014809	1.07833	0.99998	0.606327	protein_coding	448.173	534.619	595.4	423.574	495.762	609.839
Fetal muscle	C-OCM vs C+OCM	MRPL22	ENSBTAG00000019457	-1.02635	0.99998	0.889935	protein_coding	6.00151	9.25051	19.9068	5.67656	9.46985	12.9163
Fetal muscle	C-OCM vs C+OCM	THG1L	ENSBTAG00000010359	1.01733	0.99998	0.900081	protein_coding	16.8842	20.8897	24.3289	18.582	20.467	25.7534
Fetal muscle	C-OCM vs C+OCM	CKMT2	ENSBTAG00000001003	-1.11767	0.99998	0.615712	protein_coding	4.63796	8.14485	13.6054	2.27535	9.07109	19.7544
Fetal muscle	C-OCM vs C+OCM	RFESD	ENSBTAG00000036242	1.3822	0.99998	0.321807	protein_coding	0.549715	0.938892	1.45537	0.210507	0.691537	1.26408
Fetal muscle	C-OCM vs C+OCM	SLC25A46	ENSBTAG00000009667	1.07272	0.99998	0.704671	protein_coding	6.23945	14.2529	24.3774	9.45788	13.2411	20.5388
Fetal muscle	C-OCM vs C+OCM	CBR4	ENSBTAG00000022013	1.23099	0.99998	0.190291	protein_coding	30.8354	42.8625	89.5051	25.3169	34.7226	48.3112
Fetal muscle	C-OCM vs C+OCM	TDH	ENSBTAG00000000011	-1.31916		0.699607	protein_coding	0	0.067054	0.297117	0	0.0820394	0.252816
Fetal muscle	C-OCM vs C+OCM	MSRA	ENSBTAG00000021632	1.05481	0.99998	0.683815	protein_coding	22.5388	29.0366	36.7516	21.4677	27.4947	33.7621
Fetal muscle	C-OCM vs C+OCM	CLU	ENSBTAG00000005574	-1.70861	0.946948	0.0323602	protein_coding	21.6486	79.9744	215.172	52.1996	136.708	239.306
Fetal muscle	C-OCM vs C+OCM	NDUFB6	ENSBTAG00000005907	1.05453	0.99998	0.724772	protein_coding	30.6756	47.8242	72.1994	27.1778	45.327	62.5943
Fetal muscle	C-OCM vs C+OCM	ACO1	ENSBTAG00000000555	-1.20173	0.99998	0.184126	protein_coding	53.3029	60.7534	73.5364	53.3443	72.9855	131.882
Fetal muscle	C-OCM vs C+OCM	GLDC	ENSBTAG00000025903	-1.23239	0.99998	0.603927	protein_coding	0.229717	0.538608	0.846254	0.105253	0.677831	1.34173
Fetal muscle	C-OCM vs C+OCM	PLGRKT	ENSBTAG00000017530	1.14154	0.99998	0.432417	protein_coding	6.63162	8.83396	13.2217	4.90867	7.66357	9.58744
Fetal muscle	C-OCM vs C+OCM	AK3	ENSBTAG00000017147	-1.00471	0.99998	0.975209	protein_coding	32.8028	45.9529	71.6769	33.4982	46.0641	87.3602
Fetal muscle	C-OCM vs C+OCM	FXN	ENSBTAG00000001306	1.05622	0.99998	0.70918	protein_coding	10.8448	17.5348	24.1955	14.122	16.5506	21.0714
Fetal muscle	C-OCM vs C+OCM	ALDH1A1	ENSBTAG00000008103	-1.00567	0.99998	0.981821	protein_coding	1.7827	7.03048	17.1786	2.88988	7.05313	13.2619
Fetal muscle	C-OCM vs C+OCM	RFK	ENSBTAG00000019345	-1.02738	0.99998	0.869034	protein_coding	6.66178	9.35618	14.5537	7.0637	9.50891	12.6948
Fetal muscle	C-OCM vs C+OCM	STOML2	ENSBTAG00000011388	1.05057	0.99998	0.710792	protein_coding	60.6189	80.6969	118.698	56.0431	76.7316	96.357
Fetal muscle	C-OCM vs C+OCM	HINT2	ENSBTAG00000011444	-1.06031	0.99998	0.762197	protein_coding	11.2791	25.0538	45.4589	12.5916	26.5523	37.1544
Fetal muscle	C-OCM vs C+OCM	GRHPR	ENSBTAG00000019299	-1.30527	0.99998	0.134903	protein_coding	11.6429	15.2771	19.3126	11.5595	19.9158	45.5747
Fetal muscle	C-OCM vs C+OCM	TOMM5	ENSBTAG00000032777	-1.05466	0.99998	0.724836	protein_coding	14.1898	17.3806	19.9068	13.2729	18.3195	29.4709
Fetal muscle	C-OCM vs C+OCM	SLC25A51	ENSBTAG00000014936	1.12865	0.99998	0.398269	protein_coding	22.4862	27.1557	47.6633	21.1911	23.9341	28.6924
Fetal muscle	C-OCM vs C+OCM	ALDH1B1	ENSBTAG00000020385	1.35764	0.99998	0.501815	protein_coding	0	0.494524	1.23686	0.119724	0.362577	0.526266
Fetal muscle	C-OCM vs C+OCM	STX17	ENSBTAG00000008016	-1.13721	0.99998	0.481013	protein_coding	3.5654	5.59119	8.73221	4.66923	6.27391	9.15703
Fetal muscle	C-OCM vs C+OCM	SLC25A37	ENSBTAG00000019099	-1.11456	0.99998	0.515155	protein_coding	6.38801	19.1109	25.1051	14.6195	21.3006	27.9362
Fetal muscle	C-OCM vs C+OCM	BNIP3L	ENSBTAG00000021307	-1.04243	0.99998	0.746232	protein_coding	43.5792	50.9041	57.1994	43.3483	53.0582	64.9413
Fetal muscle	C-OCM vs C+OCM	EPHX2	ENSBTAG00000015241	-1.68938	0.99498	0.0380356	protein_coding	1.95259	4.54942	6.91625	3.59171	7.69813	23.1557
Fetal muscle	C-OCM vs C+OCM	NUDT2	ENSBTAG00000031793	1.19541	0.99998	0.276572	protein_coding	10.5778	18.8454	24.5121	11.2499	15.7354	23.68
Fetal muscle	C-OCM vs C+OCM	ISCA1	ENSBTAG00000053156	1.10565	0.99998	0.44219	protein_coding	55.5741	69.31	99.8746	49.4256	62.5844	74.4682
Fetal muscle	C-OCM vs C+OCM	CARD19	ENSBTAG00000011202	-1.10555	0.99998	0.546174	protein_coding	7.09492	20.3949	26.5265	13.3141	22.597	32.9556
Fetal muscle	C-OCM vs C+OCM	AUH	ENSBTAG00000047649	1.31229	0.99998	0.303301	protein_coding	0.742792	2.28987	4.61845	1.09125	1.77599	2.41293
Fetal muscle	C-OCM vs C+OCM	SECISBP2	ENSBTAG00000001939	-1.08973	0.99998	0.560713	protein_coding	11.544	14.8662	21.0355	13.095	16.2449	21.363
Fetal muscle	C-OCM vs C+OCM	MRPL50	ENSBTAG00000008962	1.1122	0.99998	0.519259	protein_coding	9.52001	13.1184	22.7294	8.97928	11.7162	15.6048
Fetal muscle	C-OCM vs C+OCM	NIPSNAP3A	ENSBTAG00000006901	-1.01851	0.99998	0.902801	protein_coding	17.5906	22.8797	34.9288	14.6558	23.2322	33.7863
Fetal muscle	C-OCM vs C+OCM	HSDL2	ENSBTAG00000031295	1.02464	0.99998	0.867073	protein_coding	13.9139	16.5347	22.3763	13.095	15.9469	20.5244
Fetal muscle	C-OCM vs C+OCM	HDHD3	ENSBTAG00000000250	-1.01269	0.99998	0.940814	protein_coding	8.22076	10.2018	13.8159	7.26248	10.3289	15.6768
Fetal muscle	C-OCM vs C+OCM	ORM1	ENSBTAG00000017294	1.94265	0.99998	0.240769	protein_coding	0	0.261782	0.804008	0	0.137787	0.283874
Fetal muscle	C-OCM vs C+OCM	STOM	ENSBTAG00000038375	-1.17803	0.99998	0.343771	protein_coding	23.6951	34.937	66.9656	24.6622	41.2236	70.915
Fetal muscle	C-OCM vs C+OCM	RNASEH1	ENSBTAG00000016235	-1.02989	0.99998	0.859123	protein_coding	9.27797	21.7613	36.2483	16.5136	22.4316	32.1918
Fetal muscle	C-OCM vs C+OCM	SDHAF4	ENSBTAG00000027049	-1.0405	0.99998	0.866052	protein_coding	0.727684	3.60719	4.93891	1.85778	3.78078	4.5495
Fetal muscle	C-OCM vs C+OCM	MTO1	ENSBTAG00000016839	1.10425	0.99998	0.571252	protein_coding	4.75387	6.50308	7.89266	4.25586	5.95386	7.7109
Fetal muscle	C-OCM vs C+OCM	COX7A2	ENSBTAG00000005096	-1.23651	0.99998	0.230368	protein_coding	26.6072	36.0528	71.9023	24.776	44.5367	90.5178
Fetal muscle	C-OCM vs C+OCM	BCKDHB	ENSBTAG00000012096	1.17231	0.99998	0.322596	protein_coding	11.6356	15.965	19.6475	8.72997	13.5154	18.9456
Fetal muscle	C-OCM vs C+OCM	ME1	ENSBTAG00000005681	-1.04306	0.99998	0.849045	protein_coding	7.03626	12.3814	27.8339	8.05039	12.8592	32.418
Fetal muscle	C-OCM vs C+OCM	PRSS35	ENSBTAG00000052055	1.04922	0.99998	0.916876	protein_coding	0.297117	10.3339	39.7074	1.79586	9.87212	44.5682
Fetal muscle	C-OCM vs C+OCM	ECHDC1	ENSBTAG00000003887	-1.14915	0.99998	0.448062	protein_coding	35.7204	46.2402	85.321	35.5043	53.0578	132.303
Fetal muscle	C-OCM vs C+OCM	TRMT11	ENSBTAG00000001957	-1.183	0.99998	0.396727	protein_coding	3.11973	4.05152	5.05376	2.40176	4.77318	5.77977
Fetal muscle	C-OCM vs C+OCM	HINT3	ENSBTAG00000001956	1.02652	0.99998	0.892727	protein_coding	2.37693	5.36179	7.97897	4.01636	5.17872	6.58481
Fetal muscle	C-OCM vs C+OCM	PLN	ENSBTAG00000012931	1.08691	0.99998	0.724734	protein_coding	12.1818	31.2558	71.8588	13.095	28.7274	83.9264
Fetal muscle	C-OCM vs C+OCM	AFG1L	ENSBTAG00000014592	-1.16119	0.99998	0.524445	protein_coding	1.18422	3.16563	4.72995	1.39049	3.60637	4.80148
Fetal muscle	C-OCM vs C+OCM	PDSS2	ENSBTAG00000021859	1.30201	0.99998	0.159084	protein_coding	5.772	7.82271	12.3706	3.71024	5.93973	8.42026
Fetal muscle	C-OCM vs C+OCM	QRSL1	ENSBTAG00000017557	1.18812	0.99998	0.311807	protein_coding	9.35918	16.4234	29.6531	8.72997	13.7554	16.72
Fetal muscle	C-OCM vs C+OCM	RTN4IP1	ENSBTAG00000017554	-1.01639	0.99998	0.916788	protein_coding	10.8648	14.9113	18.7379	10.9975	14.9789	19.0508
Fetal muscle	C-OCM vs C+OCM	TSTD3	ENSBTAG00000038931	1.18274	0.99998	0.56551	protein_coding	0.909605	1.70986	2.61114	0.718343	1.42649	3.68386
Fetal muscle	C-OCM vs C+OCM	COQ3	ENSBTAG00000019729	1.06483	0.99998	0.688745	protein_coding	12.6934	16.7531	20.739	9.35421	15.6765	22.4261
Fetal muscle	C-OCM vs C+OCM	FBXL4	ENSBTAG00000005729	1.17194	0.99998	0.35341	protein_coding	4.30819	12.8873	17.2825	7.5426	10.9873	13.0582
Fetal muscle	C-OCM vs C+OCM	NDUFAF4	ENSBTAG00000003174	-1.09074	0.99998	0.618962	protein_coding	5.7771	7.85652	10.4446	4.04506	8.49815	13.095
Fetal muscle	C-OCM vs C+OCM	LYRM2	ENSBTAG00000026604	1.37988	0.99998	0.0889799	protein_coding	4.47522	8.82575	12.0332	4.68392	6.31598	10.476
Fetal muscle	C-OCM vs C+OCM	RARS2	ENSBTAG00000016967	1.0966	0.99998	0.546762	protein_coding	9.6481	12.1632	14.7049	8.50039	11.0054	14.2953
Fetal muscle	C-OCM vs C+OCM	C9H6orf163	ENSBTAG00000017879	-1.23752	0.99998	0.38572	protein_coding	0.727684	2.16415	3.50591	1.5169	2.67558	3.71144
Fetal muscle	C-OCM vs C+OCM	MTFR2	ENSBTAG00000007799	1.25696	0.99998	0.425495	protein_coding	0.962	1.89598	4.18418	0.51824	1.47703	1.76972
Fetal muscle	C-OCM vs C+OCM	RAB32	ENSBTAG00000009784	1.06341	0.99998	0.687411	protein_coding	41.2534	63.239	79.0225	34.5095	59.4569	84.8841
Fetal muscle	C-OCM vs C+OCM	MTHFD1L	ENSBTAG00000009846	-1.30709	0.99998	0.0877412	protein_coding	10.0342	14.196	19.3655	12.222	18.5814	27.5365
Fetal muscle	C-OCM vs C+OCM	RMND1	ENSBTAG00000013224	1.03617	0.99998	0.840543	protein_coding	4.12286	6.0799	8.46783	4.40504	5.79652	7.0637
Fetal muscle	C-OCM vs C+OCM	MTRF1L	ENSBTAG00000009275	-1.06683	0.99998	0.682208	protein_coding	8.27795	11.2555	15.1117	8.09013	11.9268	15.2049
Fetal muscle	C-OCM vs C+OCM	TFB1M	ENSBTAG00000031895	1.1702	0.99998	0.23556	protein_coding	21.237	27.7322	36.2023	20.3517	23.4989	26.6264
Fetal muscle	C-OCM vs C+OCM	SERAC1	ENSBTAG00000011509	-1.13287	0.99998	0.557501	protein_coding	1.93126	5.18831	7.27684	2.98068	5.86323	9.85984
Fetal muscle	C-OCM vs C+OCM	SOD2	ENSBTAG00000006523	1.05989	0.99998	0.705693	protein_coding	26.8891	36.243	59.852	22.987	34.1227	58.6261
Fetal muscle	C-OCM vs C+OCM	MRPL18	ENSBTAG00000001289	-1.06109	0.99998	0.679819	protein_coding	19.04	26.3866	42.3392	17.8554	27.9436	33.1674
Fetal muscle	C-OCM vs C+OCM	MPC1	ENSBTAG00000027879	1.22662	0.99998	0.182857	protein_coding	40.4397	55.0672	78.408	24.0074	44.8628	65.4675
Fetal muscle	C-OCM vs C+OCM	SFXN1	ENSBTAG00000014536	-1.19826	0.99998	0.439621	protein_coding	0.891351	4.08387	7.00886	2.15503	4.90466	6.94672
Fetal muscle	C-OCM vs C+OCM	DMGDH	ENSBTAG00000002110	-1.09986	0.99998	0.85871	protein_coding	0	0.313573	1.03991	0	0.357695	0.722471
Fetal muscle	C-OCM vs C+OCM	MTX3	ENSBTAG00000013132	1.73604	0.99998	0.0892495	protein_coding	0	1.53068	2.48686	0.63152	0.882409	1.74599
Fetal muscle	C-OCM vs C+OCM	MTFMT	ENSBTAG00000021630	1.03466	0.99998	0.852514	protein_coding	5.07753	7.49482	12.0068	4.91061	7.16926	9.6833
Fetal muscle	C-OCM vs C+OCM	CLPX	ENSBTAG00000008386	1.0737	0.99998	0.634334	protein_coding	16.7871	27.7557	46.3899	18.7694	25.7823	33.1635
Fetal muscle	C-OCM vs C+OCM	SDR39U1	ENSBTAG00000004788	1.02492	0.99998	0.871132	protein_coding	8.73221	17.3402	21.6399	12.8936	17.0123	21.8956
Fetal muscle	C-OCM vs C+OCM	DHRS1	ENSBTAG00000010234	-1.1129	0.99998	0.465016	protein_coding	15.7281	19.8397	23.5003	15.8944	22.1255	29.8068
Fetal muscle	C-OCM vs C+OCM	PCK2	ENSBTAG00000011934	-5.45121	0.009583	1.846e-05	protein_coding	0.727684	3.03233	4.75387	1.43669	16.6139	92.6229
Fetal muscle	C-OCM vs C+OCM	DHRS4	ENSBTAG00000017665	-1.16904	0.99998	0.560071	protein_coding	4.34592	15.0403	35.3569	4.66923	17.5519	44.3116
Fetal muscle	C-OCM vs C+OCM	CMTM5	ENSBTAG00000032709	-1.05023	0.99998	0.917908	protein_coding	0	0.466957	1.53948	0	0.502829	1.1355
Fetal muscle	C-OCM vs C+OCM	BCL2L2	ENSBTAG00000019692	1.12198	0.99998	0.350623	protein_coding	43.1249	51.256	61.9489	40.4584	45.5896	51.3058
Fetal muscle	C-OCM vs C+OCM	MRPL52	ENSBTAG00000014822	-1.05636	0.99998	0.742782	protein_coding	18.9198	34.2317	56.7493	21.9838	36.1678	57.3426
Fetal muscle	C-OCM vs C+OCM	OXA1L	ENSBTAG00000014820	1.04311	0.99998	0.760799	protein_coding	61.7742	72.0584	93.314	49.7473	69.043	110.832
Fetal muscle	C-OCM vs C+OCM	METTL17	ENSBTAG00000006613	1.0581	0.99998	0.707989	protein_coding	11.6814	15.4883	21.2848	11.2398	14.5754	17.6825
Fetal muscle	C-OCM vs C+OCM	AVEN	ENSBTAG00000044029	-1.13382	0.99998	0.400759	protein_coding	9.41838	11.6446	15.1117	11.1467	13.2411	16.5219
Fetal muscle	C-OCM vs C+OCM	IVD	ENSBTAG00000004409	-1.00805	0.99998	0.951038	protein_coding	67.1484	74.5326	85.8344	56.2702	75.1141	116.936
Fetal muscle	C-OCM vs C+OCM	RAD51	ENSBTAG00000002918	-1.09017	0.99998	0.620183	protein_coding	5.09214	7.61177	12.1238	5.25167	8.33618	10.2577
Fetal muscle	C-OCM vs C+OCM	RMDN3	ENSBTAG00000002921	1.06402	0.99998	0.663303	protein_coding	12.2311	16.569	19.6097	13.9925	15.4532	18.6769
Fetal muscle	C-OCM vs C+OCM	C10H15orf62	ENSBTAG00000047281	-1.00345	0.99998	0.98609	protein_coding	1.81921	5.81049	7.97897	4.23162	5.89131	7.52267
Fetal muscle	C-OCM vs C+OCM	NDUFAF1	ENSBTAG00000010778	-1.01246	0.99998	0.93153	protein_coding	15.1172	20.5654	31.1085	17.8236	20.6715	23.7872
Fetal muscle	C-OCM vs C+OCM	L2HGDH	ENSBTAG00000015200	1.16739	0.99998	0.385165	protein_coding	10.8219	16.0673	30.9266	9.69762	13.6772	22.1032
Fetal muscle	C-OCM vs C+OCM	DMAC2L	ENSBTAG00000015202	1.24877	0.99998	0.205932	protein_coding	4.96343	12.3505	18.5559	8.84858	9.80089	11.6604
Fetal muscle	C-OCM vs C+OCM	PIF1	ENSBTAG00000007638	-1.3914	0.99998	0.369056	protein_coding	0.181921	0.535652	0.827795	0	0.766595	1.39049
Fetal muscle	C-OCM vs C+OCM	LACTB	ENSBTAG00000017373	1.33095	0.99998	0.0557032	protein_coding	11.4728	20.0192	24.5997	11.8527	14.9882	20.0131
Fetal muscle	C-OCM vs C+OCM	DUT	ENSBTAG00000011998	-1.04363	0.99998	0.782648	protein_coding	23.104	38.3459	61.0575	26.3392	40.0166	58.3817
Fetal muscle	C-OCM vs C+OCM	SQOR	ENSBTAG00000010365	-2.09989	0.471636	0.00351	protein_coding	1.60802	2.2286	3.41684	2.5142	4.65364	11.1568
Fetal muscle	C-OCM vs C+OCM	GATM	ENSBTAG00000005586	-1.13443	0.99998	0.538054	protein_coding	12.5306	26.858	62.9447	15.5641	30.4016	67.6779
Fetal muscle	C-OCM vs C+OCM	SORD	ENSBTAG00000025496	1.06123	0.99998	0.716338	protein_coding	8.78771	13.3159	20.9209	9.21873	12.4225	16.209
Fetal muscle	C-OCM vs C+OCM	BMP4	ENSBTAG00000003835	-1.16393	0.99998	0.414113	protein_coding	6.73108	13.6675	22.9457	10.1765	15.981	26.1665
Fetal muscle	C-OCM vs C+OCM	TOMM20L	ENSBTAG00000052431				protein_coding	0	0	0	0	0	0
Fetal muscle	C-OCM vs C+OCM	TIMM9	ENSBTAG00000010503	1.29378	0.99998	0.160953	protein_coding	6.82931	12.1169	21.2848	5.67656	9.29284	11.79
Fetal muscle	C-OCM vs C+OCM	TRMT5	ENSBTAG00000011796	1.11793	0.99998	0.535623	protein_coding	12.4789	19.3319	46.9356	11.3767	17.2143	22.7475
Fetal muscle	C-OCM vs C+OCM	MTHFD1	ENSBTAG00000009641	1.01806	0.99998	0.887586	protein_coding	52.2926	62.4026	72.4152	40.3761	61.3048	79.4966
Fetal muscle	C-OCM vs C+OCM	ARG2	ENSBTAG00000001945	2.08872	0.99998	0.139596	protein_coding	0	0.510467	1.3783	0	0.241333	0.842026
Fetal muscle	C-OCM vs C+OCM	RDH11	ENSBTAG00000001950	-1.22265	0.99998	0.59042	protein_coding	0	0.887775	2.19693	0.141937	1.11921	2.14894
Fetal muscle	C-OCM vs C+OCM	SYNJ2BP	ENSBTAG00000007586	1.20338	0.99998	0.229033	protein_coding	14.3573	19.2086	33.2915	11.0126	15.8461	18.3714
Fetal muscle	C-OCM vs C+OCM	COX16	ENSBTAG00000030595	1.13744	0.99998	0.484111	protein_coding	6.86847	10.6563	21.6895	6.44682	9.34807	11.9227
Fetal muscle	C-OCM vs C+OCM	PSEN1	ENSBTAG00000011757	-1.00267	0.99998	0.983781	protein_coding	36.5249	43.1257	54.7582	32.0826	43.1864	54.5982
Fetal muscle	C-OCM vs C+OCM	ACOT2	ENSBTAG00000046814	-1.29354	0.99998	0.265585	protein_coding	2.61114	3.69533	5.27719	2.5142	4.79432	11.6831
Fetal muscle	C-OCM vs C+OCM	COQ6	ENSBTAG00000020331	1.00091	0.99998	0.995315	protein_coding	16.599	20.0218	25.6509	12.5144	19.8797	28.7341
Fetal muscle	C-OCM vs C+OCM	ALDH6A1	ENSBTAG00000018469	1.12166	0.99998	0.528935	protein_coding	16.1929	38.0657	86.0486	17.5691	33.8786	53.7844
Fetal muscle	C-OCM vs C+OCM	ISCA2	ENSBTAG00000021956	-1.00296	0.99998	0.98638	protein_coding	4.61845	7.0089	9.07381	5.34711	7.00608	8.73602
Fetal muscle	C-OCM vs C+OCM	DLST	ENSBTAG00000006463	-1.00726	0.99998	0.959429	protein_coding	80.5187	107.058	126.799	70.6036	107.786	159.459
Fetal muscle	C-OCM vs C+OCM	GSTZ1	ENSBTAG00000002706	1.0053	0.99998	0.974452	protein_coding	5.63955	9.17222	12.7896	6.82605	9.13727	10.7358
Fetal muscle	C-OCM vs C+OCM	SPTLC2	ENSBTAG00000020480	-1.04629	0.99998	0.805409	protein_coding	6.23945	9.10545	13.3443	4.36499	9.56077	16.3067
Fetal muscle	C-OCM vs C+OCM	ALKBH1	ENSBTAG00000008133	-1.01073	0.99998	0.942951	protein_coding	8.61639	12.2731	16.5548	11.2717	12.3589	14.0518
Fetal muscle	C-OCM vs C+OCM	SLIRP	ENSBTAG00000008135	1.18921	0.99998	0.384186	protein_coding	23.5152	46.5576	117.213	17.6489	39.1324	58.762
Fetal muscle	C-OCM vs C+OCM	ADCK1	ENSBTAG00000012106	-1.24851	0.99998	0.318052	protein_coding	2.27829	3.46876	6.38801	2.58025	4.31505	5.56196
Fetal muscle	C-OCM vs C+OCM	MRPS5	ENSBTAG00000008241	1.01286	0.99998	0.926774	protein_coding	20.739	26.8324	39.5794	21.7773	26.5105	36.3124
Fetal muscle	C-OCM vs C+OCM	FAHD2A	ENSBTAG00000011553	1.13644	0.99998	0.364627	protein_coding	33.2794	50.3814	86.461	34.885	44.3009	56.7748
Fetal muscle	C-OCM vs C+OCM	GPAT2	ENSBTAG00000011558	1.28779	0.99998	0.624113	protein_coding	0	0.308942	0.895044	0	0.253902	0.654748
Fetal muscle	C-OCM vs C+OCM	STARD7	ENSBTAG00000018372	1.06905	0.99998	0.63953	protein_coding	97.4543	135.309	161.182	96.7023	126.547	184.135
Fetal muscle	C-OCM vs C+OCM	COX5B	ENSBTAG00000053107	-1.12918	0.99998	0.474435	protein_coding	78.226	154.181	209.913	110.125	174.1	320.286
Fetal muscle	C-OCM vs C+OCM	COA5	ENSBTAG00000014873	1.15742	0.99998	0.341177	protein_coding	13.0264	18.2902	28.0775	11.5032	15.7239	21.6365
Fetal muscle	C-OCM vs C+OCM	LIPT1	ENSBTAG00000003965	1.23717	0.99998	0.339592	protein_coding	2.44103	4.03442	6.18531	2.37383	3.20728	4.92328
Fetal muscle	C-OCM vs C+OCM	MRPL30	ENSBTAG00000038949	-1.0138	0.99998	0.933438	protein_coding	8.55029	12.3452	20.0554	8.05039	12.4934	15.2774
Fetal muscle	C-OCM vs C+OCM	MRPS9	ENSBTAG00000006150	1.04749	0.99998	0.720118	protein_coding	19.691	25.1864	30.7069	21.0549	24.0365	26.9485
Fetal muscle	C-OCM vs C+OCM	HK2	ENSBTAG00000013108	1.17746	0.99998	0.418297	protein_coding	17.6785	33.1044	47.2068	4.36499	28.1126	56.2702
Fetal muscle	C-OCM vs C+OCM	HTRA2	ENSBTAG00000020124	-1.13776	0.99998	0.363901	protein_coding	14.4102	18.8613	22.9738	18.026	21.4447	27.8268
Fetal muscle	C-OCM vs C+OCM	MRPL53	ENSBTAG00000016599	1.14343	0.99998	0.299114	protein_coding	50.6107	64.9201	83.4898	48.0959	56.7033	67.2782
Fetal muscle	C-OCM vs C+OCM	MTHFD2	ENSBTAG00000004881	1.01872	0.99998	0.914643	protein_coding	5.4474	7.68119	10.3071	5.50729	7.53781	10.9292
Fetal muscle	C-OCM vs C+OCM	BOLA3	ENSBTAG00000050675	1.10918	0.99998	0.544468	protein_coding	9.27591	17.8568	32.6829	10.3655	16.0687	22.9938
Fetal muscle	C-OCM vs C+OCM	DGUOK	ENSBTAG00000012037	-1.11488	0.99998	0.491798	protein_coding	13.7511	17.5836	26.8891	11.8692	19.6133	28.5032
Fetal muscle	C-OCM vs C+OCM	CCT7	ENSBTAG00000012756	-1.03849	0.99998	0.795559	protein_coding	130.514	172.4	213.627	130.148	179.035	236.335
Fetal muscle	C-OCM vs C+OCM	RAB11FIP5	ENSBTAG00000006162	-1.22905	0.99998	0.210007	protein_coding	10.7333	23.2376	44.7522	20.7337	28.6985	36.1528
Fetal muscle	C-OCM vs C+OCM	SFXN5	ENSBTAG00000050078	-1.22136	0.99998	0.330294	protein_coding	2.36497	5.60266	8.69185	4.58323	6.92131	11.7884
Fetal muscle	C-OCM vs C+OCM	SPR	ENSBTAG00000021961	1.00353	0.99998	0.981053	protein_coding	19.6475	26.2706	39.8137	18.198	26.1917	34.0649
Fetal muscle	C-OCM vs C+OCM	FAM136A	ENSBTAG00000008674	-1.07719	0.99998	0.563636	protein_coding	21.6486	28.9214	35.6636	24.0176	31.2077	39.1542
Fetal muscle	C-OCM vs C+OCM	SLC30A6	ENSBTAG00000010898	1.30328	0.99998	0.191172	protein_coding	4.50003	7.56014	16.191	4.25811	5.71445	8.34294
Fetal muscle	C-OCM vs C+OCM	NDUFAF7	ENSBTAG00000001113	-1.10815	0.99998	0.641131	protein_coding	2.41787	4.11939	6.18531	1.91558	4.54337	7.47298
Fetal muscle	C-OCM vs C+OCM	COX7A2L	ENSBTAG00000000705	-1.0379	0.99998	0.775734	protein_coding	63.7922	73.4223	97.2995	59.8619	76.1669	100.201
Fetal muscle	C-OCM vs C+OCM	LRPPRC	ENSBTAG00000016368	1.28103	0.99998	0.128494	protein_coding	43.2305	68.4176	139.897	39.394	53.3182	74.3088
Fetal muscle	C-OCM vs C+OCM	PREPL	ENSBTAG00000017429	1.45645	0.99998	0.0629723	protein_coding	42.1906	120.246	352.745	47.4692	82.5067	115.389
Fetal muscle	C-OCM vs C+OCM	ACYP2	ENSBTAG00000006852	1.58599	0.823429	0.0207005	protein_coding	5.85847	13.3586	24.7413	3.53943	8.37434	10.9292
Fetal muscle	C-OCM vs C+OCM	MTIF2	ENSBTAG00000015481	1.12426	0.99998	0.590962	protein_coding	3.09197	4.83528	9.82373	2.27062	4.22274	5.95976
Fetal muscle	C-OCM vs C+OCM	PNPT1	ENSBTAG00000008909	-1.03791	0.99998	0.827353	protein_coding	9.50774	15.2018	31.4723	10.6239	15.6716	20.1136
Fetal muscle	C-OCM vs C+OCM	MRPL19	ENSBTAG00000002557	-1.00362	0.99998	0.980661	protein_coding	12.8641	17.2435	23.2859	11.6296	17.183	22.2084
Fetal muscle	C-OCM vs C+OCM	POLR1B	ENSBTAG00000014166	1.0763	0.99998	0.582221	protein_coding	25.8492	34.817	56.2136	25.5352	32.2705	37.4714
Fetal muscle	C-OCM vs C+OCM	CHCHD5	ENSBTAG00000052525	1.01975	0.99998	0.920111	protein_coding	5.45763	13.3457	23.6208	8.46935	13.0749	17.8931
Fetal muscle	C-OCM vs C+OCM	RPIA	ENSBTAG00000002866	1.03443	0.99998	0.812384	protein_coding	14.6462	20.1414	24.9232	16.1037	19.3794	22.1548
Fetal muscle	C-OCM vs C+OCM	FABP1	ENSBTAG00000018054	3.08241		0.355969	protein_coding	0	0.0296055	0.236844	0	0	0
Fetal muscle	C-OCM vs C+OCM	MRPL35	ENSBTAG00000004823	1.00098	0.99998	0.995618	protein_coding	8.0554	12.9451	18.8669	5.47014	12.8865	18.3141
Fetal muscle	C-OCM vs C+OCM	IMMT	ENSBTAG00000003307	1.12456	0.99998	0.38343	protein_coding	84.4596	113.287	142.08	79.8846	100.629	122.515
Fetal muscle	C-OCM vs C+OCM	PTCD3	ENSBTAG00000006482	1.04848	0.99998	0.736381	protein_coding	23.678	33.1423	51.6656	23.2591	31.4748	42.2625
Fetal muscle	C-OCM vs C+OCM	SUCLG1	ENSBTAG00000006075	1.0493	0.99998	0.751324	protein_coding	90.2367	136.319	188.966	81.9125	129.856	168.721
Fetal muscle	C-OCM vs C+OCM	MDH1	ENSBTAG00000019295	1.10996	0.99998	0.528052	protein_coding	97.4784	163.716	276.884	102.488	147.393	246.187
Fetal muscle	C-OCM vs C+OCM	NFU1	ENSBTAG00000000141	-1.05014	0.99998	0.772614	protein_coding	15.7281	20.0972	27.929	12.8936	21.0403	37.6807
Fetal muscle	C-OCM vs C+OCM	TRMT61B	ENSBTAG00000053233	1.07123	0.99998	0.791135	protein_coding	1.55212	2.33373	3.82034	0.718343	2.14446	3.66584
Fetal muscle	C-OCM vs C+OCM	MRPL33	ENSBTAG00000055077	1.36443	0.99998	0.0718873	protein_coding	9.93354	14.0629	25.4035	6.44682	10.2672	14.0771
Fetal muscle	C-OCM vs C+OCM	MPV17	ENSBTAG00000018269	-1.05191	0.99998	0.725813	protein_coding	11.439	16.9387	21.1028	13.5288	17.7261	23.8983
Fetal muscle	C-OCM vs C+OCM	HADHB	ENSBTAG00000010083	1.05191	0.99998	0.748281	protein_coding	55.33	70.2897	135.895	53.5971	66.7152	119.883
Fetal muscle	C-OCM vs C+OCM	HADHA	ENSBTAG00000015038	-1.07453	0.99998	0.630665	protein_coding	107.048	119.074	138.94	97.4304	127.904	230.926
Fetal muscle	C-OCM vs C+OCM	RDH14	ENSBTAG00000023928	1.06928	0.99998	0.677142	protein_coding	8.61639	12.3305	17.1006	8.09041	11.4712	16.2824
Fetal muscle	C-OCM vs C+OCM	SIRT3	ENSBTAG00000002044	1.15645	0.99998	0.3789	protein_coding	9.60138	14.6888	18.9652	8.25681	12.6257	17.472
Fetal muscle	C-OCM vs C+OCM	COX8B	ENSBTAG00000002046	-1.21538	0.99998	0.350615	protein_coding	39.2949	107.873	218.678	59.2855	131.093	240.398
Fetal muscle	C-OCM vs C+OCM	RSAD2	ENSBTAG00000016061	-1.45501	0.99998	0.364028	protein_coding	0.148558	1.43902	3.82428	0	2.12213	4.80351
Fetal muscle	C-OCM vs C+OCM	CMPK2	ENSBTAG00000019979	-1.48548	0.99998	0.0984923	protein_coding	2.22838	6.4724	12.8561	4.68392	9.68852	17.0651
Fetal muscle	C-OCM vs C+OCM	NDUFA8	ENSBTAG00000004295	1.00181	0.99998	0.991188	protein_coding	48.2091	89.5684	151.381	51.6051	89.3972	110.726
Fetal muscle	C-OCM vs C+OCM	MRRF	ENSBTAG00000018426	1.0943	0.99998	0.59452	protein_coding	11.7361	15.6589	19.343	6.69964	14.2907	20.8428
Fetal muscle	C-OCM vs C+OCM	PTRH1	ENSBTAG00000012736	-1.47886	0.99998	0.250695	protein_coding	0	1.14401	2.7566	1.13531	1.73651	3.16461
Fetal muscle	C-OCM vs C+OCM	FPGS	ENSBTAG00000008994	-1.06447	0.99998	0.631114	protein_coding	23.4339	27.5208	33.5134	23.7383	29.3745	35.5746
Fetal muscle	C-OCM vs C+OCM	PIP5KL1	ENSBTAG00000003387	-1.54405		0.519589	protein_coding	0	0.0611413	0.236844	0	0.0962719	0.218249
Fetal muscle	C-OCM vs C+OCM	NAIF1	ENSBTAG00000012156	1.22602	0.99998	0.23484	protein_coding	7.45876	11.1934	15.4501	5.88298	9.17072	12.5673
Fetal muscle	C-OCM vs C+OCM	SLC25A25	ENSBTAG00000011912	1.00103	0.99998	0.993824	protein_coding	44.1013	62.2237	79.2522	45.2556	62.1385	74.4141
Fetal muscle	C-OCM vs C+OCM	PTGES2	ENSBTAG00000016218	-1.03585	0.99998	0.825427	protein_coding	16.3729	25.063	30.9002	14.4105	25.9612	41.9961
Fetal muscle	C-OCM vs C+OCM	TRUB2	ENSBTAG00000004663	1.12124	0.99998	0.476924	protein_coding	8.0554	10.2018	12.7345	5.45623	9.03028	11.1343
Fetal muscle	C-OCM vs C+OCM	COQ4	ENSBTAG00000004664	1.19978	0.99998	0.248663	protein_coding	17.2825	43.3027	57.0464	22.8094	36.1185	46.0506
Fetal muscle	C-OCM vs C+OCM	ENDOG	ENSBTAG00000012484	-1.16737	0.99998	0.460703	protein_coding	5.45763	12.1356	17.0527	7.90177	14.1658	36.5229
Fetal muscle	C-OCM vs C+OCM	MIGA2	ENSBTAG00000010653	-1.03666	0.99998	0.80924	protein_coding	10.9153	31.9301	43.0719	26.8346	33.1926	40.5225
Fetal muscle	C-OCM vs C+OCM	CRAT	ENSBTAG00000001932	-1.00082	0.99998	0.99616	protein_coding	30.1574	55.7353	72.2226	22.0432	55.7606	104.095
Fetal muscle	C-OCM vs C+OCM	DNLZ	ENSBTAG00000012880	-1.13913	0.99998	0.515787	protein_coding	5.09379	24.9578	35.0529	14.4494	28.4518	42.4495
Fetal muscle	C-OCM vs C+OCM	PMPCA	ENSBTAG00000001353	-1.07118	0.99998	0.643584	protein_coding	47.4814	97.8372	120.629	69.9765	104.846	128.823
Fetal muscle	C-OCM vs C+OCM	INPP5E	ENSBTAG00000001354	-1.11108	0.99998	0.558052	protein_coding	3.82034	10.5098	16.349	9.16647	11.7666	14.3669
Fetal muscle	C-OCM vs C+OCM	SURF1	ENSBTAG00000030384	-1.10585	0.99998	0.557919	protein_coding	7.45876	25.4994	39.8137	18.8875	28.2283	34.5925
Fetal muscle	C-OCM vs C+OCM	SARDH	ENSBTAG00000004510	-1.31493	0.99998	0.107748	protein_coding	18.5559	39.3851	50.6525	34.885	51.7954	107.253
Fetal muscle	C-OCM vs C+OCM	MRPS2	ENSBTAG00000005688	-1.02434	0.99998	0.877788	protein_coding	36.748	72.806	111.419	45.6189	74.599	94.814
Fetal muscle	C-OCM vs C+OCM	MRPL41	ENSBTAG00000039138	-1.08758	0.99998	0.622291	protein_coding	32.3819	72.2244	119.887	39.8391	78.5504	121.674
Fetal muscle	C-OCM vs C+OCM	MTRF1	ENSBTAG00000012260	1.0877	0.99998	0.647006	protein_coding	5.68425	8.56702	15.4633	4.36499	7.80066	11.5779
Fetal muscle	C-OCM vs C+OCM	VWA8	ENSBTAG00000001133	1.0165	0.99998	0.927373	protein_coding	7.22373	12.0409	19.8294	6.54748	11.7835	20.7349
Fetal muscle	C-OCM vs C+OCM	DNAJC15	ENSBTAG00000034785	1.22906	0.99998	0.272002	protein_coding	5.27571	8.4966	15.7472	3.8868	6.86935	9.15703
Fetal muscle	C-OCM vs C+OCM	SLC25A30	ENSBTAG00000016529	1.19566	0.99998	0.360998	protein_coding	16.9357	48.0372	118.794	19.9698	40.1256	67.0453
Fetal muscle	C-OCM vs C+OCM	SUCLA2	ENSBTAG00000006759	1.25809	0.99998	0.171186	protein_coding	62.8402	109.233	208.3	46.7053	86.7662	143.881
Fetal muscle	C-OCM vs C+OCM	SLC25A15	ENSBTAG00000011647	-1.04781	0.99998	0.820686	protein_coding	3.71396	7.23663	11.6429	4.82586	7.57308	14.4866
Fetal muscle	C-OCM vs C+OCM	MRPS31	ENSBTAG00000015522	1.16492	0.99998	0.373439	protein_coding	6.75351	10.912	14.2654	6.82605	9.30802	12.9163
Fetal muscle	C-OCM vs C+OCM	SPART	ENSBTAG00000008040	1.1426	0.99998	0.380048	protein_coding	121.382	146.355	235.224	94.9384	128	181.142
Fetal muscle	C-OCM vs C+OCM	MTIF3	ENSBTAG00000020530	1.12245	0.99998	0.470073	protein_coding	8.00452	12.174	15.153	7.22471	10.8365	14.8407
Fetal muscle	C-OCM vs C+OCM	MIPEP	ENSBTAG00000008888	-1.0157	0.99998	0.898396	protein_coding	38.7492	45.4561	50.803	34.369	46.182	54.9532
Fetal muscle	C-OCM vs C+OCM	MICU2	ENSBTAG00000015943	1.07207	0.99998	0.594776	protein_coding	41.823	51.0225	65.4916	39.313	47.4852	60.2454
Fetal muscle	C-OCM vs C+OCM	MRPL57	ENSBTAG00000003315	-1.08945	0.99998	0.612014	protein_coding	11.8249	39.6375	55.1152	27.8667	43.204	55.5813
Fetal muscle	C-OCM vs C+OCM	CLYBL	ENSBTAG00000004165	1.14075	0.99998	0.433398	protein_coding	8.62497	12.5306	15.2762	7.45809	10.9842	16.0389
Fetal muscle	C-OCM vs C+OCM	PCCA	ENSBTAG00000010672	-1.38665	0.99998	0.11148	protein_coding	14.0127	17.2802	28.9254	14.1862	23.9067	69.6777
Fetal muscle	C-OCM vs C+OCM	NAXD	ENSBTAG00000011466	-1.0961	0.99998	0.497379	protein_coding	20.9209	36.4823	45.1187	33.2337	40.1651	47.2909
Fetal muscle	C-OCM vs C+OCM	CARS2	ENSBTAG00000011471	-1.04855	0.99998	0.746641	protein_coding	25.6509	62.6749	77.1848	51.7083	65.7701	96.6844
Fetal muscle	C-OCM vs C+OCM	NDUFAF5	ENSBTAG00000004302	-1.03765	0.99998	0.842505	protein_coding	5.45163	8.63441	14.9175	5.05633	8.89954	11.9227
Fetal muscle	C-OCM vs C+OCM	NUDT5	ENSBTAG00000019509	-1.2742	0.99998	0.192831	protein_coding	3.7895	6.23309	8.17071	5.26785	7.90656	13.8934
Fetal muscle	C-OCM vs C+OCM	DHTKD1	ENSBTAG00000000291	-1.07025	0.99998	0.613747	protein_coding	28.9689	43.124	68.7661	38.868	46.0221	55.258
Fetal muscle	C-OCM vs C+OCM	ECHDC3	ENSBTAG00000012377	1.20643	0.99998	0.187009	protein_coding	45.9046	73.4449	120.432	45.2556	60.8018	82.2028
Fetal muscle	C-OCM vs C+OCM	ATP5F1C	ENSBTAG00000013930	1.02743	0.99998	0.859252	protein_coding	102.686	150.198	177.824	92.278	146.116	193.982
Fetal muscle	C-OCM vs C+OCM	YME1L1	ENSBTAG00000016445	1.10456	0.99998	0.452172	protein_coding	78.1584	95.1792	155.906	70.0302	86.0189	95.5396
Fetal muscle	C-OCM vs C+OCM	PDSS1	ENSBTAG00000006529	1.0383	0.99998	0.814892	protein_coding	7.81036	9.45608	12.6434	7.23879	9.05566	13.3447
Fetal muscle	C-OCM vs C+OCM	MSRB2	ENSBTAG00000044112	1.17922	0.99998	0.3381	protein_coding	8.05268	18.4781	23.6497	6.81187	15.6534	21.6822
Fetal muscle	C-OCM vs C+OCM	THNSL1	ENSBTAG00000009117	1.07965	0.99998	0.791907	protein_coding	0.297117	2.06768	4.3661	0.90692	1.87116	3.23254
Fetal muscle	C-OCM vs C+OCM	PHYH	ENSBTAG00000007700	1.13308	0.99998	0.432536	protein_coding	23.678	42.3795	66.4012	23.7383	37.3256	58.2051
Fetal muscle	C-OCM vs C+OCM	MTPAP	ENSBTAG00000004387	1.00986	0.99998	0.949601	protein_coding	8.79532	11.535	15.6452	7.51448	11.292	13.9098
Fetal muscle	C-OCM vs C+OCM	MGME1	ENSBTAG00000003425	-1.05723	0.99998	0.752002	protein_coding	3.86252	8.17397	10.582	4.90867	8.70291	10.9125
Fetal muscle	C-OCM vs C+OCM	PET117	ENSBTAG00000051618	4.64721	0.971021	0.0356357	protein_coding	0	0.177814	0.488206	0	0.0332529	0.12956
Fetal muscle	C-OCM vs C+OCM	ACSS1	ENSBTAG00000004281	-1.41029	0.99998	0.14086	protein_coding	2.22838	7.05422	12.5527	4.92328	9.97513	24.3135
Fetal muscle	C-OCM vs C+OCM	PITRM1	ENSBTAG00000002685	-1.06548	0.99998	0.618802	protein_coding	50.2128	66.8283	80.5157	62.0293	71.3211	82.3699
Fetal muscle	C-OCM vs C+OCM	IDI1	ENSBTAG00000004075	-1.19713	0.99998	0.26298	protein_coding	21.9886	25.348	35.1108	20.9887	30.2787	64.836
Fetal muscle	C-OCM vs C+OCM	PRNP	ENSBTAG00000048903	1.16577	0.99998	0.457135	protein_coding	5.79378	18.9134	27.652	4.03761	16.2179	25.9976
Fetal muscle	C-OCM vs C+OCM	CDS2	ENSBTAG00000006066	1.06812	0.99998	0.646734	protein_coding	45.0132	67.3508	115.52	43.1042	62.9701	84.7289
Fetal muscle	C-OCM vs C+OCM	CRLS1	ENSBTAG00000000065	-1.00821	0.99998	0.956173	protein_coding	22.247	29.5341	41.6599	19.4669	29.6647	47.8902
Fetal muscle	C-OCM vs C+OCM	PANK2	ENSBTAG00000007920	1.09571	0.99998	0.610955	protein_coding	6.51889	7.69241	9.53324	4.21013	7.05159	10.5357
Fetal muscle	C-OCM vs C+OCM	MAVS	ENSBTAG00000013545	-1.02988	0.99998	0.859017	protein_coding	8.76495	13.0015	17.2287	9.93034	13.4088	18.4746
Fetal muscle	C-OCM vs C+OCM	FASTKD5	ENSBTAG00000051021	1.08805	0.99998	0.624015	protein_coding	5.3481	8.73126	13.4622	5.44152	7.93763	10.8949
Fetal muscle	C-OCM vs C+OCM	MRPS26	ENSBTAG00000000825	-1.05576	0.99998	0.77145	protein_coding	21.6486	60.1321	88.8379	29.1053	63.4983	106.397
Fetal muscle	C-OCM vs C+OCM	IDH3B	ENSBTAG00000018813	-1.007	0.99998	0.961665	protein_coding	67.942	98.5249	119.563	64.4031	99.1337	168.931
Fetal muscle	C-OCM vs C+OCM	MTG2	ENSBTAG00000014442	1.04038	0.99998	0.825474	protein_coding	4.01108	5.57614	8.09986	4.01636	5.40655	7.18343
Fetal muscle	C-OCM vs C+OCM	PRELID3B	ENSBTAG00000004402	1.02893	0.99998	0.840822	protein_coding	26.6449	40.1987	55.304	25.2816	38.967	60.2049
Fetal muscle	C-OCM vs C+OCM	ATP5F1E	ENSBTAG00000039208	1.09809	0.99998	0.622623	protein_coding	55.304	112.708	277.804	61.0552	102.619	140.88
Fetal muscle	C-OCM vs C+OCM	BMP7	ENSBTAG00000015362	-1.57113	0.99998	0.0796879	protein_coding	0.727684	1.97787	3.74291	2.18249	3.20234	5.0573
Fetal muscle	C-OCM vs C+OCM	FAM210B	ENSBTAG00000013007	-1.02333	0.99998	0.875945	protein_coding	14.7019	20.1681	29.822	16.8811	20.5798	27.2812
Fetal muscle	C-OCM vs C+OCM	COX4I2	ENSBTAG00000016171	-1.33534	0.99998	0.274515	protein_coding	1.03474	3.31159	6.68513	1.26408	4.41001	8.83909
Fetal muscle	C-OCM vs C+OCM	BCL2L1	ENSBTAG00000006526	-1.0306	0.99998	0.832387	protein_coding	31.4723	53.2639	63.9527	40.8383	54.9914	66.2052
Fetal muscle	C-OCM vs C+OCM	PXMP4	ENSBTAG00000038738	1.11329	0.99998	0.637942	protein_coding	2.61114	3.60246	4.75387	1.41937	3.17742	5.26266
Fetal muscle	C-OCM vs C+OCM	UQCC1	ENSBTAG00000030990	1.10725	0.99998	0.437142	protein_coding	32.4657	41.3908	56.7594	27.8098	37.2583	51.1531
Fetal muscle	C-OCM vs C+OCM	NFS1	ENSBTAG00000006962	1.03016	0.99998	0.840748	protein_coding	15.4501	18.7833	28.1978	14.6063	18.0788	23.7872
Fetal muscle	C-OCM vs C+OCM	ROMO1	ENSBTAG00000027361	-1.0438	0.99998	0.800384	protein_coding	18.374	32.9398	54.5209	18.2682	34.3847	51.9433
Fetal muscle	C-OCM vs C+OCM	TOMM34	ENSBTAG00000003256	-1.10255	0.99998	0.575997	protein_coding	5.19955	8.25091	12.908	6.82605	9.139	13.8588
Fetal muscle	C-OCM vs C+OCM	MMP9	ENSBTAG00000020676	-7.66916		0.0636761	protein_coding	0	0	0	0	0.101217	0.252816
Fetal muscle	C-OCM vs C+OCM	EYA2	ENSBTAG00000013336	1.15164	0.99998	0.669625	protein_coding	0.725361	3.28977	9.11318	0.825681	2.8872	8.37429
Fetal muscle	C-OCM vs C+OCM	CYP24A1	ENSBTAG00000002765				protein_coding	0	0	0	0	0	0
Fetal muscle	C-OCM vs C+OCM	ADCK5	ENSBTAG00000011064	-1.08578	0.99998	0.563702	protein_coding	35.8384	58.8981	70.2933	44.9431	63.9761	95.3749
Fetal muscle	C-OCM vs C+OCM	CYC1	ENSBTAG00000012232	-1.12025	0.99998	0.498165	protein_coding	92.5978	160.696	205.902	104.758	180.017	306.708
Fetal muscle	C-OCM vs C+OCM	TOP1MT	ENSBTAG00000053896	2.05781		0.574573	protein_coding	0	0.0143573	0.114858	0	0	0
Fetal muscle	C-OCM vs C+OCM	CYP11B1	ENSBTAG00000054126				protein_coding	0	0	0	0	0	0
Fetal muscle	C-OCM vs C+OCM	PTK2	ENSBTAG00000009578	-1.10316	0.99998	0.445526	protein_coding	69.3768	98.7656	119.606	97.8848	109.122	120.593
Fetal muscle	C-OCM vs C+OCM	NDUFB9	ENSBTAG00000020405	1.08875	0.99998	0.616395	protein_coding	33.7676	64.2181	115.876	32.6144	58.9227	83.8869
Fetal muscle	C-OCM vs C+OCM	TMEM65	ENSBTAG00000022114	1.41132	0.99998	0.082076	protein_coding	4.60531	11.7796	21.1028	4.9678	8.30398	10.6306
Fetal muscle	C-OCM vs C+OCM	FER1L6	ENSBTAG00000013537	-1.1932	0.99998	0.61819	protein_coding	0.244103	0.796223	1.45537	0.210507	0.944517	1.74599
Fetal muscle	C-OCM vs C+OCM	LYPLA1	ENSBTAG00000004243	1.23786	0.99998	0.237297	protein_coding	9.21062	14.7114	25.287	7.74785	11.8227	22.4189
Fetal muscle	C-OCM vs C+OCM	MRPL15	ENSBTAG00000001174	-1.14777	0.99998	0.34074	protein_coding	27.0141	37.7778	46.5718	29.1363	43.2993	79.8558
Fetal muscle	C-OCM vs C+OCM	CHCHD7	ENSBTAG00000049910	1.0566	0.99998	0.742263	protein_coding	16.5176	26.3443	44.5675	16.0538	24.93	34.7221
Fetal muscle	C-OCM vs C+OCM	MTFR1	ENSBTAG00000008629	-1.14443	0.99998	0.404985	protein_coding	9.21062	14.2699	22.7401	12.7981	16.2872	23.0505
Fetal muscle	C-OCM vs C+OCM	ADHFE1	ENSBTAG00000004476	-1.20637	0.99998	0.499537	protein_coding	0.297117	1.74508	2.61114	1.01127	2.11628	3.99962
Fetal muscle	C-OCM vs C+OCM	LACTB2	ENSBTAG00000001808	1.0888	0.99998	0.689439	protein_coding	4.60531	6.34175	10.3695	3.10944	5.77083	12.9462
Fetal muscle	C-OCM vs C+OCM	TMEM70	ENSBTAG00000012920	1.09111	0.99998	0.550166	protein_coding	18.8323	25.2534	37.8396	15.6746	23.0347	28.1035
Fetal muscle	C-OCM vs C+OCM	GDAP1	ENSBTAG00000012608	1.24985	0.99998	0.121556	protein_coding	23.8407	38.3017	70.7673	25.0503	30.5399	34.1213
Fetal muscle	C-OCM vs C+OCM	MRPS28	ENSBTAG00000001302	1.10703	0.99998	0.551515	protein_coding	6.59078	10.5824	14.4102	6.91508	9.50803	13.888
Fetal muscle	C-OCM vs C+OCM	EMC2	ENSBTAG00000010006	-1.00768	0.99998	0.957266	protein_coding	25.6308	34.7238	55.7094	22.5007	34.9083	42.6677
Fetal muscle	C-OCM vs C+OCM	OXR1	ENSBTAG00000008285	1.18387	0.99998	0.277271	protein_coding	34.0199	54.6165	106.06	36.6659	46.0509	52.6372
Fetal muscle	C-OCM vs C+OCM	SLC25A32	ENSBTAG00000033902	-1.19222	0.99998	0.31242	protein_coding	4.50003	6.60529	8.21813	5.50729	7.91898	9.36785
Fetal muscle	C-OCM vs C+OCM	RIDA	ENSBTAG00000012595	-1.25427	0.99998	0.248102	protein_coding	3.90518	6.55305	10.1876	5.67656	8.13836	14.7355
Fetal muscle	C-OCM vs C+OCM	MTERF3	ENSBTAG00000001522	1.11631	0.99998	0.486901	protein_coding	10.6592	17.2472	25.1051	10.9403	15.3293	18.7351
Fetal muscle	C-OCM vs C+OCM	UQCRB	ENSBTAG00000001521	1.21544	0.99998	0.242966	protein_coding	36.0459	60.7714	111.716	30.8436	49.9453	66.9411
Fetal muscle	C-OCM vs C+OCM	NDUFAF6	ENSBTAG00000007570	-1.01764	0.99998	0.907885	protein_coding	11.1419	18.0833	22.922	12.5493	18.3647	25.0223
Fetal muscle	C-OCM vs C+OCM	PDP1	ENSBTAG00000000199	1.2149	0.99998	0.129129	protein_coding	25.3423	29.8544	43.4791	22.2843	24.4345	25.9137
Fetal muscle	C-OCM vs C+OCM	DECR1	ENSBTAG00000019663	-1.21516	0.99998	0.301883	protein_coding	8.28953	10.6517	14.43	8.62011	12.9047	31.3655
Fetal muscle	C-OCM vs C+OCM	RMDN1	ENSBTAG00000015734	1.11527	0.99998	0.482987	protein_coding	12.3159	18.0355	26.5605	12.4884	16.0488	24.4188
Fetal muscle	C-OCM vs C+OCM	MRPL13	ENSBTAG00000006767	1.03973	0.99998	0.815909	protein_coding	10.4151	18.3052	32.3857	10.7339	17.5773	24.5551
Fetal muscle	C-OCM vs C+OCM	ACAT1	ENSBTAG00000012885	1.0787	0.99998	0.605091	protein_coding	64.5245	90.5017	139.897	58.7798	83.8097	143.144
Fetal muscle	C-OCM vs C+OCM	FDX1	ENSBTAG00000011793	-1.07204	0.99998	0.628614	protein_coding	15.4633	20.1079	22.5383	16.204	21.5976	30.8392
Fetal muscle	C-OCM vs C+OCM	DLAT	ENSBTAG00000010709	1.26479	0.99998	0.125482	protein_coding	38.0801	54.7322	90.7786	27.4306	43.1801	70.4144
Fetal muscle	C-OCM vs C+OCM	TIMM8B	ENSBTAG00000002000	1.00614	0.99998	0.969949	protein_coding	14.9716	27.6033	46.4988	15.2751	27.4278	37.3133
Fetal muscle	C-OCM vs C+OCM	SDHD	ENSBTAG00000016266	1.13324	0.99998	0.386744	protein_coding	81.9479	112.096	167.913	76.169	98.7973	141.25
Fetal muscle	C-OCM vs C+OCM	PTS	ENSBTAG00000049973	1.39345	0.99998	0.0769886	protein_coding	4.81	6.54943	8.91413	2.90739	4.69174	6.73621
Fetal muscle	C-OCM vs C+OCM	REXO2	ENSBTAG00000005843	-1.09944	0.99998	0.586345	protein_coding	11.4858	15.7088	21.541	8.56644	17.2911	26.1164
Fetal muscle	C-OCM vs C+OCM	ATP5MG	ENSBTAG00000007332	1.0517	0.99998	0.762867	protein_coding	87.4702	143.794	250.47	86.5896	136.664	185.772
Fetal muscle	C-OCM vs C+OCM	SLC37A4	ENSBTAG00000008077	1.2106	0.99998	0.152097	protein_coding	20.0164	25.06	31.2904	17.7878	20.653	26.5598
Fetal muscle	C-OCM vs C+OCM	HMBS	ENSBTAG00000005364	-1.07871	0.99998	0.649824	protein_coding	10.0057	13.9947	17.9179	9.90817	15.15	21.0067
Fetal muscle	C-OCM vs C+OCM	NLRX1	ENSBTAG00000040569	1.25069	0.99998	0.123241	protein_coding	25.0612	38.9894	47.0809	23.1344	31.1672	55.4321
Fetal muscle	C-OCM vs C+OCM	NUCB2	ENSBTAG00000017468	-1.14241	0.99998	0.51994	protein_coding	3.27458	6.70365	10.9033	3.71144	7.73004	12.6324
Fetal muscle	C-OCM vs C+OCM	CYB5R2	ENSBTAG00000016142	-1.17341	0.99998	0.634429	protein_coding	0	0.689266	1.13822	0.359171	0.868454	1.63687
Fetal muscle	C-OCM vs C+OCM	MRPL17	ENSBTAG00000024781	-1.11412	0.99998	0.494437	protein_coding	19.6475	46.0451	78.1417	37.0524	51.317	67.5481
Fetal muscle	C-OCM vs C+OCM	TIMM10B	ENSBTAG00000003567	-1.0785	0.99998	0.746712	protein_coding	1.37429	2.13325	3.5654	1.70325	2.31713	3.239
Fetal muscle	C-OCM vs C+OCM	CLPB	ENSBTAG00000001280	-1.01378	0.99998	0.939808	protein_coding	3.90792	5.90893	9.09605	4.01636	5.90161	7.42287
Fetal muscle	C-OCM vs C+OCM	MRPL48	ENSBTAG00000008347	-1.00161	0.99998	0.992705	protein_coding	6.72584	9.21607	11.8847	5.0573	9.23381	14.0518
Fetal muscle	C-OCM vs C+OCM	UCP2	ENSBTAG00000003692	-1.20201	0.99998	0.29959	protein_coding	14.6462	21.3342	28.9689	11.4935	25.6248	49.1533
Fetal muscle	C-OCM vs C+OCM	UCP3	ENSBTAG00000005259	1.20372	0.99998	0.652743	protein_coding	0	0.74691	2.18231	0.218249	0.645451	1.27743
Fetal muscle	C-OCM vs C+OCM	LIPT2	ENSBTAG00000008227	1.02337	0.99998	0.920264	protein_coding	1.7827	2.27419	3.71057	1.63687	2.2324	3.12262
Fetal muscle	C-OCM vs C+OCM	RPS3	ENSBTAG00000005620	1.05159	0.99998	0.772797	protein_coding	742.887	1149.12	1863.96	752.505	1092.69	1530.36
Fetal muscle	C-OCM vs C+OCM	METTL15	ENSBTAG00000003361	-1.0278	0.99998	0.900522	protein_coding	2.82261	4.5895	9.27797	3.0338	4.66375	6.34536
Fetal muscle	C-OCM vs C+OCM	IMMP1L	ENSBTAG00000000475	-1.02196	0.99998	0.911247	protein_coding	2.67405	4.48335	6.54916	3.49199	4.49258	5.26785
Fetal muscle	C-OCM vs C+OCM	CAT	ENSBTAG00000020980	-1.00969	0.99998	0.944438	protein_coding	76.7253	93.9522	107.469	71.6467	94.8052	161.248
Fetal muscle	C-OCM vs C+OCM	PDHX	ENSBTAG00000018261	1.15046	0.99998	0.340697	protein_coding	19.6096	33.9027	57.487	23.0253	29.3544	34.3607
Fetal muscle	C-OCM vs C+OCM	ALKBH3	ENSBTAG00000009518	1.24251	0.99998	0.170889	protein_coding	14.0725	21.4361	32.98	15.0453	17.2083	26.9378
Fetal muscle	C-OCM vs C+OCM	ACCS	ENSBTAG00000008465	-1.16447	0.99998	0.372229	protein_coding	6.54916	12.7444	18.237	9.09901	14.8771	18.1147
Fetal muscle	C-OCM vs C+OCM	ATG13	ENSBTAG00000017325	1.04333	0.99998	0.744471	protein_coding	45.8441	65.9531	98.6428	53.8757	63.2126	81.7343
Fetal muscle	C-OCM vs C+OCM	PTPMT1	ENSBTAG00000018479	1.05225	0.99998	0.694967	protein_coding	23.104	31.5417	38.031	21.7773	30.0024	34.2038
Fetal muscle	C-OCM vs C+OCM	NDUFS3	ENSBTAG00000018483	1.02849	0.99998	0.857518	protein_coding	52.8076	83.9364	124.492	45.2542	81.5784	114.472
Fetal muscle	C-OCM vs C+OCM	MTCH2	ENSBTAG00000018742	1.04869	0.99998	0.754029	protein_coding	37.0223	52.0081	81.8645	33.0272	49.5014	83.0448
Fetal muscle	C-OCM vs C+OCM	TIMM10	ENSBTAG00000024701	1.00743	0.99998	0.96674	protein_coding	10.9153	24.6866	47.3901	15.4815	24.5034	31.3188
Fetal muscle	C-OCM vs C+OCM	GLYAT	ENSBTAG00000038323	-45.587	0.003211	5.361e-06	protein_coding	0	0.0397764	0.236844	0	2.57561	17.1563
Fetal muscle	C-OCM vs C+OCM	MRPL16	ENSBTAG00000021188	-1.16914	0.99998	0.277519	protein_coding	20.7487	28.8411	38.6252	20.0989	33.7215	44.0005
Fetal muscle	C-OCM vs C+OCM	ACAD8	ENSBTAG00000012937	-1.0066	0.99998	0.95984	protein_coding	29.266	41.4623	49.6188	28.3745	41.7544	55.258
Fetal muscle	C-OCM vs C+OCM	ATP2B4	ENSBTAG00000014059	1.12478	0.99998	0.540367	protein_coding	19.7583	62.7394	97.3277	24.7713	55.7643	85.974
Fetal muscle	C-OCM vs C+OCM	GLRX2	ENSBTAG00000015972	-1.28639	0.99998	0.241239	protein_coding	2.03419	3.33912	4.75387	2.83724	4.2435	5.53555
Fetal muscle	C-OCM vs C+OCM	LYPLAL1	ENSBTAG00000015534	1.19228	0.99998	0.31583	protein_coding	7.8736	20.7854	43.661	15.1873	17.3617	19.5771
Fetal muscle	C-OCM vs C+OCM	IARS2	ENSBTAG00000012582	1.15209	0.99998	0.373211	protein_coding	110.23	140.394	250.141	79.9884	121.755	170.721
Fetal muscle	C-OCM vs C+OCM	PYCR2	ENSBTAG00000005835	1.03646	0.99998	0.792049	protein_coding	13.2802	16.6998	18.9516	13.9334	16.3121	18.8348
Fetal muscle	C-OCM vs C+OCM	COQ8A	ENSBTAG00000021880	1.14894	0.99998	0.32352	protein_coding	46.9774	63.9455	94.873	45.1028	55.7073	70.7302
Fetal muscle	C-OCM vs C+OCM	SCCPDH	ENSBTAG00000003804	1.29584	0.99998	0.0512515	protein_coding	22.3817	31.5442	43.2972	20.4356	24.2529	31.0944
Fetal muscle	C-OCM vs C+OCM	TFB2M	ENSBTAG00000000072	1.06963	0.99998	0.678814	protein_coding	11.4858	16.4105	29.835	10.6183	15.2441	20.4728
Fetal muscle	C-OCM vs C+OCM	COX20	ENSBTAG00000033136	1.2719	0.99998	0.18623	protein_coding	9.00227	14.6222	30.7447	8.34294	11.4069	17.1326
Fetal muscle	C-OCM vs C+OCM	KMO	ENSBTAG00000014439	2.0577		0.574605	protein_coding	0	0.010171	0.0813676	0	0	0
Fetal muscle	C-OCM vs C+OCM	FH	ENSBTAG00000021688	1.23962	0.99998	0.178044	protein_coding	82.0186	139.611	227.947	83.303	112.519	137.777
Fetal muscle	C-OCM vs C+OCM	SELE	ENSBTAG00000007307	1.43097		0.700676	protein_coding	0	0.0252826	0.120893	0	0.0150362	0.105253
Fetal muscle	C-OCM vs C+OCM	MYOC	ENSBTAG00000020342	-1.50304	0.99998	0.039688	protein_coding	3.27458	13.3065	27.7464	11.0516	20.1139	26.4193
Fetal muscle	C-OCM vs C+OCM	MFN2	ENSBTAG00000005314	1.11728	0.99998	0.442315	protein_coding	112.45	144.226	184.577	85.8811	129.095	145.824
Fetal muscle	C-OCM vs C+OCM	SLC25A33	ENSBTAG00000003177	-1.0819	0.99998	0.67325	protein_coding	5.89804	7.95964	10.1075	5.67656	8.59213	17.7878
Fetal muscle	C-OCM vs C+OCM	PARK7	ENSBTAG00000020518	1.01747	0.99998	0.921236	protein_coding	92.3523	144.128	296.374	87.8318	141.636	207.654
Fetal muscle	C-OCM vs C+OCM	DNAJC11	ENSBTAG00000011217	-1.0012	0.99998	0.99257	protein_coding	41.478	53.5666	60.0841	46.6446	53.6847	58.1857
Fetal muscle	C-OCM vs C+OCM	ACOT7	ENSBTAG00000021202	-1.05541	0.99998	0.753245	protein_coding	13.5533	21.0636	33.2765	11.6132	22.2617	35.2004
Fetal muscle	C-OCM vs C+OCM	ATAD3A	ENSBTAG00000002219	-1.20261	0.99998	0.176753	protein_coding	20.5571	28.9813	35.8358	25.2865	34.9108	48.5218
Fetal muscle	C-OCM vs C+OCM	MRPL20	ENSBTAG00000004872	-1.19229	0.99998	0.275141	protein_coding	13.2802	36.7154	52.7382	30.2116	43.811	61.8972
Fetal muscle	C-OCM vs C+OCM	AURKAIP1	ENSBTAG00000004874	-1.08644	0.99998	0.589239	protein_coding	16.5548	28.1328	39.368	18.2682	30.5734	39.9396
Fetal muscle	C-OCM vs C+OCM	PUSL1	ENSBTAG00000007619	-1.12513	0.99998	0.51438	protein_coding	3.63842	9.67101	14.0127	8.20975	10.9251	15.7139
Fetal muscle	C-OCM vs C+OCM	SLC25A34	ENSBTAG00000018723	1.34391	0.956469	0.033528	protein_coding	48.3324	66.5027	79.4819	35.6075	49.5255	75.5105
Fetal muscle	C-OCM vs C+OCM	AGMAT	ENSBTAG00000002478	1.40853	0.99998	0.315854	protein_coding	0.181921	1.27671	2.82261	0.412841	0.905192	1.56131
Fetal muscle	C-OCM vs C+OCM	PRDX6	ENSBTAG00000004855	-1.19034	0.99998	0.224898	protein_coding	40.6654	53.91	69.971	45.0161	64.0974	102.832
Fetal muscle	C-OCM vs C+OCM	DARS2	ENSBTAG00000004358	1.02331	0.99998	0.906876	protein_coding	4.50003	6.80537	13.6441	4.25811	6.53579	9.08249
Fetal muscle	C-OCM vs C+OCM	MRPS14	ENSBTAG00000001109	1.08933	0.99998	0.565213	protein_coding	19.1214	25.4411	37.2882	15.2751	23.2687	28.6713
Fetal muscle	C-OCM vs C+OCM	LAMC1	ENSBTAG00000011966	-1.42026	0.99998	0.141165	protein_coding	149.153	309.547	858.022	169.757	439.702	856.163
Fetal muscle	C-OCM vs C+OCM	ANGEL2	ENSBTAG00000003702	1.09033	0.99998	0.549696	protein_coding	29.9607	41.8408	80.9548	31.2602	38.2375	44.5228
Fetal muscle	C-OCM vs C+OCM	TIMM17A	ENSBTAG00000047059	-1.08578	0.99998	0.658673	protein_coding	4.18418	11.9999	20.3299	7.5296	13.0719	18.7966
Fetal muscle	C-OCM vs C+OCM	GATB	ENSBTAG00000013914	1.06664	0.99998	0.645256	protein_coding	16.7617	19.5826	22.2838	14.6227	18.2395	23.9977
Fetal muscle	C-OCM vs C+OCM	MMAA	ENSBTAG00000012800	-1.00833	0.99998	0.961388	protein_coding	5.45163	8.46204	13.2217	6.60545	8.49687	11.2398
Fetal muscle	C-OCM vs C+OCM	UCP1	ENSBTAG00000004647	-6.19272	0.683639	0.008494	protein_coding	0	0.174032	0.727684	0	1.09893	6.84146
Fetal muscle	C-OCM vs C+OCM	NDUFC1	ENSBTAG00000039582	-1.1085	0.99998	0.517223	protein_coding	13.5884	21.8501	28.9974	14.0366	24.2192	31.7939
Fetal muscle	C-OCM vs C+OCM	MGARP	ENSBTAG00000002599	-1.28922	0.99998	0.280722	protein_coding	1.62735	3.27143	5.22229	1.76972	4.22853	5.98619
Fetal muscle	C-OCM vs C+OCM	SLC25A31	ENSBTAG00000012826	-5.43538		0.130922	protein_coding	0	0	0	0	0.0672951	0.252816
Fetal muscle	C-OCM vs C+OCM	NUDT6	ENSBTAG00000005695	-1.10556	0.99998	0.595712	protein_coding	2.97117	7.00353	11.2791	5.25167	7.69558	9.59854
Fetal muscle	C-OCM vs C+OCM	ETFDH	ENSBTAG00000016679	-1.21809	0.99998	0.276787	protein_coding	17.827	28.7493	38.48	17.3508	34.9877	84.9394
Fetal muscle	C-OCM vs C+OCM	PGAM5	ENSBTAG00000007513	-1.06675	0.99998	0.626112	protein_coding	44.0249	52.8646	62.8646	45.9285	56.494	70.5173
Fetal muscle	C-OCM vs C+OCM	PXMP2	ENSBTAG00000007510	1.09908	0.99998	0.504008	protein_coding	17.5754	27.9902	35.6061	18.681	25.4376	32.6455
Fetal muscle	C-OCM vs C+OCM	PUS1	ENSBTAG00000012990	-1.12395	0.99998	0.39592	protein_coding	22.0124	35.8374	49.5003	31.3492	40.3226	55.7627
Fetal muscle	C-OCM vs C+OCM	ABCB9	ENSBTAG00000008464	1.14033	0.99998	0.651924	protein_coding	1.54599	2.71385	5.19955	0.63152	2.38241	4.69236
Fetal muscle	C-OCM vs C+OCM	DIABLO	ENSBTAG00000004199	1.12265	0.99998	0.38013	protein_coding	55.1152	63.293	74.954	37.5685	56.4306	69.9624
Fetal muscle	C-OCM vs C+OCM	PPTC7	ENSBTAG00000018332	1.21548	0.99998	0.241515	protein_coding	18.2549	25.3509	50.756	13.5257	20.7706	32.7338
Fetal muscle	C-OCM vs C+OCM	ATXN2	ENSBTAG00000022069	1.13733	0.99998	0.273914	protein_coding	73.9632	89.7809	107.556	72.5299	78.7052	89.6896
Fetal muscle	C-OCM vs C+OCM	ACAD10	ENSBTAG00000001164	1.18795	0.99998	0.250006	protein_coding	12.6275	17.4326	20.586	8.62085	14.7004	20.3517
Fetal muscle	C-OCM vs C+OCM	SDSL	ENSBTAG00000008945	-5.25649		0.155577	protein_coding	0	0	0	0	0.0601447	0.421013
Fetal muscle	C-OCM vs C+OCM	SLC8B1	ENSBTAG00000011103	-1.33237	0.99998	0.379083	protein_coding	0.545763	2.04618	4.80069	0.982122	2.7725	6.69964
Fetal muscle	C-OCM vs C+OCM	ALDH2	ENSBTAG00000008743	-1.16415	0.99998	0.269062	protein_coding	38.0215	56.9103	67.1452	50.8826	66.2934	108.832
Fetal muscle	C-OCM vs C+OCM	RAB35	ENSBTAG00000022044	-1.05541	0.99998	0.680699	protein_coding	33.4735	48.4008	66.1085	43.6499	51.1814	59.8567
Fetal muscle	C-OCM vs C+OCM	SIRT4	ENSBTAG00000021168	-1.076	0.99998	0.756175	protein_coding	1.3783	2.92411	5.19955	2.63133	3.19315	3.8868
Fetal muscle	C-OCM vs C+OCM	COX6A1	ENSBTAG00000012788	-1.81683	0.686706	0.00872	protein_coding	10.9153	38.0085	47.3901	39.2199	69.082	222.295
Fetal muscle	C-OCM vs C+OCM	TRIAP1	ENSBTAG00000012790	1.07001	0.99998	0.6289	protein_coding	18.0636	22.4392	33.4735	17.472	20.829	24.6971
Fetal muscle	C-OCM vs C+OCM	GATC	ENSBTAG00000012791	1.01048	0.99998	0.953199	protein_coding	3.86252	9.94797	14.749	7.63872	9.83971	13.5288
Fetal muscle	C-OCM vs C+OCM	COQ5	ENSBTAG00000015761	-1.04756	0.99998	0.781474	protein_coding	8.31927	11.2145	13.783	6.91508	11.7264	18.9456
Fetal muscle	C-OCM vs C+OCM	ACADS	ENSBTAG00000007484	-1.24901	0.99998	0.213888	protein_coding	35.2322	62.4926	78.5808	46.7542	78.0408	187.982
Fetal muscle	C-OCM vs C+OCM	TCHP	ENSBTAG00000006504	1.00177	0.99998	0.990899	protein_coding	9.82373	12.8272	17.5754	9.93707	12.8655	15.1719
Fetal muscle	C-OCM vs C+OCM	MMAB	ENSBTAG00000005178	1.131	0.99998	0.518067	protein_coding	9.11318	13.7124	24.9578	5.98619	12.0927	20.1881
Fetal muscle	C-OCM vs C+OCM	ACACB	ENSBTAG00000022058	1.18825	0.99998	0.222984	protein_coding	68.5929	107.586	137.026	59.5027	90.5138	128.394
Fetal muscle	C-OCM vs C+OCM	ISCU	ENSBTAG00000011787	-1.13246	0.99998	0.4264	protein_coding	46.3899	84.6599	116.915	56.7573	95.8826	133.251
Fetal muscle	C-OCM vs C+OCM	HSCB	ENSBTAG00000015075	-1.06596	0.99998	0.760242	protein_coding	1.27345	5.15754	7.57648	3.62768	5.53077	7.94848
Fetal muscle	C-OCM vs C+OCM	NIPSNAP1	ENSBTAG00000013152	1.04286	0.99998	0.750604	protein_coding	24.6945	26.431	28.3103	18.681	25.3229	30.4466
Fetal muscle	C-OCM vs C+OCM	UQCR10	ENSBTAG00000000913	1.00142	0.99998	0.993378	protein_coding	39.8407	77.6722	130.137	41.5937	77.5587	101.569
Fetal muscle	C-OCM vs C+OCM	MTFP1	ENSBTAG00000018116	-1.39909	0.99998	0.0676878	protein_coding	3.82034	9.11932	12.776	8.21654	12.7811	21.5769
Fetal muscle	C-OCM vs C+OCM	DUSP18	ENSBTAG00000017459	-1.21587	0.99998	0.364805	protein_coding	1.924	4.43735	8.31927	4.19033	5.43665	7.09685
Fetal muscle	C-OCM vs C+OCM	CHCHD10	ENSBTAG00000022032	-1.38478	0.99998	0.189541	protein_coding	23.4678	91.8046	173.071	33.4982	127.121	330.706
Fetal muscle	C-OCM vs C+OCM	PI4KA	ENSBTAG00000013971	1.04992	0.99998	0.688783	protein_coding	68.0385	80.0546	92.9218	58.4781	76.2892	88.9914
Fetal muscle	C-OCM vs C+OCM	SNAP29	ENSBTAG00000020760	1.10054	0.99998	0.607623	protein_coding	3.09266	8.05295	9.75743	5.45623	7.38554	11.4935
Fetal muscle	C-OCM vs C+OCM	AIFM3	ENSBTAG00000038132	1.0082	0.99998	0.96547	protein_coding	5.45763	10.9455	16.4606	5.10974	10.8339	17.6782
Fetal muscle	C-OCM vs C+OCM	SMPD4	ENSBTAG00000002130	-1.07683	0.99998	0.568053	protein_coding	57.1232	90.0826	110.379	78.4137	97.2007	111.089
Fetal muscle	C-OCM vs C+OCM	SLC25A1	ENSBTAG00000008528	-1.98792	0.310352	0.001853	protein_coding	31.2904	46.7255	55.1274	40.8258	92.8986	321.233
Fetal muscle	C-OCM vs C+OCM	MRPL40	ENSBTAG00000019891	-1.03486	0.99998	0.83715	protein_coding	14.7356	26.5932	35.1817	13.5205	27.5335	36.2294
Fetal muscle	C-OCM vs C+OCM	TXNRD2	ENSBTAG00000043581	1.08406	0.99998	0.556953	protein_coding	17.2328	24.562	30.4652	20.8574	22.7366	24.524
Fetal muscle	C-OCM vs C+OCM	COMT	ENSBTAG00000019516	1.10615	0.99998	0.429155	protein_coding	74.9515	93.8222	107.967	68.482	84.9191	114.117
Fetal muscle	C-OCM vs C+OCM	PRODH	ENSBTAG00000047676	-1.25654	0.99998	0.491055	protein_coding	0.363842	0.868285	1.9343	0.412841	1.12595	2.14894
Fetal muscle	C-OCM vs C+OCM	UQCRFS1	ENSBTAG00000046786	-1.02797	0.99998	0.859576	protein_coding	89.9926	143.437	196.386	95.4382	147.386	212.191
Fetal muscle	C-OCM vs C+OCM	PDPR	ENSBTAG00000016471	1.16359	0.99998	0.386725	protein_coding	11.1419	21.7628	31.8362	10.476	18.6766	27.5571
Fetal muscle	C-OCM vs C+OCM	LDHD	ENSBTAG00000006779	1.07383	0.99998	0.871604	protein_coding	0	0.394109	0.725361	0	0.39045	0.77736
Fetal muscle	C-OCM vs C+OCM	CMC2	ENSBTAG00000017009	-1.03347	0.99998	0.839971	protein_coding	16.9245	23.816	33.8713	13.2729	24.5763	36.3385
Fetal muscle	C-OCM vs C+OCM	GCSH	ENSBTAG00000006795	1.34473	0.99998	0.041771	protein_coding	73.3122	112.291	181.921	53.8499	83.4208	105.033
Fetal muscle	C-OCM vs C+OCM	MLYCD	ENSBTAG00000004248	-1.01558	0.99998	0.925097	protein_coding	11.2791	19.5149	26.4757	13.095	19.8538	33.1548
Fetal muscle	C-OCM vs C+OCM	HSDL1	ENSBTAG00000018770	-1.11979	0.99998	0.46176	protein_coding	8.17071	14.5911	21.8879	13.5315	16.4409	22.3743
Fetal muscle	C-OCM vs C+OCM	COX4I1	ENSBTAG00000016079	-1.02108	0.99998	0.904008	protein_coding	195.933	326.336	531.096	196.818	333.193	477.218
Fetal muscle	C-OCM vs C+OCM	CA5A	ENSBTAG00000010151	-1.2524	0.99998	0.731775	protein_coding	0	0.115395	0.412286	0	0.154221	0.436499
Fetal muscle	C-OCM vs C+OCM	ACSF3	ENSBTAG00000015968	-1.29802	0.99998	0.248744	protein_coding	3.5654	6.49142	10.7967	3.95088	8.43134	16.8405
Fetal muscle	C-OCM vs C+OCM	SPG7	ENSBTAG00000012041	1.07628	0.99998	0.541005	protein_coding	64.3618	83.1803	98.6738	62.4421	77.2695	89.7042
Fetal muscle	C-OCM vs C+OCM	TUBB3	ENSBTAG00000023730	1.43288	0.99998	0.45051	protein_coding	0	0.386982	0.813676	0	0.279892	0.736773
Fetal muscle	C-OCM vs C+OCM	VPS35	ENSBTAG00000002493	1.17978	0.99998	0.200613	protein_coding	78.8845	97.5763	158.999	71.4766	82.5631	88.7486
Fetal muscle	C-OCM vs C+OCM	GPT2	ENSBTAG00000002980	1.17587	0.99998	0.337636	protein_coding	29.4146	56.8046	82.4102	24.1165	48.2756	64.7308
[truncated: 467 more rows]

## Sheet: C-OCM vs R+OCM
Tissue	Contrast	Name	Ensembl ID	Fold change	FDR p-value	P-value	Biotype	R+OCM - Min CPM	R+OCM - Mean CPM	R+OCM - Max CPM	C-OCM - Min CPM	C-OCM - Mean CPM	C-OCM - Max CPM
[truncated: 1,247 more rows]

[truncated: 3 more sheets: C-OCM vs R-OCM, R-OCM vs C+OCM, R-OCM vs R+OCM]
